# Supplementary material for: Genetic variation, environment and demography intersect to shape Arabidopsis defense metabolite variation across Europe
Source: eLife. 2021 May 5;10:e67784. doi: 10.7554/eLife.67784 (PMC8205490; doi:10.7554/eLife.67784)
Supplement: Figure 5—figure supplement 2—source data 1. — Sequencing for the accessions in Figure 5—figure supplement 2 were generated. The extracted regions are 30000bps upstream of AT5G23000 (MYB37) and 60000 bps downstream of AT5G23020 (MAM3). [file elife-67784-fig2-data2.zip]

Archive with 2 entries (2 files):
- Figure 5figure supplement 2 (2).fasta
- __MACOSX/._Figure 5figure supplement 2 (2).fasta
