# Supplementary material for: Genetic variation, environment and demography intersect to shape Arabidopsis defense metabolite variation across Europe
Source: eLife. 2021 May 5;10:e67784. doi: 10.7554/eLife.67784 (PMC8205490; doi:10.7554/eLife.67784)
Supplement: Figure 5—figure supplement 2—source data 1. — Sequencing for the accessions in Figure 5—figure supplement 2 were generated. The extracted regions are 30000bps upstream of AT5G23000 (MYB37) and 60000 bps downstream of AT5G23020 (MAM3). [file elife-67784-fig2-data2.zip › Figure 5figure supplement 2 (2).fasta]

>PHW-34-8244
TGAGTGGACTGTCTATTTTTTGACACAGCTTAACAACTTATGTTAGTGACATGGACAAGAAGATCCGGTTCTAGATCTTGAGGACCTACCCGAACCGACAATGAAATGGCTTTTGGACCATTTGGTTGTTGGGCTTACCAACGACTTCTCACCCATTTCCCCCAAACACAAAAATATTTAAATAAAATATCTCAAAAGTTACAAATCATCAAGCACACCCCCACAAGTTACATTATGAAGACAGGAACATAACATCATACATAGAGAGAGAGAAAATGAAGCTAAAGTCTTGAGCTTTAGATTTAACATAATCATCCCCAACTGATAGTAGAGGGAAAAATCATAGAATACAAAAGAAACCCCTAAATTAGTTTCACAATCATGGAGCCAAAACATGAATGTAAAATTGGGTTTTTGGGGTTGAGATACAAAACCCAACAACAACAACAACAAAAATAGCAAGCATAACTAGAGAAAGAAGTAAACTAGCAAACTCTCTCACTTAGTATTAACTCTTCATTGAGCTAAGAGTTAAACCAGGGGAGTTTTTTTTTTCTTACTTTCTCATCACGCTAAATCTAAACCCACAATGGAGCATAACCAAAAGCCCTAATGTACAAAAAGATCACTCTCACTTGAACACTAGAAGTGAGATTAATCTGGAATTGACCTATGTATGTAATGGTATATTAGATGACTATTAGTACTACTTGAGTAAGATAAAAGATCAGTAGCCAGAAATGTTTTCATTGCCCGGTCATTGGAGAAGAACTTTCTGATACTTAGCTTCTGAATAGGATCCATCTGAGAATACTCTTTTCCTGTTGAACTTCCCACATCCATTGTTGACAATTGGGCATTGGACTGTGACCGGAGGGATCTCGAAGCTCTTGAGAGGCGGTGGCGGATGGCGCCATTGAGGTAATGGACCAGCTAAGAGTAGTGTCTGAAGTAAAGGCCCTGCCTTAATAACAGCTTGTAAAAGCTTACCCTTCTCAGGCAGTGGCTTGTCTTGCAACAATGGATCCATGATAATCTCAGTTCCTGAGACTTCTTCAAGCTGACATGGTGGTGGATTCATGATATGATCAGTTGGTGACATAATGCTCTCCTCGCAATCAGAAGATGAGAAGCTCTTGTTGGATCTTAGTTGTTGAGGCTGCACTTGTTCGTCTTCAATGCTTGAAGCTCCAGATAAAGGAGGAGTCATATGCTTTTGCTGCTGAAGCGAGTGGCTATCGAACATGAGACGCTGACATTTCTCGAGAGCTTCGTCTCTTTCTTTGATGGTTTTGGTTAAGATGTCTTTGAGATGGATCAATTGCTCGTCTCTTTTCCTTATTTCTTCATAAGCAAACATCTTTGTTTGGTCCAGCTCTAGTGTTGTGTACAGTAGAGACTGTCTTATTTCTTCTGTTGTCTGTAAAAAGTCGTAAAAACACTCAGACACATAAATCAAGAAACAGAGGAAACAGAGGAAGCAAACAAAAGAAGAAAGAAACATGGAACCCCTAAATTGAGCAACCTCTTGCTAAGAAATGCAAAATATGAAAAATCTAGATGAATCGTTAACAAGTAGGTGTAGATGCAGGGTATATTAGATAGACCAAGGAGAAGAAAAACAGAAAACCCTCGAGAAATTTCTTGTTTTTGGACAGACATTATGTGCCAGTTTAAGCAAAATATAAATTGAAAGAAAAGGAAGGCAAAAGCCAAAACCTGCCACTACTCACTCACTAGTGTTTAAAGAAACAAATGAAACTCAAATTAAGAAAGAAAAACAAATTTACCTTTGCGTGAGAGTAGTAAGGCCAACCAAGAAGAGCATTGCTTTGGTTATCCATAAAATTCAACTAAATTGAGGTTAAAAAGGATCTTCTGATTCTCTAAATAACTGTTCGTGTGTGTGTGAGAGAGAGAGAGAAAGAGAATGTGTTTTAACTTGAGGGGTTAGGGAGGGAAGGAGTTATATATTAGTAAAACCTTGTAGTGGACTGCTTAAAGCAGATCAAGCTTTTTCAGGTAGCTCTCTTTCGAGTTTTCAATAATTTAATCGAATAACTCAGAAATTAAAAGAAATATAAAATGATGCCACATGATTGTATCATATCTTGCAACATTATTTCAACTAACCCCACTTTATAATTTACAACGCGCAAACTATTTAGAATATTATTTAAAGAACAAAATATCTCACAAAACTTCAAAGTAATGTTAACTTACAATGTCAAAATATAATTTTATGAACAGCAGAGCAGACAAATTATGTCCCTAAACGTACTAAAACGTTTCAAAAATATAACTATAGTTCATGTCTTTTTTCAATCATTCTTATACATTCGTTTCAAGTTTAGTTCTTGTACATTAAACGATATTAAAAAAATTTAAGTGGGCGTATCTTCTTCATATATATTGCTATAGTTTTTGCCTTTTTCTTTTTTCTTTTGCCGTAAGTATTTGGTGGAAGAGAAGACCTTGGACCAATATCGTAGTTTACTGACTTTGGTCTCTCACTCACTCACATTATAGTCTCAACTCTTGTAAAAGTCTTTTGTTTTCTTCTTCGGTTTTCTTGGGATGTGCAATTAAGTTTCTTGTCTTTATACAAGAAAAATCGAGTAGCACCGAAAAGAGCGGGAACGAATGCTTCTTCGAACACCATTTTTCTTTTCTTTTTTTTTTTTTGTTTAGAAATCAAAGAAGCATAGAGTCAATGCGAAGTGGATTCCACAGTCAGCAAAAGAGGCAAGTAACCAAACTTTTCCCACCAAAATATTGAGAAAAGTTGATATGGAATCCCTTTTTCAATTATTAAATCGATCACTACTCGTGGAATAAAAGAAGAAATGCTCTCACTACTCACATTCTCGTTCACAAATGTTACGTGAAAATTACAAAATAAACAGCTCATTTCTTTTCCGTTTTTAGTGGAAGATAACATCGCTAGATCATAACCGGGAGCAAGAGATATATATTGTCGGTTTTTTCTTATTATATAGTCAGTATAAAATCTACAATCAATAGTTAATTTTTCCTTTTTTTGTCAGTATCGATTATCCATGGGGCAGAATTATATTCAAAGTTATGAATATAATTCTTTTTATGTTAAAATATTCATATTCTTTTGTTTTGCTAATCGATCATTGGATATGATCAAGTATGATATCTAGTGTAATATAGTCTTTTTTGTAACTAGTGTAATAGTATCAACGTCAAAAAACTATATTTTGTATGTAACTGGACGAAAGTAATCAAATAAATATTTAGTTTCCTCAAATATTCGTCTATTATCAATTTGGACTGAGCAAAGTTTTGTACCATGTCTTTACTTTTGGTCTAAAACTTGTAAATAAGGTGGCGAAAGATCAATTTTTATATCTTGGGCAAAAATATATAATCAATTTTTTGAAATACTTTGTTGAAAATGATTATTGACTTTTACTGCAAGTGGAAGTAAAGTGAATCTCCATATTTGGTTTGCTGGGCATCAGCATGTGTTAAGTGATAATCATGATGGTGATATTCCTAATATTAATTAATAATAGGGCCATTAAAAAGAGTGTAAATGATTCTCTCCTTCAACAATATACAGATGAATAGTATATATTCTTCCCAAAAAAGAGAGGAAAAAAAGGTATTTCCAATAGTAAAAGTAAGGAGACAAGAATTATCATTTCATGGTCTCTTTCACCAACATTAATCTAAGAGCATGTCAAGCAAATCTTTGTGTTTCTACTTTTCTTTTTATTGTGTTGAATATTAAGAGCTTCTCTCTTTCGTCTGCTTAGGTTTTCTGTGTGAATAATGGTCACGCACGAAGATAATGTAGCTTTGTTATTCGTAGTACACTTGTACTACTACTCGTGATTTTTATAACCTATACAGTAGTGTATAAATGTACACTATAATATATAAATCACTAGTACGTAAAAATGACCAACTAAATATATATGAGCCAATAATAGTATTTCTAGTCTGTGTTAAATGGGTTTAATTAGCTTAACTAAGTTGCGGAAGAACCAGTTTTTCATATTATTATTTGTTTTAATTATTAAACTGAGGCTGATCTAACCAACAATATTTAATAATATTGTGCATAAAATGTTGTTGTTGCGATATAAGAAATGAGATTGTGGAAAACTGGAAATTATGGAAAATCTATATGCGAATCGCGATAATGCGATAATATCTACTATAATTTTATGTTTTGTATCGTGTTTTCTTTATTTAGATATTATGAAGAATTGCTATAGATAACAAGCTAAGAAAAATGTTTTCTTAGATATGGAATAATCTAATTGTTGATAACTAGTCTTGAGTTAGAAATAAATAGACATTGTTATTGACTTCATAGATCTCTATATCACTTACAATATGATTTTGAATATGATGACCCAGTATCCAATATCTTGTTATGCCTTATTAATATGTTGGCAATATTCGCAACAAAGATAATTCAGGATAAGAGATAATAATACGACGCCACAAACATGGGAGCTATCCATAAATGCATAGGACATGCTTTGCTTTCATTCTTCACTGTCATCATGAATGGAACAAGTTTGTATGCGTAATAATAGTTTTATCCAATTAATTAAGATCCTTAAATTCCATATTAAGGGAAACTATTTTGTCGGCCAATAATTCAATTCCTCATGATATGCCTTTTAAAGAAACATGTTAAGAAACATGCGAAAACGAATTTACCGTTGTGGCAGTTAAAGAAAGATTCAATCTCATTTCTCCACATATGCCTTTTATTCATCGTACACGGCATCATAATTTACACTTAATTAACATTCCAAAAATCGCATGTTTAACATTTAGCATGCAGGACCACAATAGATAATTGTCAAAGTCGGTCTGTCATGCATGTTCTTCATTAAGAATATATAGAATCGATTGAGTCTAAAAATAATTATTTGGACGTTAAAAAGAATCTTTGAATGACAATGAATAAATTGACAACACATATCAATATGTCATCTACTAATTTAGGTTTCCGTTTACTTTATATATGAGATTCTTAACAATTTTCAAACATGGCATGTATAATTTACGAATATTGTTTTGTGTGTGTGTGTCATAAAGTCTATGTGTATTGTTTGTGGACTTCGACTTCCGAGTGTTTCTGATACAGAATAACATCCAGTTGTTTTTCCAGTAAGCATGCGAACCATTCGACAAGTTCTTTTTGTTCCTTCTTGCATGTGTTGTGTGTTAGAATTTTGTTGACTAATTAGCCCATCTCACGTTGTCTAACAATTTTAGTCGTCTTGTGTTTGAAAACATGCAAAAAGGAAATTGAAAAACTTAAAATATCTTAAGGTTTCAGTTTTCTCGAATTAGAGTCAGTGGCGGACCCACTAAAAAAGAAGGGGTGTCAGTTGACCCAGGTTAAATCTAGAAATTAGATTTAATGCATTGAAATTCTTAATGAATAAGTAGCAAAGTTGGTAAATCCTTTATTGATGACACCCCTAAACCTGAGATCGATCCTACCATGTTACACTTTTGAGTAATTTTTGTTGTTTTACATATATGTATGACACCCCTAAAAATAAATTCTGGGTTCGCCACTGAGTAGAGTAATTAAATGGTTGAAGATTTTAGTTTGTTTTTTTTTCGTCATGTTGAAAATTTTTTGTTTAAAAAGGGAAAATGACATGAGTTCCATTGAGCAATCATTTATTTGTAACGTAAAATATAACTACTCACAATCCTTTTTTAAGGAAAATAAAAGGTCTCTTGTAAATTAAACTGTTTTGTGACATTTCAACTGAAGGTTTTCTCCTTTCTTTCTTTAGTTAAAGTGTTATGATGTATGACTTTGAAGAGGTGTCTGAAAGGTATTTAAGCCATTTCAGAGATGTCAAAGCCCAATACCCAACCCATGGGCTTCTAAACCGGTAGGACAATCCTGACTAGAATTCAAATTCAAGTGGCTGGAGTTTTAGAAACAACAGAACTCCTTCAGTCCAAATATTTACAATGGGTTGCGAAGTCCTTCAAGGCCCATTTTGGGTCTTAGATGAAATTATTAAATTAAATGTTTGTTGGAGTTGAAATAAGAATCAGATAATTAAGTAATCTTTAGATAGTTTAAAAATATAATATATATATATATATGGAGAGTTTTCTTTTTGTGTTTTGTTTTTAAATTGTATTTGTTTTTATGAAGAACCACATTGGACACACTTCAGGTCACAGTTGGACTTGTTGAAACAAGACTTGTAGAGAAAAAAAAGAAACTTAATAAAACTGGTATAAACAAGGTTTTTGTGCAAAAACTCAAAAAGTAACCAATTTTTACAATTTTCCCTTCAATTTTTAAAAAATGCAAAATAATCTTAAAAACTTCAATATAGTAGATAATATATCAATTTTCTCTATTGCCAAGATTTTAAAACTTTGATAAATTATATATTAAATTGAAGCCTTCGAGACGAGAAGCTCAACACTACATTTAAGATTTTAAAAATCAAATGTATGTAATGGTAAAAACGTTTACAATATATATATAAAGACTATATATTGCCAATTATTTTAAATTTTATAGGATTATTCGGCATTTTTAGGAGATAAAAGGTAAAATTGTAAAAACTAACGACTTTTAAGGATTTCCGCATAAAATAAAACTGGTTTTTTTTGTGTTCTCTTGTTTTTAAAAGGTTTTTCTATTTGTTAATAAAAGGTTTCTCTTGTTTATAAAAAATAATGCATATAGCTTCTTCCTTCTGATTTAAGTCTAAGCGACCCCCTTACCAAACATATTGCTTCGATTGTAATATTTTTACAATAACTATCAAAATATATCTAATCTACGTATGTACATATAGACATTATATAGAGAGAAAAATATTTAATGAGAAGAATAATATATGCCGAATCATGAATGCCTCGTGAATTCATTGAAAATAAGGAGACTGAAAATACTATAGACTATTTATTATATCTATAGTCAAACCAAACAGCATCCGAAGAGATGGTAAACAGTCACAACGTATAATTTTATTAGAATAGAGATGTGGTTTGGGATTAACTGATTGTTATTAGTGTCGTTATTGTGTCACCGTTGATATTAAAATTAGATAAAACGAGTGTATATGTATAATGTATATTTCAAAATGGTTGATTTGTAATTTTCTATACATCAACACAAAAGATCCAAAGTTTGGAGTGTTCAATTGCCCAAAAACAAATCCATCTAGCCTCGTCCAAAACCAGATGGCAGATACAGAACCGGAAAAGAAAAGGTTCCATGGCTACGCTACGCAATGCAAATGATTTGAATCTGATGCTAAGGCTATGTCGCTGTATAAAGACTTCTAGTTTCCTTCTGATTCAAAATCATGACAGTTTCAAAAATAAAATAAAAAATCAAGAATCGTATCATAAGTTGTGAATTAAATGATTGTGCAAATATATATAATTAGCATGAAGTAGTTTTGCATGTAACTACCAATCGTCAGTGATCGATGCTGCACCATTGTCAAATAAACTACACATTTTTTCAATTACCACCAAGTATAAGTTAGGCTGGCGAAGTAACAAAATTGAATTTATTATTAGAATAAAATACTAGATATCATTTAGTTTATGGATTAGTACTAATACCAAATATATTACGCCAACCTTATCCAATAATTCCAATTAATATATTTTAAACAAATTAATTAATGAAAGGAAAAAAACGCATCAACCATAGTTGGCAAAAATAGTCGCTTAATGTTAAAATGGGTAAATTTCTAGTATACTGTAATTTTCATTCAATTCAATTGTCAATACTATACATGCACGTAAATCCATTTTTGTCTTTATGTATATAAAGTATATATGTAGCTTTTTATGTTCAGATGGGTAAATGTGTGAATTGGGTTGGTTACAATATTAAATGTTGCATTTACTATAGTCTATCTAGGTGATTTAAAAATGCGACCAATCAGTAGCTGAATTCTTATAAAACAATAAATACACCCAAATTTTAACAGATGCCGTTATTAATTAACCATTTTGTGATTGGTACAACCACCCTGATATTCCAAATAAAGCTGAATTCTTATCCATGTTGTTGTAACGGTAGATTTCGTTTCTAACGTTAGAATTACATCATTCAAAATTTTGTGGGGGATATAGAATGAAATTGTGTACGGTGACTTTGAAACCGTGACTGGTGAAGTGATTAAGTTTTGGAGGATATGAGGCTAAAGATTTGTTTGAAACCTATATAAAAACTATAGGTTTTACAAAGTTTATTATTAGATTAAAAAAAAACTAAACAAAAGATATTCGCCTCAAGAGTCAAAAACATTCATCTTCTTTTTAACCTTTCGTCTATTATTTGCTCGAAATCACAGCAGAGACCATAACAAAAAGCTGTTGTATTTTAGTATTTATATGCTTCTTTTACAACATACAAAAAAAAACTTTATTTCGTCTTCGTTGTCTTACCAAGTGGACATTACTTATACCTAAAGATAGAAGATGTCCAGCTTCTATCATCTTAGGCAATATCCGTGCTCATAACACTTTTCTAAGTCTTACTTATAACCACTTGTCTACTTGAATTGATTGGTGTGATGATTAATTGGCCATTGATAGAAGTATAATTAGGACAAAGTAAATATGGTTTTAATGATATCTAACCCCTTAAATAATCATATACTCCTTCCCTTTCACTATTTAAATGTTTAATAACGTTGCATGCATATTAATAAGTCAAAATATTATTCTTGAAAACGACAAGATTATAACAATACTAAGGAGATACTACTATACTTGGAGAACAAAATAAATGTATACAAATTGTTAGCCAACCAAAGAATAAGTATACGAAGCTCATGCATGTATGACACAACGACACATTCTGATAACAACCAAACACTTCCGAATTTAACAACTAATGAATAACATTACAAAAACAATGGATTTTAAAGTCTTTTTCGTGTGTGTATGTAAATGTGTTGCACTCTTTCTCCCCACACACAGAGTCACAGACCCAGTGGCCACTGGCCAGTGCCCTTGTAAGCTTTTTAGATACCTTTTGCATTTTTTTCCAAGCCCCACTCTAAATATATTTATAATATATAATATTATAGTGGATTTGTTCGATTACAATTACATCTTATTATTTTCCAAATTTAGATCCGAATTTTAGATACTAGGTTGAAAAAACGGTATTTTAATACTCGTTTGGGATGAAGTACGATGTATTTTTGGCTGCTCATTTTCTAACTGAAATAAAAAGTTATCTTATTTTTATGTAGGGACTATTAACAAAAAGGCTAAAAAGAGTTTAGAAGAAGAAATAGGCTAATCTTTTGATAAGAAAAATATACAGTTTCTGATTCGAGGTTTAGAATTTATATTTGTTGGATTAGCTTTTAGGCTTTTGAGTTTAGTTTTAAGGGTTTGGAATATATATGACTGATAAGCGTATGGTGCAAATTGCATTGTATATCCCATCGAATTATTAATGAACTTAGTTTCATTAATTTGTCAAGTTTCATTTCTTTCATTATGAGAACTTTGTAATCAGAAGTGAGTTATAAAAAGTGTATTTAAAGTCACATCTAACTTGTCATTATTAAACTACAAATGATAAACGTAATCCAAAAAAGCAACAATTAGCTTATCAAGACACATTTACATAAAAAGCACATGCCCCTCACGGGATCAAAACATCCCAACTTACCAAAATCCGCAAAGTAATGATCACGGAGCCAACAAGGGCATTGTAGTCATTCCACATTATCTGCTACGGTTACGAGAAACATGACCAGCGATGAACCCGAGACCATTGCCGAGCTCTATTCTGCTCCATTGCCCATCACCATGTGACGACCTTCTCTCTCTAAATTCCCTCTGTACTCTGGAAAAAACTCTTTTTTTTTAATGATTTGTTATGACCCTGTTGGATTCAAACCAAACCCACACGAGAGAATGATGAGAAGTAGATCACCGATTTTGTAATTTTTTCAACGACTCTTTGTCTACATTTCTCCCAAATCTCTGTCTCTTGAGTTTGATTTAGCTAAATCAAGCAATGTCGCTTGACATAAAGAGACCGAACATCAACAAGACGAAGAAGAAGAAGACAGGTTTCGTCGTGAAAATGCAGCTTAATAACAACAACAACAGAGGAGGAAATAAAAGAAACATCTTTTTCTTCTTCTTCTTCAGAAATTATTACACATGGATCCTCTGGTTTTGCCTCTCTCTTTATTTCTTCACATCTTACTTCTCCGTCGAAGACCAATCCTCACCGTCGTCAATACATCTCTTGACTAACCACAAAACCTCGCCGTCTCTCCCATCTCGTGCTCTCATCGAATCTTCCGCCATTAAAACCACCTCCATTGGTAAAAAAGCATCGATCTTTATCTCTTCTCTGTTTTCACTTTTCCTCAAAAATTGATTTTTTTTGGGGTCTCTGATTAAAGGTTTGTTCACCGGAATGAAGATATACGTTTACGATTTACCGGCGAGTTATAACGACGATTGGGTTACAGCATCAGACCGTTGCGCTAGCCACCTCTTCGCGGCGGAGGTAGCCATCCACCGTGCACTTCTCTCCTCTGACGTCCGTACGTTAGACCCAGAAGAAGCTGATTACTTCTTCGTCCCTGTCTACGTCTCCTGCAATTTCTCCACATCCAACGGCTTCCCTTCTCTAAGCCACGCTCGCTCTCTCCTTAGCTCCGCCGTCGATTTTCTCTCCGATCATTACCCATTTTGGAACAGGAGTCAAGGCTCTGACCACGTCTTCGTCGCTTCCCATGACTTTGGCGCATGCTTCCACGCAATGGTAAGCTCCAAAGTCCTCATGTTTAAGTGCTTCCATGCCTAAAGTTTGTTTTTTTAATTGATTTTTGATTGGTTTGTGTTCTGTGAAGGAGGATATGGCTATAGAGGAAGGGATTCCAGAATTTATGAAGAGATCAATAATTTTACAAACATTTGGAGTTAAGTACAAGCATCCATGTCAAGAAGTGGAACATGTTGTGATTCCTCCTTATATTCCACCGGAGAGTGTTAAAAAAGCTATTGAAAAAGCTCCGGCGAACGGACGGCGAGACATTTGGGCGTTTTTCCGGGGAAAAATGGAAGTCAACCCTAAGAATATTAGCGGACGCTTTTACAGCAAGTGCGTTGTGTTAGCCAAAACCTTTCACATTTTTTTCTTGTTGACTTTGACTTTTGTGTTTTTGGATTTCTCGTTTAATTTACTAAAATGCCATTTTCTCCCGGCGTGTAGGGGAGTGAGAACGGCGATTCTAAAGAAATTCGGAGGAAGAAGGCGGTTTTATCTAAACCGGCACCGGTTTGCTGGATACCGATCAGAAATCGTGAGATCAGTGTTTTGTCTCTGTCCTTTAGGGTGGGCACCATGGAGTCCTAGACTAGTTGAATCCGCCGTGTTAGGTTGTGTTCCCGTTGTTATCGCCGATGGGATTCAATTACCGTTCTCGGAGACGGTACAATGGCCGGAAATCTCACTAACGGTGGCGGAGAAAGACGTGAGGAATCTACGAAAGGTTTTGGAACACGTGGCGGCTACTAATTTGTCTGCAATACAAAGAAACTTACATGAACCGGTGTTTAAGCGGGCCCTCTTGTACAATGTGCCGATGAAAGAAGGAGACGCCACGTGGCATATTCTCGAGTCGTTGTGGAGGAAGCTCGATGATCGGTCGTACAGAAGGTCAAGGGTTTTAAGCCAACGAGAAGTCGACATGTAGGATTCTGTGTCTGAATGGATGCTAGGCTGGAATTTTTCGGACTGTTTCGGAATTGGTTAACCGGGAATGTCTCGAGTGGGGTCCACAACGTGAGGGGATTAACTCGGGCACGTGAGATGTTTACTGAGCTGGCAATTATTGAGTGGAATATTAACGTGCCCCAGGGAAGTGAAAGTGTAAAGTATTGCTGACGTGTAATTCTTTTGATGAGTAGGCAGATTAATTCTTTTGAATATAGTTGATCGAAATGCAAAGTTATATCAAATGTCAACTTCAGTTTAACATTTAAAAGTAACAACTCTATCAAATTAATTTTCTTATATGAACTTACTAACTACAACTACGCAGCTAAATAATATTTGGTGTCAATTAGCAATATAACAACTAACAAGTTTAGTATAAGAAATTTTGGGTCTAGATTGATTTTTTTTCAAATGACATAAATTATCTAAGTAAGGTGTAATATCCATACAAGTTACTTTAGTATAATGCCGTTTAATATCCGAATTGTAGTTTTATGAAAAAATAAAAGAAATAAACATTTATCTTCATCCAGAGAACAATTTTAAATGAAAAATCCAACATAAAATTTATTTAGTTAGAATACAAATAAATTAATTTACAATCGTTTAGTTCATTCTCGGAATTCTGACATCGGATGTAAGTAAAATGACCAAAACTCAACAGTAATATGACCACATCAAAACTCAACACTAGACACTTACGAAACCATCCATGGTCTTGTCTTTGCAAGACCACATTATTTCCATTGGTTTTTTTTCCTTCTCTAACAACATATAAGCTAGAAACAACATTATTAGTTATTGTGTTCTTTCTCATAACAAGTGTTTTTCATTATATTGTTGTACCAACTTTTATCGAATTAAGTTTCCTATATAAAATTACTTATTAACTACTACCACATAGCTATATAGTATTTGGTGTCAATTAGCAAGAAGTTTGATACATGAATTTTGTGTAAACACAGAATGACAAAAATTGTTTAACTAAGTTGCAATATCCATATAATTAGCTTTAGTATCATGCAACTTTATTTCACAGTTGTAGTTTTATTCCAAAAATAAAAGAAATAAACCACAATTATTTGGGTTTAAATTAAACTCAAAAGCTCTTGTTTACCTTCACACAACTAATTTTTTTATAAAAGAAATAAATCCAGTATAAATCTACAATTTGTTTTAAAGAATACAAATAGGTAAATTTACAATTTGTTTCTAAATTCTTCTATAAGTTCTGACATTTGATCTAGCTAACTAAAATGATCAAAACTCAACACATTAAAAAAACGCTCTGATCGGATCTAAAAATTTAGTTGACCATCTTTAAATATAATTTATGGATAAAATAAGTAAGAATTAGGAAGATATAATTGGGAAAGTAATGAATAAAGATAAAATAAAAAGGATGGTGTTTGTATAGGGAAAGATGAAAGACAGAGCAATGTGAGCAAGAGACAGCTAGTGTGTCAGAAGAAGATGCATATATCAATAAATGTATTGTCTATTAAATTCTTATTTACACATATTTTTTGAGGCCCACATTACTTTCTTATCTTATGTCTTGTAGACATCACAAAACAATAAACCAATCAATATTATTGTAATACTATAAGTTACACAATTATCTATGTTTTAAACCTTTAATTCCTTCTACTATCGAATACACTTAGGTTGATCTATATTCTTTAATTACAATTAGCGGAAATACAAAATCATTGCGACAACGAGAACAGTTTGGAATGATTATCATATAACTTGTTAGAGTGAAATTGTACTAGTCCAAAATATCAACTTCATTCTATATTTCATACACAATATGTTATTTTTTTATGAAAAGAAATGAAACGTAACAATCTCGCTTGACTTGACTGTATGAGCATTATTTTCTTAACAAGTTATTTGATACATGTAATGTAACCCCACAGTTAGAGAAAGTAACAAATATGTGTCGTACAGTTGTTTTGTTCTAAAATCGCAACAAAAACAATGACCATTAACATAATTTTGGTTCGAACGAAAGTGACACAGTAGCTCATCTATAATGGGTATGGTCATTGCCTCATTGGTCAAGTATCATCCCTGGCACTAAAGATTGGTTAATTGGGGTCTGCTGGATCCATATTGGACCTATTATCTAATATGAACGAAAATTATATAAAAGGGCCTCCAAAAATTTACTTTACTAAAAGGCCCAATATTATGTTGGCCCGACTTTGACCATACTTCTAGGCTCTTTTTTTTTTGTTTGGACATCATTTCAGTTCGGTCTGACCGTTTACGGTTTTTTTTTTTTTTCCAAACCAACAATTCCTTAAGTAAAAAAAAAAACATAAGATAAAGTATCATTCTTATTTTAATAGTTTTGGTCCGCCAGAGGCATAAGCATACAAATATTCTTTTCTCCTAAAGTTTTTAAGAACAGAGCAAGGTTAAAAAAAAAAACACAAGTCGCAACAATGGAGAGAGTGATGAACATCATAAAGCCAAAACCTGATCCCAAACAACTGTTGCGTGATTGGCAACGCAAATTACGTCAGGAGTGTCGTAACATCGAACGCCAAATCCGAGGTTCTACTATTTTACACATCTTCTCTCGCCTTTTTCTTATGGTCAATTTAGGGTTTTCGAAATCTAATTGAATTAGATGCTAGTTTAGATTAATTGGATTGAATCTGGTTGATCGCACCCAAAAATTGCGAGAATTTACTCTGGATCAGATTTGGATCGGATTATTTTGATTGGTGTATGAATTTTTCGATTTGATCATATGGGTTGGGTTTGAATCTATGGAATTTTTAAAGTTATGATTTTGTTCAGATATACAGAAAGAAGAGAGAAATGTACAGAAAGCTATTAAAGAAGCTGCAAAGAGGAATGATATGGTCTCTGCTAAGGTTAGAACCCAAAAAGTCTCTGTCTTTGTAAGCTGCAAAGAGAAAGTTTTGCTCTCTCTTCTGATTTGAGTCTTTGGTGTTCTTAGGCACTTGCTAAGGAAATTGTGAGTTCGAGAAGAACAGTGAACCGGTTATATGAGAATAAGGCACAGATGAATTCTATATCAATGCATCTTGGAGAGAGTGTTGGTAAATAAATCTTTTGTGTTCATCATTTGTTATTACTATGTTTTGTGATGTGGTGGTTTTCTTGAACTTTGTTCATTGGAAATCTGCAGCGATTGCTCGAACAGTTGGGCATTTGTCGAAGAGTGCAGAGGTTATGAAGCTTGTTAATAATCTCATGAAGGCTCCACAGATGGCTGCAACAATGCAAGAATTTAGCAAAGAGATGACTAAGGTACCTTTAATTGTTTCCTTATCTCATTGTTATTGATACGTGTTCTCTGTTTGATGATTCAGAGTTATGATCACTGCTTAACAGTTAGTATCTTTGTTTATAATCCTGAGTGTATTCTTTGATATGTGCAGGCCGGAGTTATTGAAGAGTTTGTGAATGAGGCCATTGACAATGCTCTAGATTCAGAGGATATGGAGGAAGAGATTGATGAAGAGGTTGATAAAGTATTGACAGCAATTGCTGGAGAAACCGCTGCAGAGCTCCCAGTAGCTGTTAGGAAGGAGAGGATAAAGGTACCTGCACAGAAGGCGAGCACTTCACGTGAGGTAAGATGATTGAACTTGAACATGACAAATGGTTGAGGCTTATAACTTCTGCAAGATTAGATTCTGAGAGAAAAATTTGGTTTTCTTCTTTTGCAGGAAGAGGCAGTTGCAGAGGGTGTTGATGATGAGGAGGAATTGGAGGAAATTCGAGCTCGGCTCGCTAAAGTTAGATCCTAACTGTTTCTAGTGACTCTTTTAAACGCTATTCTTGATTGATATGATCAACTTTTGATGAGAACACAAGGAGATCGCACTGTATTGTATAATATAAATGAATAACCATGCTTCAAAGTTCAAAATACATGTAAACATTATTGTTAACGAAGTGTTTTTTTCTTCTTTTTATGGTAATTTCTTCCTAAACTTTTTCCTTAATCTAGAAAATATGGTTCAGCGATTAAAACCCGGTTTATTGTTTTTTCTCGGTTTATGTTTAGTTTACATTTTTAAACATATTTTGGCAATATTGATAAATGATTAAATATAACTTTAGGCTATATTGATTATATGACTTATCTGTAAATTTATCACTTGGTTAGGGCAAGTCATAATCTGAGTAATTAGATTGGGATAATATATTTGTTTATAGATCATACGTATAAAACGAAAAAAAACCTACAGTATAATGAAACGGACGTGACAAGTTAAATTATAGAATAATTTGGTGACGAATCATTCAATTCACAATATGTGGTTAATAGCGAAGGTGATATGAAAAGGGAGATATATATTTCCACTCGAAAATATACTTCCCAACACCGTACCGAATCAAAATTATAGAAAATTATTTACGGCACATGACACATGAGGAGAGTATTCACGAGTCGTTAATACGTCGAGTGGCGACGACGAAGAGCTACGGGAGATAGATCCTAGGCAGAAGAATTAATCTTCCACAAACCCTAGGATTGCAATAAATAACACTCCAAAATCTCTAACAAACAAAAAGAAAAGAAAGTCAATAAGGACACTGCTTTAACTTATTTTTCTTGCATTGGAAATCAGTAAGGACATTACACCAAACCTTATTTACTCCTACAACATATACTCGTGGAGTGTTGACCATTACTCCTAAATCATAGACTCGTGGACTGTTCATCATTCACAGAAAGTAATAATATCCGGTTTAATAGTTCGGTTGAGTCGGATAACTTAAGCAATTGTAATATGAGCTTGTTCACACTCTGTTTTCATTTCTAAGATCAAATACAAAAACTTTAACAAACTTTCTTCATCTTCTCTCTCGTTCGTAATACAAAGAAGAAAACATGGCGACCAAAACCTTCTCTCTCTCTTTCCTCCTCGTAGTTTGCATCTTCTCTCAACTTTCATCTACCTTTGGTGATCCTTCCGTGAAAGATTTGGGCCAACACGCTGGCTACTTCAGCCTTCCGCGTTCAAAATCAGCCAGGTTGTTCCATTTCTTCTTTCAATCACGAAACAATAGTAGTGATCCTGTTGTGATCTGGTTATCCGGCGGACCAGGTTGCAGTAGCAGTATCGCGCTATTTTATGAAAACGGTCCGTTCACCATCTCCGAGGATCTTTCACTTTCTTGGAACAGTTACGGTTGGGACAAGGTTGGGTTTTTTTTTTTTGGGACTAGGTTGGTTCCTTTCTTGTTCCTCAAGAAACAAATTAATCCATAATTTAACTATTATTTTTTTTGTTTAATAGATATCCAATCTAATTTACGTGGACCAACCAATCCGAACGGGGTTTAGTTACGCGAACGACAGCACCGATCTCAGGCATGACGAGGACAGTGTCAGCAATGACCTATACGACTTCTTACAGGTTATTTGATTTGTTGTTGGTCTTCCAAAAATTTCGTGGAAGATTAATTCTTCTGCCTAGGATCTATCTCCCGTAGCTCTTCGTCGTCGCCACTCGACGTATTAACGACTCGTGAATACTCTCCTCATGTGTCATGTCCCCTAAATAATTTTCTATAATTTTGATTAGGTGTTGGAAAGTATATTTTCGAGTGGAAATGTATCTCCCTTTTCAAATCACCTTCGCTATTAATTAACCACATTTTGTGAATTTGCAGACTGTTCTGGGATTTGGTCAATGATTCTAATGCATGTTTAGGATATCTGATTTCAAAATAATGCGATACAATATTAGCTTTCATCTGTTGTTGATTCAAGATATTTAAGATTTCAAAAAAAAAAACTGAAAATCCATATTAAAATTTATTTAGTATCCAAAGTAAATTTGAATAAAGATGTAAAATCACCCTAGTTAATAAAAAATATAAATAAAAACGAAAACGGAGAAAAGGAAAAACATAGTAGTTTGGTCGGAAAATAATAAGGAGGTTCATTAATATGTAAATCACTTTTCTTTTCTTTTTTGTGAAAAAATGAATGTAGTAAAACTTAAAAAGTGAAAAAACCCCAAATGTTATCAAATGTGACAAATGGGTTTGAATTGTCATCAAATGTTACAAATGGGTTTGAATTGTAAGCAAAAGTTATCAAATGTTACAAATTGGGTTTGAATTGTAGTCAAATATTACAAATTTATATAGTTCGAATCTGGAAATATAACGTTAAACGGAAATAAAAGATTAACTAGTTAATCCAAAACCTTGGAGGGATGAGATCGAAGGTTTTCTTGTTATTGTTCCAACTATAAAATCCATAGTCTTTGGCAACAATGGAACACGAGTCTTTGCAGTGATCTTTGTCTGATGAATCGTACAAAACGAACCACATCCCGTAAGCTGCGGAATTTTTCTTATTGTAAAACGTTCCTACACATAGCGTATGTGATGACTGTCTAGATCCCGCCACTTTTTCATTATCGCCGGCAATGCTTGGGATCTCTATCATAATCTTTTGACCCAAAGGTACGGATTTGGACAGTTCAGGGGTTGGGCGGCACGTGACGAAAACGGGAACATTTGGAAGTGTTTGCATCTCGTTGGATACGATAAGTGTGGCGGCACGTGCAGATCCAGACCTAGCAAAGAGCATTAGGACCATGATCGATACCAATATAAGTGTGTCCATAATTTTGATTCGGTGTTGGATAGTATATCTTTTGAGTGCAAATGTATCTCCCTTGGCTTTTCATATATATATACATGAGCTAGCTTCAGTTTCTCAAATTTGGGCCATAAACAATATCTACGTTATAGGTGATTAATAGCTGAATCTATATGGTTACAAATTAGAGTTAACAATTTCAGCTTGGTACATATTTAATTTATGCTATTTACACTCGTTATGAAACTCAAAAATAGGATAGTTTTCAAAATCTTCCTTTTTAATTTATGCTATTTACACTCCTTACACTCTCCCATCGTACAAACACCTAGATCTAACACACACATAGTAACTTCACATCTCCCCTAAAAACCTAAGACTTCATATCAAAAAACAAATAACAAAAATACAAGAAATAACTAAAAATTCAGAAATTCTTAGTTATATATGTCAAAATTAAAGTTTTTTAAAATGAGTTTTTTGGGGACTCAAACCGGAACTAACTCAGACTCTCAAATCATACACCTTCCTGAACCGATTTAAACCAAATATTTATAAAAACTCGAACGATTCTAAACCGTCACCTAAAATACCAAACGCGGGAAAAAATTCTGAACTGACCCGAAAACCCGAATGACTAGACCTAGTAAGCATCATAGCCGCTAAGAGATTTGTCTGGTGTGGTAAATTCATGCATGCACCTAAATTTTAATTTGGTGAATTGGATTTTTTTTTTTCACTTGGTTTTTGGTTTCTAGAAGGTGAATTAGATAACCACTAAATCAAAATTTGATAGAAACATTGTATCGACGTTGATTGAATCAATAACATATTTTGAGCAAAAATTTTCATTTCTAATCATCTGGTGTATTCCTAACAAATTATAAAAGCTATAAGTAATGACTGGAAACTAATTTGGCTAAACATTAATCAATTAAAGTTATAAAATATATTTTATTTATAACAATTATATGGATAAGAGTTTAAGTTTTAGGACTTAGGATTTAGCATTTGGAATTGAGACTTTAACTTTTAATTTTTACTCTAAATTTAGTTTTTAGGGTAACTTAGAATAAAATATAAATTTGGGGGTTGAATATACAAGATTTGTTAACTTTTTGGGCTTTTAACTTTTTGGAATATTTTCTTATTTTTGATATATATAAACTTATATACTGAAATCACTTTTGGAAAGATATCTTCCATATATCTCTTCTTAATCCAATTTTTTGCCAAGTCCTTATATATCTCCATTTCCACCCTACACCCAACTCTCGTACAAAGCAGGAAAAACAAAAACAAAATGGAGGCCAAAACATTTTTTCTCTTCATGCTTTTCATCTTTTCTCAGTCTTGGCTCTCAACTTCTAAAAGGATCCTAAACAATCCCTCTGTTTTCTCATCGTCTTTGAATTTTTCGAGTGGTAATGCAGAGAGACTTATAAAATCATTCAATCTAATGCCTAAGTATGACGTTAATGTCATCCCAAAAGGAAGCCTTGATGCTCCAAGACTCATTGAGAGACAAATTGATTTTCTGGCGACAGCCGGTTCCAAAAACGCTTCCGTTGGTCCTTCTGTTCAAGAGTTTGGCCACTACGCTGGTTATTACAGCCTTCCTCATTCAAAATCAGCCAAGTAAAGTTTTAATCTGTTCAAATAATGATTTGCTTTAATGGAGATCAATTTAGTAGTTAGTACTTAGTATACATAAGTACACGTGTTTTATTTGATATTGCAGGATGTTCTATTTCTTTTTTGAATCACGGAACAAAACAACCGATCCGGTTGTGATCTGGTTAACCGGTGGACCGGGCTGCAGTAGTAGTGTGGCTATGTTTTATGAAAACGGTCCGTTCAAGATCTCAAAGGATTTGTCTCTCTATTGGAACGATTTTGGCTGGGACAAGGTTTGACTAGTTTAGTAGAAATAACATCTTTCTTGTTACTCAAGAAACATATCTATCTACAATAAACATAGCAAAAATGCATTTCTTCTTAACTCTTGTTTTAATAGGTATCCAATATAATCTACGTGGATCAGCCAGTCGGGACTGGTTTCAGTTACACATCTGACGAAAGCGATATCCGGAATGACGAGGATGGTGTCAGTAATGACCTTTATGATTTCTTACAGGTTTGATGGCTGTTGGTCTTCCAAATTTTGTTATCTGTATTGTTCTTTTGAATTGTAGTGACTTTGGTTCTATCTTTGAATTTTGGTAGGCTTTCTTTAAAGAGCATCCAAAATTCGTAAAGAATGATTTCTTTATTACCGGTGAATCTTACGCTGGTCACTACATTCCGGCTTTGGCTTCACGTGTTCATAGTGGCAACAAAAAGAAAGAAGGGATTCCAATCAACCTTAAGGTAAGTGATCACAATGGTTTTGTTTTTGGGGGGAATAAACCAAATTTTCTTGTTTAATCTCGATTGAAATCAGGGTTTTGCGATTGGTAACGGTTTAACCAACCCGGAGATCCAATATGGTGCGTATGGGGATTATGCACTGCAAATGAAGTTGATTTCAGAGTCTGACCACGAGAGCCTCAAGCAAGATTACGTTGAGTGTCAAAATATAACCAAAAAATGCAGTAATTTCAATAAAAAGCTCTTTCTTCTTTATTTTCGTTAGATACATATTGTTCGGGTTAAAAGATAAGAAACTTATATTTTGTTAATATCAGGTCTTGGTGGTGGTTTAGTTTGTGATTCTGCTTTTGAAGTTTGCACCAGTATCTTCAACAAGATAGTGGCAAAAAAAACTGGCCTAAATGTAAGCCTAAAAAACCTGAAACTGATTGTGTTTTCTCAATAATTTTTTTTTTGTTTACGAGACTTCCTCGATTTGTTTGAAGTATTATGACATTAGGAAGAAATGTGTGGGGAGCTTGTGTTATGACTTTTCGAGGATGGAAATATTCTTGAACAAAGAAAATGTACGAAAAGCCTTAGGAGTTGGAGATATCAAGTTTGTGTCTTGTAGTAGTACAGTTTATGATGCAATGCTAGAGGACTGGATGCAGAATCTTGAGGTCAATATCCCGACTCTTGTCAATGATGGAATCAATCTTCTAGTTTATGCTGGAGAATATGATCTCATTTGCAATTGGCTTGGTAAGATTTTATTATAATTTCCCGTTGCCATAATTATTTTTTATAAACATTTTAGGAATTTTAAAATAGGTCAAAAGTGTAGTTTCATTTGTGCTATCAGTTTAGCTAGTTTTAGATGATTTGGGTTATTTCTTGAATCAAATATAATATCTACAGGAGTTTTAATCGTTATTGATTTGTTAGTGAGATGAAAATGGTTTTGTCTAGGCTTAGAGTTTTAAAGGGTTTGTCTTATACTCTCGACTATGTTAAGAATATGGAGCGGAATAGTTTCAAATTTTGGTATTATTCTAAGTTTTGATTAATTTTCTTGGGTATACAGGAAACTCGAGGTGGGTAGACCAAATGAATTGGTCAGGCCAAAAGGGTTTTGGATCAGCAAAAAACGTACCATTCTTAGTAGATGGTAAAGAAGCCGGTTTACTGAAAAATCACGGTCCTCTCACTTTTCTTAAGGTAAAAAAAAAAAAAAAAGACGATGAACCATACCTATTTATTAGTGTAATTAATAAAATTGAAACTGAAATTTTCTTCTTTTTAAAGGTTTATAACGCTGGACACATGGTTCCGATGGATCAACCAAAGGCTTCTTTGCAAATGCTTCAGAATTGGATGCAAGGAAAGCTTACGACTCCTCCTGTACGAGGATTTAGTCAATGATTTTAAGATATAGAACATTTGATTTAAAAATAAAATGATATTAGCTTCATCTACAATTATATGTCTTTGTAGTTTTGAAACTATTTTCGATGTTTAAACATTGATTCTTGCCATAACCTTATATTTCTCATCCTTTGAAATTTAATGCCATGAACCTCATAACTCCTCCTCTACCCTTATAAGCCGTCTTTACTTTTTAGGTCGCAGACTCAGATTAAACTATCAAAAATAATAACGTCGACCGATTCTTTGAAAACACATTATAAAGTCTAGCCAAAGATAACTCATCTTAAAATTAGCAAATCGCTATCAACATCTTTCATCAAATGAGTCAAAACCTACAATAGTGTAGATGTGTGTCTAACAGTCTAAGTAAAATGAAAGATAATTTTAAAGTGATGTTAATTCATTTGGAAAATTAGCCAAAGGTAAATTCATTCTATTTTCCAACTGAGCAATTCCTTAACAACTCCTAACCATACCCGAACTTTTTGTTAAGAGAATTTATATAATTTAATGCTCTATAGGTGACTAATTTCAGTGCCGCTAAATGATTGCTAATTGAAAAGTTAAATCTAATCTAACGAATTTGCTATGACTTCAGTCATTTATTATGTTTGTCGAATCATTTGGCAAAAAAAAGTGTACGTTCTTAACACACGTTTGCCAGTTAACTTGGCCATTGGTGATGTTAGACTAGAATAAACAAAACATATTTACAATTTGTTCAATTTTTTGCATATTTATACTAATTCCCCATTTATAATGCTGCATGGCCCTTCCATATATTTTTGGCTTTACAAATGACTAAATGAGTCAAAACGTACAATTTTCCAAGTGTACCCACGAAAACTTACAAATATAATTTCTTTCATCAAAACATATAAGGATAAAAAGAAAGATTCACCAAAAAAAAAATAAGAATAAAAAGAAAGAGACTCATATTTTTAAATAATTTATAATATAATAATTCTAAATAATTGTAATGTTCATTTGAGAAATGCATGACAAGGATTCTATATCCTTTGATTTTTCTTGATGTTGTAACTTGTAAAGTTTCAATGTCACTTGCTACTTGCTATGTTGTTATTGCCTCCGCTTTCCTCTGCAACTATCTCTTCTGGTTGGATATTGTTAGATTCCTCATGGATCATTTGGTTTCTTTTACGTAATCTCTTTTTGTTCCTTGCATTATATCTCTTAAATTTCTCTTCCATGGACTCATTTTTATAGTGCATCGTTGATATATGTGCAGCAAACTTTTGTGAAGTGTCAAACACACTGTTACATTTGGGACATGTATATGGACCGTATTTCTCATATGGTAAGCTATGCGTCCGACCATCGTATTCAATATCTTTTCCAAAATCAAAATCTCTAAAAATATTTTCAAAATTTTTGGTTGGTCTACAATGTCTTTTCACGGGTTGACGATAGAAAACATATTGGTGAGGGTTCTGTTTTGGTGAAAAAGAAATATTGTCTATATTCCTAGGAAATACGGAAGCTTGATGTGGAAAAATGGTATTGAGGGGTGTAGGATTCAAGATCTCGCATTGGTTTCCAACATTTTTTTCAACAAAATTTGAAGGGTAAAAAGGAGGATTGAAGATGTTGGGTTCTTTGGCACGTTGATATTCATTTTGGGAGGTAATAAGATTATAGGTAGGAACAATAGCAGAATAGCTATTTGTGATAGTTTGAGTAATAGAGATTTGAGAAAGATGAGGGTTATTTGAGTTTTGAGTTATGCAAGGCATCCCAAAAGTGGAAACCATGTTTTTTCTCATATGAGAAGCCATATGTGAATTGTTAAAACCAAAAGAAGATGAAGAAACATGTGAATCTTGATAAAAATTAAACACACGAGAGGAAGAAAACAAACCATGATGATTCGTGTGGTCAGAAGTATTGAACATTGAGTGAACCATCTTAGACTCATGATTCCTAAGGTTGGAACTCATTTCGATGGGAGTAAAACCACAAATGTTCACAGTATCGTCAACATAAGAATTTAGGCCATTTGGGATTGAAGTCATTTTGAAAATCAAGAGAGCATATTTTACATTTTCAAGAATGTCGCCTTTTATATTGATATGTACATATTAATAAAACAAACAGATAAATTCATTATAAAAAAGATATTAAACACGAAAGGAGAAAAATCTAGTCCATATTTAATATTTTTGAATTATAATAAATTTTTATGCATGTAATCTTCTAATATTCATTATTACTTTTGAACAAAAATAAAATTCTATGTGTATGCTAATATTTTGATAAAGTAAAAAGGTTCTTTTTATTTAGGCAATGATCTCGAAATCCTCTTCTATATATTGCCAATGTTTTTGGACCACTAAATACTTGTTGACTCCGTTTTTGTTCATCTGTTTTAAATGTTAGATATAACTTGAGTTTTTTAAAAAAATAATATATTGTTTTTAAAATTAATATTATCAGACTTGAGGTTTTTTTATAACATTTATTGTGTAGATTTCTAATTATTTGTTTAAAAAATATAACATATTAGATATAATACATAACTATGTCGAGATTTGTTTTCCAATATTCGCCATCAACATTATTTTCAATATAATAAGTTTTATATGAAATCCATGGAAAGTTTATATAGGATATTTAGATAAGCTTTTGATTTATTAATAGAAAATTGGATTTAATAACTTTCTATGTATCAGATATAATGAGTTCATATAATAAAAAAATTGAAAGGGAAAAGGAAAAATATAAAATAAAATTATCTGACTGGGTTAAAAATAATATTATTTTTTCTTATGGCTCTATTTTTAAACAACAAAATAAGAAAAATGCTACACTTGATATAATTTGCTTAGCTAAGAATTCAAAATATAAATTAAACTATCGATTGGGTCAAATTTATTACCCTTTTCGTAAAATCTCTTTTAACATACTATATAGTAAGGATATATACTGCTGGCATAAAATTACTAATGTCTATTTGTAACAGTGGGTATTAGGTAACAACTTTTATAATTAATAGGTTGAAAAATATCTGTTTAATATTAACATATAATATAATTTGTAGGTTGAAAAATATCTGTTTAATATAACATATAAAGTATATATATCTACTAGATTTTAACCCGCGGTATACCGCAGGATGATTTATTTTTTAAAAGTAATATATATTAAAACTTGCAAATTTTATTTTTATAAAATATTTATATTTTTACAGTTTATAATTATTATTAAGTATTTATATATATTAATTGTTATTAAAAATAATAAATTAAAGATTTAACCCGTATTGAAACGGTGAATTAATTATATTTTACTTTTTCTTAATGTTGATTCAAAAACCCGTCCCTCCAAATCCGTCTTGCCAAAAAGCCATTTATTTTATTAATATTAATTTTATTTATGATATGACTCTGAATTATAATCTAAACATTTTAGCTAATAACATAGGAGTGCACCATATTTATTTAATGGGGGAATGTACCATATGACCCGAATGCACTTTTACCCAAATCCACCAAAAAAGTCTTGCAAAACTACTTTAGACCCGAATGTACCATATTTTTTTTGTGCTAATTTTTATGTAATTAAGATTTAATTGATTTCGTATATAAAATATTAAATTGTTTTACGAACTTATTTGTTTATAATTTGGTAACAGATAGATATTGAATATTCAGTATATTTTGCTTCAGTTTAGGAAATCTTTGATGACCCGTCTTTAAATCCAATAAGCCCTATAATTAAGAGATGAATATTGTCGTTAAATGATTTTGGTAATCTTAATGATGTCATTAAAAGATTTTGTTTTTGATTAAATTTTTCTAATGGCATTATCATGTAATTAATTACAAAAATTAAGGTTACATTTAAAATGTACTTCCCAAATAATATAGTAGGACGATATGCACTTTTATCCAAATCCACCAAAAAAGTCTTGCAAATATATTATAGAGATAAGAAACGATAGTCGGTTTTGATAGGTATAAGATTAGCAAATATATTAGTTCGCTTAAATTAGTTAAAGAATACAAATTGAAAAGGTATATTACACTTTATTCGAATATAGTATCAAAACTTATATAGAGATTTGATAATTTTTTAATTGTTGAATACTTTTTTTTTGTGCTAATTTTATGTGATTAAGATTTAGTTGATTTCGTATATAAAATATTAAATTGTTTTACGAACTTATTTGTTTATAATTAGGTAACAGATAGATATTTGAATATTCAGTATATTTTGCTTCAGTTTAGGAAATCTTTGATGACTTGTCTTTAGATCCAATAAGCCTTGTAATCTAGATATTAACCTGCAGTATACCGCATGTAGGCTTATATTTTAGTTCAACTAAAAACTTTTATTGTAAAGATGATTTAAAAATATATGATATTATTTTATTTGATTTTAAATGTATAGTATACTGTGAGTTGTATATGTTTTGTTGATATTATCTATATTATTTAGTGTTTAAGATTATACACTTGTAGTTTGATTATTAATTTAAGAGTTTCACCTGTAATATACCATTTTGTATTAATATCGATCTAAACCCGTCAATTCTAGGATTTTCCAGCTTGTATTAAAAATTAAATCACATCTAATATGTTATTAATTATTGTAGTATATAAGATTATAAATTTTCAATATAATATGTATGAAATTGAATATAAATATTTCAAATTATGACATGTTACTCAGTAGAAAGTTTTCTTAAATCTATTTTTCACCCGTTATAATATTTTTTCATGTATTGAACAGTTTATATTCGTTTTTAAAATTCAAATTATGGCATATGCGAAAAAACTCTAATTATTTTTCTATAATGATGATATTATTTTTCGGCAAAATTAGAATCATATAAAGATGAGTAGTGAACTATAATAATTAATAAAAAATTAATATGATAATTTAGATATCAAATCTAATTTGTTGATTTTAATTGGTTACTTTTTTGGGAATTAATAATGTATTTCGTTTTTCTAATTAAATTAAATTAATTAAAATTTAGATATCAAATCTTATATGTTGATTTTGATTGGTTATTATTTTTAGAAATTAATAATGTATTTTGTTTTTAATTAAATTTAATTAATTAAATTAGTATTTGACTATTTAATCTTCATAAATTAATTTACTCTTTAAATATTTATTTCTAATAGCATACATATGTAATTATTTACAAAAATTAAGGTTACATTTAAAATGTACTTCCCAAATAATATAGTAGGATATAATTTGCTTTTAGAAATTGATATATTGAAATGGTTTAACAGCCTGGCAAAAAACTTCAGTAAAATTGTCCACTTTAGTTTGCCAACCGTTGAGGAAAAACAGAGTTATAATACACTTAGTCAAACTAGAAAAAGACTCTTGTCTTTTTGGTATCCATCATCCAATCATAGTTTGACTCAATTAAATCTAAATTATTTGTTTTGTTTCAAGAAAATATAAATCAATCTCTTTTCGTCAACACATATATAGTAGCATACTTTTATTTATTTACTGCCTCCTTCACGCATATAAGAAATGAGTTGTTGTTTTCCTAATAATTCTTAATATGGATGCAATTATAATACTGATCAGAAAATATATCATAATTGCCTGTCTAAGAGGTGACGCATGAGAAATATTCAGTGATACTAATAATCTCTGGTGCAAAAGCAATTATGAGTATATATCGTTCTTAATTGCGTCTGGAAACCATGGAACACCAATGAGTCGAAAAAAAAAAAAAAAAAAAAAAAAAAAAAAAACACCAATGAGTCAATACTGTTTTCCCTCTTATGCTAATTATTCCATACTATTTTCTACATATGCATTGAACATTACAACTCAAGGGCAGACGTAGGGGAAAGGGATTGATGCAATCGTAAATTGACAAAAGAATTAAAAAGCCAAAGATAACCTGCAGTTCAAATACTTTATTATTTTCATTAACCACTCAATAAATTACGAGCTTTAATTAATTTTACCTAGAAAAAAATATTGTTGACATTATTTGCCTCGACAAAGCTTCACCCAAAATCCAGTCCTAGTACTTCACATGATAACACGATTTACTCGAGTCAAAATCCGACGTATAAGACTACAAATATAGACCATCAACCATTTGACTAAAGACACCTTTTCTTATATAGAAAATATAAAATTAAAATAAAGATATTAATATGCATATTTTTAACTACAACATCACATATATATTTAGAATATTGTTTTTGATTATATTTTACATTAAAAGAGTAGAATATTGAGGATACTAATTTGACATTCTTCACGGCATATAACATCTAGAAGTTGTAAGGCACATACATACATAGCTTAATTACAATGTGTATTATTATTTACCATGTTTAATTTCAGATTTGTATTTAAAAATTAATTTTTTTTTTAATAATTACTTATCAACCTAATATCCTATATGTTTGGGCTGTAGTGAATTTGCAGCCCAATTTGGAGATTTTAAACCCTTAATTTATCTTACAAGACTAGACAACATTTCAACAATAACAACTAAGTTACCAGTTTTACAAGAAAAAGAGAGAGGTTATTTCCCTATAATTATGACTAAAAGAATGTAACTACACGTATAAGTTCCTTTTGTAACACATGTAAATGTAATATAGCAAATGTAAGGAGTACACCACGAATCAGGAAACTTTTGTTTGGCCATTTGTACCATATTACTTGCACATTTGTGGAAATGAGTGTGTGACTATATCTGCATGCGTAAATCAAACACATGTACCTTAAATGATATAAAACAGTAGATCTATCAATTGTACACATATATATGGATACATCGATGGGTCATTAGCTCTGAAGTTGATTAGTCGGGCCAAAAATACACCTGATCATCATGATATTCATATATGTATAGATATATAGAGCACATATCACGAAACTCATATATGTACATATATTTATATGTTTGTGTGAAAAAATAATTCAAAAGATTTATTCATGCATGCAAGTGTCCATCAAAGTAGTACGAATGAATAATTATGAAGGGTTCTTTTGGCACTTTACTAAATGTAATAATGAAAAACAACATTGGTAAGTCAACTCGTGATGATACATTTTTGGTTAATAGAATTTCACAAAAATTGAGTTTTGTTTTTTTGTCACTTTATAATCAGACAGTTCCATATAGTTCACTGGTCCGTCCAATGCAATCTTCTCTTCCAACATGTTTTCTTCCTTTTATCCGTGTAATATCAACAACACTTGGGACTGTTTTTTTTTTCTTTTTCCTTTTTACTTTTGAAATTCATGATGAAAACTAACTAGCAAGTTGATGTGCATATTTATGAAAATACATTTGGACGAATGATCAAATCAAGAAACCTGCTGATAATTTTAGTTAATGACTTTTTTTTTTGTCAACTCATTACAAAGTTCTGGATTTTAAATATTTGCATTTCTCTTGATATTAATGATTCAATTTTGATTGTTTGGAGTTTGGACCATGCGTATGCTGACAACCAAGTTACTCTGGATTTTGGTAGGGATATTCCAGACTAACCCCAAGTTATGAAATAAAAGACATTGAAATCCTCATAAAGAAGGGATAAATAAAGTTTATCTTTTGAACAGTTAATTTGTTTTAACGTAATTTTATCAAACGAAGCGCGAGCTAAAATAAAATGAATAATTGGAAATCTAATTTTTTCAAACACGAACAATAAATATGCATGCATGTCAATCATGTTGACTTCTCCATACCCATAGCTTTAGAGACAAAATGAAATAATTGGTTCTCCAGATAATAATATATAATAATAATTGATAGGGTGTGTCCAAATCCAAGTCTCTTATTAAAAGGGCACATATTCAACTACTCCTCCATAAACACAAAAAGTCCATCCTAAAAGAAGCAAGTAAGAGATAACAATTTCTCTCTTTTTCTTTTCTCTTCTTCAAACTTCAATTCACTAACGAGAGAAATGGGAAGAGCTCCGTGTTGCGACAAGACAAAAGTGAAGCGAGGGCCTTGGTCGCCTGAAGAAGACTCTAAACTTAGAGATTACATTGAAAAGTATGGTAATGGTGGAAATTGGATCTCTTTCCCCCTCAAAGCCGGTAAGTTCATACACATGTTCTTAATCCTAGATAACCTTTTCGAGCTTCTAAGCCCAAATAAGAGCTTATGCCATTCTTTGTTGTGGTTTAAGGTTTGAGGAGATGTGGGAAGAGTTGTAGACTGAGGTGGCTAAACTATTTGAGACCAAACATAAAGCATGGTGACTTCTCTGAGGAAGAAGACAGGATTATTTTTAGTCTCTTCGCTGCCATAGGAAGCAGGTTCTCTAATTAATTCCTTTTGAAATCATCTTTAATCATATAAGATCCTTACAAAAAATGTAGAAATGAAATCATTTTTTCGCCCACTTGCCTGTGAAGGCCCTTTCATAGTTATCTGCTTAGATAGGTTTAAAGAAAATATTAATTCACACTCTCCTTCAATTAATCTTATAATAGTAACAAAATTTCTCCTAAATCTAATTTTGAATTTATGTGTTATTTTGAAGTAATGATCAAAATATTTCCAAACGTGCTTAATTTCTTCATAAATCTAGTCAAAATCACGAGCTACATTGATTCCATGATTTAGTCAAAACTACGAGCAACTTTAATTCATCAAGAGTGCAATACTTTTCTCCAATATTAGCTATTAATATACATCAATTGAAACTTGTAGGTGGTCAATAATAGCAGCTCATCTACCGGGACGAACAGACAACGACATAAAAAACTATTGGAACACAAAGCTAAGGAAGAAACTCTTGTCTTCTTCCTCTGATTCATCATCATCAGCCATGGCTTCTCCTTATCTAAACCCTATTTCTCAGGATGTGAAAAGACCAACCTCACCAACAACAATCCCATCTTCTTCTTACAATCCGTATGCTGAAAACCCTAATCAATACCCAACAAAATCCCTCATCTCCAGCATCAATGGCTTCGAAGCTGGTGACAAACAGATAATTTCCTATATTAACCCTAATTATCCTCAAGATCTCTATCTCTCGGACAGCAACAACAACACCTCGAACGCAAATGGTTTCTTGCTCAACCACAATATGTGTGATCAGTACAACAACCACACCAGTTTTTCTTCAGACGTCAATGGGATAAGATCAGAGATTATGATGAAGCAAGAAGAGATAATGATGATGATGATGATAGACCACCACATTGACCAGAGGACAAAAGGGTACAATGGGGAATTCACACAAGGGTATTATAATTACTACAATGGGCATGGGGATTTGAAGCAAATGATTAGTGGAACAGGCACTAATTCTAACATAAACATGGGTGGTTCAGGTTCATCTTCTAGTTCGATAAGCAACCTAGCTGAGAACAAAAGCAGTGGTAGCCTCCTACTAGAATACAAATGCTTGCCCTATTTCTACTCCTAGTTCTTCTAGACTCTCTTGTCTTCTTATATAAATATATCTTGGACTGACTGTTAGTAATATCAAAGATTTGATGGGGTATGGGAGGAGAGAGAATGAGATAGAGAGCGACTATGATCAGTTTTATGGGATTTTGTATTTTTTTTTGTTTATTTATCTCTCTTTATTGGATTTCTAGTTAAGAAGAGACAATGTTAATGGGACTATGGGAGATTTGATTTGATGAAACCCAAAAGGATGTAAGAGTAGATCTTCGTTTTGGTCGAGAAGAGTAGATCATTTCAGCTTTCAGATAAAACTAAGAACAAAGTATGTGATCTATACATACGAACGACTATACACACACACACGCCCACACACATATATAGCATTTTTATTGTTTCTATAATTAGATGAGACTATTACCATTATATGTGTATGCTATATATAGCAAACAAAATCGTATATACACGCACTTTTTTAGTTAAAGATATATACGCACTTGCAAGACATATATATGTTTTATTGTTAACAACACATATGCTAAAGAACTAAACTTCCAAACTGAAATGTCCGATAGATAAATAATTTGTAGCGAATGATCTTACTATTTTATATATAATGTTTTAACATAAAACCTATGAAAGATATATTTTATTTAATCCTAATTGTATATTTAGAGTCAATATAGTTAAATTGTTGAAAGTAAACCTGGGCAAAAAAACCGAACCCAATATCCAAACTGATACTCGAACAAAAAAACCGGGTTGGGAAGATCTAGAGTTGAAAATTATTTTACTGAATAGAGTTTTAGTAAACATGTAGGTATCGGGCCAGTCCGTAAATTATCCATTACCCAAACATATAATTTTAATATACAAAATATTAATTATATTTAATCTTACTATAATCTAATATCTAAACTTATAATTATAAATCTAAATCTCTCAATTAATTTTAAACCTAAATACCCAAAGCAACTAAACTATATAAAAATTATTTATCCTATTTGTCAAAATTTTGTAAAAAATATTCAAATATAATTAAATTTATTATAAATTAACAAAATAACTACATTAAAAAATATAGTAAGATATCTAAAACCCGAATCCAAATGAGTTATCTATATTCTCAGCCCTAGTTGAAACTATATTTTAAATAAATCATAGTATAACTAATTAAGAATATTTTAAGGAGATTTGGTACATATGTTTATGTCTAAATTGTTCCTTTTATAACTACAAATAGATTTTAGTTAAATCGAATATATCAAGTACAAATATTTTATACGACTTTAATAACATGATGAAATTTGCGTTGAAATATTTTGATTTTTTTTTGGTAACTTTATATTACGGGGTCTCTTGGTGGAAGTTTAGAGACCGTTTGTAAATTAATATTCATAGTAAAATTGTTCTGACCATTTCTTTTTTGTAAAAATAATATATTTTCTAATGACTACCAACAGCTAACCAGGACCTGCGTTGCATCACAACGTTCAAATGAAGAAACTTTTAGTTGAGAACTGTATAAACATTATGAAGCGGTATAAAATAGTTTCCATGATTATTGTTAAACATGTATAACTATATAATTAATTTAATATATAATTATTTAATTATATATATAACGTTTGCACAGAGAGTTGCAACAAAACTAATCAAACCCTTAAATCAATGAGAAACTAAAAAAACAAAATCAAAAGAAGACCTTAATTTTTCCCATGATTTTGTTTTCCAATTCTTTGTAATATCAAATTCCACGAGATAAAGTTTTTAGATGGGATAACTTGTAAGAAGTCTTTGTTTCCAGTAGACTATCTATTCATTATAAAGAGTACTACACACTACAATATATAGGCATATATAGAAATATCTGTAGTATTTGTCGTTGTGTTGTTTGTATTCTCTTTTTGAGAACCGGTCTAAAGTTTTGAGAGGCCTAAATTAAATAACGAGCAAAATGTAAAGATTGTGTATAGTTGTCTATAGAGAAAGAGAAGGAAAGGATTGTGTATAAAAGTCATCACCTTTGGTCAGTAACTCGAGCGGCCAGGAGAAATTGATTGATGGAAATGCAGATACTATTCATTTGTGAAAATGACATATATACCCTTCCCAGATGGTTCATCTTTTCCTTCAGCACATATCCTTCGATTACTATTATTCTCTGCTTTTTCTTGTAAGAAAATTTACTAAAAGTAAGAGAAAGTAAGGTAGGGACAATAACGTTACACGTCGGTCTAATACAACGTTACATATGGTAAAATAAATAGAAAGGATCGAATATATAAAATATTTGAGACTTTATAAAACAAATAATGTTTAACTGACTTTAATAAATAGATCATATTCTGATATTCATCTTAAAAAAGAGATTTATATTCATCTAAACTTTAAGCGAACGGAAGAGTTGAAACGAAATGGAGGGATGCCACCAACCAAGCTCAAGATCTCTCTCTCGGATGGTTAGTGGACCGTTAGTATGTGGTCGATATATTAAGCTTTTGGTCCAAAAAAGAATTGGGACTTATAAGCCCATAGGCCCTTTAATTTGTGTAGAAATTGTTCATCTTACTTCATGACAAACAATCAACTCTCTAAAAACTTGATTATGTATGGATTTTGATAATAATTCCCTTCAAATTGCAAGTGGAAGAATACGTAAAAACATAATATTAAGAAACTTTAATTCAGCATGAAGAAAAAAGTTGGTAAACATAGCAGTGAACTCTATGAATCTTTAACCATGGAATTTCAAGAGATTCCACCAAAAAAACTTCAAGTTATTCTATGAGGAAATAAAAATACTGGAGGACCGTATAACAACCTACATGCAACTTAAGAGTTTTCAACAATTACCAATATCCAATCCTCACAAAATCCGTATCCAATCCTTCTATTTTTAGTTTCTATAAATTTTATTATAAGCTATAATTTTAAATGAAGTATACTAATTTTGGATGAATTTCATTAAATTCACTTGTATATTTTTTTATTATAACGTAAAATAATTTAGTTACAATTTTATATAATTAGGATCCAATCCCTCTATTTTAGTATCTATAAGTTTTAATGTTTTATTAATGTAAAATAATTTAGATATAATTTAATTATTAGTATCTAATTTTTTATTATAATATAAAATAGTTTTTTTTGTTTTTTTTGGCAAAGAATGTAAAATAGTTTATTTATTACTTTAAATTAGTATCCAATCCCACAGCACTGTATGGCTGAAGTTATCCACAACTCACCTACCTATACAAGCATACACGTGATGATATCATGCTAATCACTTCTGAAGGAACAATGCCGAAAATTAAACCTTATTATGCATTCATTAACATCCGAATCCATTTTTCTACTTTGACAAAATGAACAATATCCATATGGCAGCATCTAGCTAGATGCAGACCTGGTAAGGCACAAATGGGTTTTGAAGCCTTCCTCCATTGTTCCAATTTGTATATATTGCATTTCAAAAAACCAGAACATATTTACTGTACCATTCACGATCGACCCAAAGCATTTGAACCCAATCTCATAGCCTAATGAATCGTATTCAAAATTGATATGCACCATGAGAAACTGGTATCATAAACAAAAACTGATATGCAAATTAATTAATTAAATCACACATATGCTATATTTTCTCTATGGGCTGGACTGGTGTTTTGTTTTAATTATTATGATAAGAAGAATTGCACCAAAAAAAAAAGAAAAAAAAAAGAAAATCGTATCTTTTTGTTCTACCTATACAGACACATAATGCATCATTTTAGTTTTTGGGACAAAGACATAATGCATCAACGTGTCAGCAATATATGAAACGTGGAGAATGTTTTGTCTGAGTCTGAGTAAAATTACTAGAAATTAAAATTAGTAAGACTGACTAATTACAAATATCCCAAGTCTGTGTTTATTCTAAGACAACTACTAGAAAACTTAACTATATTAGACTACCAACTAGGCAACAAATATCACAAAGAATATCGTATGTCACCTACCTGGAGGTGCATACCACGTGATTTTATCCCCATTTTAGATATGATCATGTCGATTAGTTATTGTATTGTAAAATAATTATTTTGTTACAGGCTATAAACTATTATGCTACAATTTTTGGTAAAACCCTATTACTTGTTATTCCGTTTCCAAAACATATTATGGTTATATTATTGTGTATAAATGAGTTAAACATTTTTAATAAAAAATAAATAATAAATATAAAAAATGAGTTAAACATCGTTGTAATTAAACTTAGGATTTGTTTGTTAGCTCAAACTTAATACTATTATATATATATAATAGTATTAGTACATAGGTTTATATATAGTTTATGTAAATATGTATAGAGCTAAATATTTATGTAAAAATGTACACATATAAAACTATTTATAGAAAGTATAATATTCTAAATAAGATATCAAACACAGTATAATATTTAATTTTGAAGAAGATACTATTTTGCTTTTAATGTTTCCATAGAATATAATTTCTTATTGATACCAAACGCGAAAACCTTATATTTAAAACCCTTTCTAATATTACTAGCCTTTAAGAAACAAAAGTACAAAACTAATGATAAGTTTAGTTAAGCTACATTCCGCTAAGTCAAATTTTTATTATTTTTAACATCAAAACAATCTCTCTATAAATAGATAAATTATATTGTATAATGTTCTCCATCTCAATTCAAAACAATTCCCACACTATCTTTCCTCCACATTAAAGTAAAGTCTCTTTCTCTTTTTTCTCCTACGTACTCCATAGTTATGGCTTCATCGCTTCTGACATCTTCCGGTATGATCCCTACCACCGGTTCCACCGTGGTTGGCCTGTCAGTGTTACCCTTTCAATCTTCCCTGCACTCTCTCCGCCTGACCCATTCGTACAAGAACCCCGCATTGTTCATCTCATGTTGCTCTTCTGTGTCCAAAAATGCGGCAACTAGTTCTACTGATCTCAAACCCGCTGTGGAACGGTGGCCGGAGTACTTACCGAACAAGCTTCCCGACGAAAACTATGTGCGTGTATTCGACACGACGCTCCGTGACGGTGAACAAGCTCCTGGTGGATCCCTCACTCCACCGCAGAAGCTAGAGATTGCCCGACAGCTCGCTAAACTCCGAGTAGACATCATGGAAGTCGGTTTTCCGGGATCATCTGAAGAAGAGTTAGAAACCGTTAAGACCATCGCCAAGACCGTGGGAAATGAGGTTTTTTCTTTATATCCTTCACTTAAATGATTATGTACTTCATATTTAACAAAAAAAAAAAACTTTTGATAATTTACGGATTTTATGTTCAAACTGTATATATAGTTGATAAAATGCACATGACCCTTATAGTTGAGGCCGAAATAAAGAAAACAAATTATGTGTTTAGAAATGTTTCAAAAACGGCTGATGAACAAGAGGGAAACAATAGGGTTTTTGGTTGGAGAAAGAAGATGAGAACTTGAAAGGTTACTTGACTTTATAAATTTTATTGTGTGGGCTTGGACTATTTGTCTTAATTTATAAACTGTATTAGTATTTTAATTTTACTACTAATTTTTCGTTCCTTTTATTTTTAATCCGTTTGTTGTAGACTGCTGCTTCTTTTTTGGTTTGTCTTCACTTGGATGCAGTTTTAGTCCTTTTTTTTCCCTACCATCTATTCTTCTAGTTATAGTGTTATTTATAATTAGCCAAGTTTTCACGGGTTAGAGAAAGCACATCCACATGATTAGTTAGAGCCGGCCGTATAATTAACATTTTTTTTTGTGACATATATATGACAAAATTATGTGTAAAAGTGTAAGAATCCCACATATATCAGAAATACAATTCTAGCATATACAATATATGAGTTAATATTATATACTCATTACTAGTTGGTTTTGTGTTGAAACTCATGAATGCTCCCAAATGGAGCGAGTAACGGTCAAAGTTGACAACAACGAACATTAATTACTATATTGTTGTTTTGCTTAGGTGGATGAGGAAACAGGCTACGTCCCTGTGATATGCGCCATAGCTCGAAGCAAACATAGAGACATTGAGGCGGCTTGGGAGGCGGTGAAGTACGCGAAGAGGCCAAGGATACTCATATTCACATCTACTAGTGACATTCACATGAAATATAAGTTGAAAAAGACTCAAGAAGAAGTGATTGAGATGGCCGTGAGTAGTATTAGGTTCGCTAAAAGCTTAGGCTTCAATGACATCCAACTTGGGTGCGAAGATGGCGGCAGGTCCAAATCTTTAAACCTTCATTTATCAAAAAATAATCTCAATCACTTCTTCTTGAGTTTCTTTGCGTTTTTGGTTTGGTTTTATGTTCGTTTAGTTTGTATTACCGAACTAATTTTGTTAGTAACTTATGTTTGCGTTGACGTTTGGGTATATTTTTGGCAAGAATAATTTATAAAACAAAAGGCATGAATGGTTGTGAGTGGTTTTTTTATATATAGTTTTTGGATTTTAGATTTTGGTTTTTGGATTTTGCAAAAAATAAAAAATAGATAAGTGGGAAAAATGTTATGTTAAGAATTTGGTCAGGAAAAGTGAAAAACTCAAATAAGATGGTTTTTAGATTGTCACTAAAACATTGTTAAGATCTTTCAAACACTATATGTCTAGATCATGATAGAAAAGGCGGTTTTAGCTGTTACTAGATATATTATGGATTTTGTGCGACTTGTGACATTTTACATATTTGATCATGTCATATATATATATATATATATATACATATATAAATATATATTTATTGGATTTCAAAATATAGTGTGATTCAGGTCGGACAAGGATTTTCTATGCAAGATTCTTGGAGAAGCCATAAAAGCCGGTGTTACGGTGGTGAACGTCGCGGATACGGTAGGGATCAACATGCCACATGAATACGCGGAACTCGTGACCTATCTCAAAGCAAACACCCCTGGAATTGACGATGTTGTCTTCAGTGTTCATTGTCACAACGACCTTGGTCTTGCAACCGCCAACTCAATCGCCGTACGGAACTAACTCTTTTGTGTGTGTGTGTGTGTGTGTGTGTGTGTGTGTGTGTGTTAGATATATTTTCATATATATATTTACTAATATAGATTCTCAATGTGACAAAAATATGAACATATAAACAATGAGTTTACATAATATATGTATATATATAGGGTATACGTGCGGGAGCAAGACAGGTCGAAGTAACTATCAACGGAATTGGTGAAAGAAGTGGCAATGCGTCGCTTGAGGAGGTATCATCATTTTTGTTACCATAATCTCATCACTACCATGATCATGATCATGATCATCATTATCAACATGACCATTTAAATGGTATGTAGGTGGTGATGGCTTTGAAATGTCGAGGGGCATATGTGATCAATGGTGTTTACACAAGAATAGACACACGTCAAATCATGGCTACCAGCAAGATGGTATATATTCACACATGTATATATAATATAATTATTATGTGACCTTCATAATAATTAACTAACAAAAATTTATGTAAACTCTTGAGCAGGTTCAAGAGTACACGGGCTTGTATGTTCAAGCACATAAGCCCATAGTTGGAGCGAACTGTTTTGTTCATGAGAGCGGCATTCATCAGGTTCGTAATTGGTGGTAAACACGGATATTAAGAAATTATATAAACTATTTTAGATTTTTGTTTTTAAAATCCCTTTAACCAACACTAATCGAATATTCTAGATGTACACTATAACTAAAATAAACATTTACATTATATATGTGATAATAAAAATAAATACGAGATTAATTTGATTTATATGATGTTTGTTCCAATATTTTTCAGGATGGAATATTGAAAAATAGGAGTACTTATGAGATCTTATCACCAGAAGATATTGGGATTGTAAAATCTCAAAATTCCGGCCTTGTTCTTGGAAAGCTTAGGTTAATATTCTATTTAGTGATACTTTTACCTACGAACAATTGTTTTATTTGTCTTCTTATATATTAATTTTAACAACAATGGAAATGTGCAGTGGACGTCACGCTGTGAAAGATCGGCTGAAAGAGGTATTCCTTGTGACAATTGTACCTACCTACTAGATTACACTTCCTAGAGATAAATATTAGATGATTCATATACTTACTTATGTGTATATTTTCTATTTTCAGTTGGGATATGAACTCGATGATGAGAAATTGAACGCTGTCTTCTCACTATTCAGAGATTTAACCAAGAATAAAAAGGTTTTCAATTTCTATATATTTTGTATCTTCTCGTGCACATGCATGCATTACGGTTTAACTAACACATCTAATTTTAAATTTTTAGAAAAGAAAATTTTAAACTTTTATTTTGAAAAAAATATCTCGAACTTAATTTGTTTTCATTTGTCATTTTTTTCCAGAGAATCACAGATGCTGATATGAAGGCATTAGTAACATCTAGCGATGGAATTTCTTTAGAGAAATCAAACGGCGCTAACGGTTTAAAGTCTAACGGCTATATACCAGTTCTTCAGGTTTCATCTAATGTGTAAACACGTTGTATCTCTTGTATATTTGTGTACCACAGTAATATCAATTTCCATTTGATAATGCCGTTTTTTGTTGTAATGTATTAAAAACAGTATTAAATAAAAGGAACTGCTTTATTTCCTAATGAATAAATTTATTTTTATGCAACATATGAAAATAGTGTGTTTTGATAATAGTCTCACTAGTATGTTTTTAGTGTCTTTTAAATTAGGAAAAAACATTTTCTTACAAAACTCGCAATGCCTCTATTTCAAATGAGATATTGTTTTATCTACAATTAAAATAAGCAATGTTTTAGAATTTCAATATCAATTTTAGCATGTAATAGCTATACCCTCAAACTATATAGTAACATTGAAAGTCACCAATCAAAGGACAAAGTGATCCCATATGAAATTTGTTACAAAAAGAAACCAAACTTGAACTATCTTCGAGTTTGGGCTGTAGGACGGTCGTTAGATTACCCCAACCAAAGATTAAGACTTTGGGAGAAAGAGGTATTGATTGCATCTTTATTGGTTATGCCTTACATTCCAAGGCATATAGGTTTTATGTCATAGAACCTAATGATTCTATAGCGGTTTACACCGTAATTGAGTCAAGAGATGCAATATTTGATGAGAACCGTTTTTCGTTTATACCTATACCAAAGGATTTAGTTCCTAGTTCAAGTGGAACAGAGAAGGGAGACAACACGTTCGTTCCTCCTAATGAGTCACCTATGCTTCGTAAGAGTAAATGAGGGAGAATCGAAAAATCTTTCGGTCCCGATTTTCAACTTTATTTAGTTGAAGGGTCAAGAGATGAGATTGATTTCCAATACTCATATTGTTATCATATTGATGATGAACCTAGAACTTTTAATGAGGCTATGACGTCTAATGATGTTGCTTTTTGGAAAGAAGCCGTAAATGATGAAATGGATTCCATCATGGGAAATAATACGTTGTTTTTTTGTGACATATATATGACAAAATTATGTGTAAAAGTGTAAGAATCCCACATATATCAGAAATACAATTCTAGCATATACAATATATGAGTTAATATTATATACTCATTACTAGTTGGTTTTGTGTTGAAACTCATGAATGCTCCCAAATGGAGCGAGTAACGGTCAAAGTTGACAACAACGAACATTAATTACTATATTGTTGTTTTGCTTAGGTGGATGAGGAAACAGGTTACGTCCCTGTGATATGCGCCATAGCTCGATGCAAACATAGAGACATTGAGGCGACTTGGGAGGCGCTGAAGTACGCGAAGAGGCCAAGGATACTCGTATTCACATCTACTAGTGACATTCACATGAAATATAAGTTGAAAAAGACTCAAGAAGAAGTGATTGAGATGGCCGTGAGTAGTATTAGGTTTGCTAAAAGCTTGGGCTTCAATGACATCCAGTTTGGGTGCGAAGATGGCGGCAGGTCCAAATCTTTAAACCTTTATATATCTCAATTGTTTCTCTGCGTTTTTGGTTTAGTTTTATTTATGCTTAGTTTGTATTACCAAACTATTTTTGTTAGTAACTTATGTTTGCGTTGACGTTTGGGTATATTTTTGGCAAGAATAATTCACAAACAAAAGGCATGAATGATTGTGAGTTTTTTTTTTTTTATATATAGTTTTTGGTTTCTGGATTTTAGAATTTGGTTTTTGGATTTTGCAAAAATAGAAAATAGATAAGTGGGGAAAAATGTTATGTTAAGAATTTGTTCAGGAAAAGTGAAGAACTCAAATAAGATGGTTTTTAGATTGTCACTAAAACATTGTTAAGATCTTTCAAACACTAGATTTCTAGATCATAATAGAAAAGGCGGTTTTAGCTGTTACTAGATATGTTATGGATTTTGTGCGAATTTTACATATATGATCATGTCATATATATATATATTTGATTTTAAAATATAGTGTGATTCAGGTCGGACAAGGATTTTCTATGCAAGATTCTAGGAGAAGCCATAAAAGCCGGTGTTACGGTGGTGACCATCGGTGATACGGTAGGGATCAACATGCCACATGAATACGGGGAACTCGTGACTTATCTCAAAGCAAACACCCCTGGAATTGACGATGTTGTCGTCGCTGTTCATTGTCACAACGACCTTGGTCTTGCAACCGCCAACTCAATCGCCGTACGGAACTAACTCTTTTGTGTGTGTGTGTGTGTGTGTGTGTGTGTGTGTGTGTTAGATATATTTTCATATATATATTTACTAATATAGATTCTCAATGTGACAAAAATATGAACATATAAACAATGAGTTTACATAATATATGTATATATATAGGGTATACGTGCGGGAGCAAGACAGGTCGAAGTAACTATCAACGGAATTGGTGAAAGAAGTGGCAATGCGTCGCTTGAGGAGGTATCATCATTTTTGTTACCATAATCTCATCACTACCATGATCATGATCATGATCATCATTATCAACATGACCATTTAAATGGTATGTAGGTGGTGATGGCTTTGAAATGTCGAGGGGCATATGTGATCAATGGTGTTTACACAAGAATAGACACACGTCAAATCATGGCTACCAGCAAGATGGTATATATTCACACATGTATATATAATATAATTATTATGTGACCTTCATAATAATTAACTAACAAAAATTTATGTAAACTCTTGAGCAGGTTCAAGAGTACACGGGCTTGTATGTTCAAGCACATAAGCCCATAGTTGGAGCGAACTGTTTTGTTCATGAGAGCGGCATTCATCAGGTTCGTAATTGGTGGTAAACACGGATATTAAGAAATTATATAAACTATTTTAGATTTTTGTTTTTAAAATCCCTTTAACCAACACTAATCGAATATTCTAGATGTACACTATAACTAAAATAAACATTTACATTATATATGTGATAATAAAAATAAATACGAGATTAATTTGATTTATATGATGTTTGTTCCAATATTTTTCAGGATGGAATATTGAAAAATAGGAGTACTTATGAGATCTTATCACCAGAAGATATTGGGATTGTAAAATCTCAAAATTCCGGCCTTGTTCTTGGAAAGCTTAGGTTAATATTCTATTTAGTGATACTTTTACCTACGAACAATTGTTTTATTTGTCTTCTTATATATTAATTTTAACAACAATGGAAATGTGCAGTGGACGTCACGCTGTGAAAGATCGGCTGAAAGAGGTATTCCTTGTGACAATTGTACCTACCTACTAGATTACACTTCCTAGAGATAAATATTAGATGATTCATATACTTACTTATGTGTATATTTTCTATTTTCAGTTGGGATATGAACTCGATGATGAGAAATTGAACGCTGTCTTCTCACTATTCAGAGATTTAACCAAGAATAAAAAGGTTTTCAATTTCTATATATTTTGTATCTTCTCGTGCACATGCATGCATTACGGTTTAACTAACACATCTAATTTTAAATTTTTAGAAAAGAAAATTTTAAACTTTTATTTTGAAAAAAATATCTCGAACTTAATTTGTTTTCATTTGTCATTTTTTTCCAGAGAATCACAGATGCTGATATGAAGGCATTAGTAACATCTAGCGATGGAATTTCTTTAGAGAAATCAAACGGCGCTAACGGTTTAAAGTCTAACGGCTATATACCAGTTCTTCAGGTTTCATCTAATGTGTAAACACGTTGTATCTCTTGTATATTTGTGTACCACAGTAATATCAATTTCCATTTGATAATGCCGTTTTTTGTTGTAATGTATTAAAAACAGTATTAAATAAAAGGAACTGCTTTATTTCCTAATGAATAAATTTATTTTTATGCAACATATGAAAATAGTGTGTTTTGATAATAGTCTCACTAGTATGTTTTTAGTGTCTTTTAAATTAGGAAAAAACATTTTCTTACAAAACTCGCAATGCCTCTATTTCAAATGAGATATTGTTTTATCTACAATTAAAATAAGCAATGTTTTAGAATTTCAATATCAATTTTAGCATGTAATAGCTATACCCTCAAACTATATAGTAACATTGAAAGTCACCAATCAAAGGACAAAGTGATCCCATATGAAATTTGTTACAAAAAGAAACCAAACTTGAACTATCTTCGAGTTTGGGCTGTAGGACGGTCGTTAGATTACCCCAACCAAAGATTAAGACTTTGGGAGAAAGAGGTATTGATTGCATCTTTATTGGTTATGCCTTACATTCCAAGGCATATAGGTTTTATGTCATAGAACCTAATGATTCTATAGCGGTTTACACCGTAATTGAGTCAAGAGATGCAATATTTGATGAGAACCGTTTTTCGTTTATACCTATACCAAAGGATTTAGTTCCTAGTTCAAGTGGAACAGAGAAGGGAGACAACACGTTCGTTCCTCCTAATGAGTCACCTATGCTTCGTAAGAGTAAATGAGGGAGAATCGAAAAATCTTTCGGTCCCGATTTTCAACTTTATTTAGTTGAAGGGTCAAGAGATGAGATTGATTTCCAATACTCATATTGTTATCATATTGATGATGAACCTAGAACTTTTAATGAGGCTATGACGTCTAATGATGTTGCTTTTTGGAAAGAAGCCGTAAATGATGAAATGGATTCCATCATGGGAAATAATACGTTGTTTTTTTGTGACATATATATGACAAAATTATGTGTAAAAGTGTAAGAATCCCACATATATCAGAAATACAATTCTAGCATATACAATATATGAGTTAATATTATATACTCATTACTAGTTGGTTTTGTGTTGAAACTCATGAATGCTCCCAAATGGAGCGAGTAACGGTCAAAGTTGACAACAACGAACATTAATTACTATATTGTTGTTTTGCTTAGGTGGATGAGGAAACAGGTTACGTCCCTGTGATATGCGCCATAGCTCGATGCAAACATAGAGACATTGAGGCGACTTGGGAGGCGCTGAAGTACGCGAAGAGGCCAAGGATACTCGTATTCACATCTACTAGTGACATTCACATGAAATATAAGTTGAAAAAGACTCAAGAAGAAGTGATTGAGATGGCCGTGAGTAGTATTAGGTTTGCTAAAAGCTTGGGCTTCAATGACATCCAGTTTGGGTGCGAAGATGGCGGCAGGTCCAAATCTTTAAACCTTTATATATCTCAATTGTTTCTCTGCGTTTTTGGTTTAGTTTTATTTATGCTTAGTTTGTATTACCAAACTATTTTTGTTAGTAACTTATGTTTGCGTTGACGTTTGGGTATATTTTTGGCAAGAATAATTCACAAACAAAAGGCATGAATGATTGTGAGTTTTTTTTTTTTTATATATAGTTTTTGGTTTCTGGATTTTAGAATTTGGTTTTTGGATTTTGCAAAAATAGAAAATAGATAAGTGGGGAAAAATGTTATGTTAAGAATTTGTTCAGGAAAAGTGAAGAACTCAAATAAGATGGTTTTTAGATTGTCACTAAAACATTGTTAAGATCTTTCAAACACTAGATTTCTAGATCATAATAGAAAAGGCGGTTTTAGCTGTTACTAGATATGTTATGGATTTTGTGCGAATTTTACATATATGATCATGTCATATATATATATATTTGATTTTAAAATATAGTGTGATTCAGGTCGGACAAGGATTTTCTATGCAAGATTCTAGGAGAAGCCATAAAAGCCGGTGTTACGGTGGTGACCATCGGTGATACGGTAGGGATCAACATGCCACATGAATACGGGGAACTCGTGACTTATCTCAAAGCAAACACCCCTGGAATTGACGATGTTGTCGTCGCTGTTCATTGTCACAACGACCTTGGTCTTGCAACCGCCAACTCAATCGCCGTACGGAACTAACTCTTTTGTGTGTGTGTGTGTGTGTGTGTGTGTGTGTGTGTGTTAGATATATTTTCATATATATATTTACTAATATAGATTCTCAATGTGACAAAAATATGAACATATAAACAATGAGTTTACATAATATATGTATATATATAGGGTATACGTGCGGGAGCAAGACAGGTCGAAGTAACTATCAACGGAATTGGTGAAAGAAGTGGCAATGCGTCGCTTGAGGAGGTATCATCATTTTTGTTACCATAATCTCATCACTACCATGATCATGATCATGATCATCATTATCAACATGACCATTTAAATGGTATGTAGGTGGTGATGGCTTTGAAATGTCGAGGGGCATATGTGATCAATGGTGTTTACACAAGAATAGACACACGTCAAATCATGGCTACCAGCAAGATGGTATATATTCACACATGTATATATAATATAATTATTATGTGACCTTCATAATAATTAACTAACAAAAATTTATGTAAACTCTTGAGCAGGTTCAAGAGTACACGGGCTTGTATGTTCAAGCACATAAGCCCATAGTTGGAGCGAACTGTTTTGTTCATGAGAGCGGCATTCATCAGGTTCGTAATTGGTGGTAAACACGGATATTAAGAAATTATATAAACTATTTTAGATTTTTGTTTTTAAAATCCCTTTAACCAACACTAATCGAATATTCTAGATGTACACTATAACTAAAATAAACATTTACATTATATATGTGATAATAAAAATAAATACGAGATTAATTTGATTTATATGATGTTTGTTCCAATATTTTTCAGGATGGAATATTGAAAAATAGGAGTACTTATGAGATCTTATCACCAGAAGATATTGGGATTGTAAAATCTCAAAATTCCGGCCTTGTTCTTGGAAAGCTTAGGTTAATATTCTATTTAGTGATACTTTTACCTACGAACAATTGTTTTATTTGTCTTCTTATATATTAATTTTAACAACAATGGAAATGTGCAGTGGACGTCACGCTGTGAAAGATCGGCTGAAAGAGGTATTCCTTGTGACAATTGTACCTACCTACTAGATTACACTTCCTAGAGATAAATATTAGATGATTCATATACTTACTTATGTGTATATTTTCTATTTTCAGTTGGGATATGAACTCGATGATGAGAAATTGAACGCTGTCTTCTCACTATTCAGAGATTTAACCAAGAATAAAAAGGTTTTCAATTTCTATATATTTTGTATCTTCTCGTGCACATGCATGCATTACGGTTTAACTAACAAATTTAATCATATATGGTATAAGAATGTAAGAAACGAACTGATTTTAAAGTTTTAGAAAAGAAAATCTCAGACTTTTATTTTGAAAAAATATCTCAAACTTAATGTGTTTTCATTTGTCAAAATTTCAGAGAATCACGGATGCTGATTTGAAGGCATTAGTAACATCTAGCGATGAAATCTCTTTGGAGAAATTAAACGGCGCTAACGGTTTAAAGTCTAACGGCTATATACCAGTTCCTCAGGTTTCATCGAATGTGTAAACACGTTGTATCTCTTGTATATTTGTGTACCACAGTAATATCAATTTCCATTTGATAATGCCGTTTTTTGTTGTAATGTATTAAAAACAGTATTAAATAAAAGGAACTGCTTTATTTCCTAATACATCAATTTATTTTGATGCAAATATGAAAAATACAGTGTTTTGATAATAGTCTCACTAGTATGTTTTTAGTGTGTTTTTAATAGTATATGAAATAAATAAATTATGAAAAGGTATATTCTTACATAACTCGCAATGCCTCTGTTTCAAACTTTCAAATGAGATATTGTTTTATCTACAATTAAAATAAGCACTGCTTTAGAATTTCAATTTTAGCATATAATAGCTATACCCTCCAACTATATAGAAACATTGAAAGTCACCAATCAAAGCTTATTTTTTTATTTTTATTTTATAGTTACTTAATAAGCCACTTACTCATATCTCATGAACGTATTTAAATAAAATTACGGATTGGTGACAAACATGATTGTAGATAGCGATTAGAAAAAAGTGAACAGAATTATGCACAAGTAAAATTAAGCAAAGGTCACCTACGTTACCTACCTGGAGGTCCAAACAACTCTTCTGCCGAACTGGAGTTGCAAGTACCCCACGTGCTCTCTTGTATATTACTTTTCAAAAAAATCAGAAATATGACAAAACTGTGAAGATTTGGTCTTCTCATAAAAGAGATATATATAATCGACTATATCATAACTATGAAGATCTGGTCTCCTCTTTTCTTTATTTTTACTTCTAAAAAATCAAACCTTTGCTTTAACAAAAAATGATGAAAAAATCAAAAAATATTTCAAAACTATGAAGATGTTGTATTCTCATTAAAAAAGAAGTGTAAGTTTATATTCAAATTTAGCGTAAGTTAACATAATAATCAAATTCCCTTATGAAAAGTATCACTCAAATACTAAAACAAATTTCTTAACTTGTTCAAGACAAAAAATAAAAACATTTTCAAAATATTCTGTAGACGTTCCAATGCGAAAATAACTTCTTTTTTATACAACAAAGACATGCATCATCAATGTTTGTAGTTTTTCGTTCTAACATTATTTTTGTAGTTTGTAGGTTTTAAAAGTTATTTTTGCTGTATATTTTAGTTTGTTTAAAAACTTGAATGGTTAATTTGTTTAGTTTTTGGTCTTATCTATAATATTTATGAAAAATGTCTTTATGCTTTTAAATTTTGAGATTTAGTTTATGTGATTATAAATTGACAAATAAATATTTTAATTATACTGATAAAATAATAATAACATACAAAAGTTTATAAGTAAAAAAAGAAAATCATTTATGAGTCCATTGAAGTTCTAACTTATTATATACTTGATTTGTAGATAAATGGAGATGGGAATTTGGATTTGGAGTTGAGAAAAAATGGATGATTTTTTTTTTCCTATAAAAGTTTGTAAAAAAAACACTCCCAAAAACTAGTTTTCCCTATATTTTTCTTCAAAATCTTGGATGGCTATAAAATATGTTTCAAAATAACTAAAACAAAAAAAAAGATCCTTTCCAAAACCACAACCATCCAAGGCCATGATAGTCTTAATGAAACCCTTATATATCAACTCAAATATCATACGCAAATTATGTTTAAAACTAATATAGGCAGTCTAAGATATACTTTCAAGTTGGAAACTTGAAAAAAGATTTTAAGTTACCTAAAGGAAAAACAAAGATTTTCAGTTACCTAAAGGAAAAAAAATTTACCTCAATAACTTTTGGATTTTTTTTGTCAACAACTTTTAGAAATTTTAAATCAAGAAATGGTAGTAAGAAAATCATGATGTATAGTGAGATAGTTATATATATTAATGTTCAGTGATATAGTTATATAAGTGCTTTTATTTTTCCGGTAAGTCATTATGAAATAACTTTATGATGAAATTATAATTAAGTTTGAACATTAATTATGTATATGAGTGAAACAAAACACAATTAGTTTTTCATAAACGAATATACATATATTTAACTAATAAACCAAACTTATAAGTTTTACATAATAACACATTAACCATCGGATAAAAATAAAATCTGTGGACTGACATCGAATATAAGAACACACAAACAACGGCGGTCGGTGTTACAAAAAGTGAAAAACTGAGCATCACTAAAGCTTTATAATAGACTTAATTTTCTTCTTGGGGATGCAAATTGAAGTTTTTGGTCATATAATTCCGAATGACTTCCATAAGATTAATTCCGTATATTTTTTAATATATTAAAATGAGAGTTGCACCATGTAGTCATGTAGAGAAAATGAAAATGATTGTGCCTTTTTGTTCTAAAGATAAAGATAAGATAAGAACGTCTCAATATCATAATGTTCTTTAGGAAGAAATAATTACTGGAAACCTCACTATGCTCAACTAGTTGCAAGTCTGTTTTTCTAGGGACCCTTTATTCTACTTATAGCATCTCCACAGTGATTACCGTATGTGAGATATGTCAGTGACACCAACCTAGAGGTGCATACCACGTGATATATGTGTCCTAACGCGTATGTACTGTATATGATAAAAAAGAAAAAAAAATGTATTGTATATATATTTAATTTGTGACTATATCTAATAAAGAAACATTCTAAAAATAAACCTTATTTTCACGTGTTATTAACAAGAATATCATGCTAACCGTACTCATAAAGCTCCATAACCCATTTAATTATTTATCCTTATGTTACTAGAATATTTGCATTAATTTGTCATTAAAATAACTACCACATATTTTCAGTCAACTAATTAACCAAAATTACAAGTTATTACCCAATTAACAAAATTGAACACCTAATAATCGGACCTTACCTTAAGTATTTGGAAAATTAGTCATACTAATTATTATTATCTTTATTTTCTGTCGTATATAACCAAAAAGTTGTATATATACAATTTAAAACAAATATCTTATTGCATCATTTCAAACATATATAATTTTATGAAAGATTAGTGAAATAACATGCCTAACATAATCCTAAAAGTTTAAATTAATTATATATAAAAAGAAAAAAATTGTATAAAACTAAAACTTTGGATTCTCCTCCGATTTTAGTTTTTGATCCAATTATTATTTTTATCTAACAAACTGCCTAAATCAAAAGATTTCAAAAATATTAAATCACTTTTTTCAAGTTCAAATATTTCACAGATGGAACGTACTTTTACACGAAATATACGTAAATTTAAATAAAACAAAAAATTTAATTACATATTTTGTTATATACAAATAAGTGTTAGATCCCACATAATAATTTTAGATATAATAGTTTAATTCAATCGTTTTATCCCGCACTATGTGCGGGTTCTTATCTAGTTTCATTATGTATAAGAGAAAAATAATAATAAACAAATTTCCAATAACATATTTCCTCCATTTCATTTCATTTAGTAGTTTTTTTTTGATAAAGAATTTTTTTCACTCACTTAGTTGAATACAAAAAATGTCGAGCTTTAATTACCGATTGAGAAAAATTGAACATATAAATTAAAGATGACCAAGAATTTTAACATTTGTTTAGTTTCATCTAAGAATTTTTAGAATGAATGAATTAACGACCACAAATTAAAATCAGTGTAGATAGTATCAGAGTCAGCTTTTGGGAATACACCTCCTCCCAAAGGGTAGTAAACTAGAGGCACAATGAAACCAACTCCAAGTACTAAACCACTAGAGTACCACACCTTTGGATGGGATGGTTATTATTAAAGAGGTAAAATTGATATTACAATAGTAAAAATTAAACTAGTGTAAAGAAGAGGGAATGGTAATATCAATGCTACTCATTCTATACTAAATTAATAACCTCTTATCTAAATGTGATTTCCATCTTGTTTCCTTAATAGGAAGTTTTTATTATCTTTCAGATAATCTAAGGAAATATCCTTGCATGAACTAGGTAGTCTTCAAAACAGGTAGTATACATGAAAAAATCCAAGATTATAGATAGGAAAACATCGAAGATATCTTTGAGAAACCCATGTTTATAAGAAATCAAATTAGTTTTATTAAGTTTGATAATTAAGTAACAGATTACTTCTTAAGAAAAAATTGCCAAAACTAATTCATATAAGCTATAATTTGATTTTTTTTTAACACCGATAAATTTGATACTTTTTTTATTCTTAGGATTGAAGTTACAAAGAATCAAGTTTATATATTTTGTCACTTTAAAAAAAAAATTTGTTATAGGTTTTCTACGCCCAAAGACTAATCTTGGGCCCCAAAAAACATATTAAATTATTCAAATGCCAGTGGTCAATGCTACTCGAACCCAGATAACGGGAATTACCTCTTTTTACCACTAGACCAATGTGACTTTGTTTTTTTGTTACATTTAATGATATAAACTGAGACATACTGTGTAATAATGATTTAGATACATTTGAAAATATTCGAAATTTTATGAAAATCTAGAGAGATTGTGATATAAGCAAATTTTCCGTAACAATTTGTGGAAGCTCCTCCTCGGATAGTAACTAATTCAATTAAATTGAATTAAAATAAAACAGTGAAGGATAGTAACTAATTAAAATGAAATTATTTATTTGTATATTTAAATTATAATTAATAACCAAGTATCATCTTGAGTGATACTATTTCTGTTTCAATATAAAATCTTTTGAAGCTAAAGTGCGCTTATTAAATAAAATTTCTTCAAATATATCATTAAATATTATATTAGTTAAAACTAATCAAAAATTATGAACAAAGTTAAAAATGGTAGAGTTAAATTATCGACGACGAGTTATCCTAGTGCTTAAGACTGGATTACCAAAAATGTAAGGATTTTGGAAGTCAAGAGTTTGATCTACGTTGGAGGAATAAGCTCTCCAAAACAGAATTAATTACATGGTCTCGCGTAGGGATAGGCATAATATCCGAACATGAGCACCCGACCTGAAACAGATCTGAATCCCGAATCCGAATTCAAAATTTAAAATACTCGAATGGGTTCTACACTTCTAAACCAGAAAATCTGAGTCTGAACAAGTAGTCAAACATATCTACAATTTAAATACATAGTAATAGTCTATTATTGATATTTATATTTGTATAATTAGAGGGTCCAAAATATTCAGATTTTTTTATATTTTGGGTATTTAATCTACTTAAGTAAATTTTGGTAAAAAAAAGTATAAGGTTTTTTAGATAGTTGGTGTATTTTCAAGTAGTTTAGATAAATTTTGTTATACATTTTTTGATTTTTGGGAACTTCTGAGAATCTGAACCTAAAATATCGACCTGAACCCGATCTAAAATCAAAATTTAGAAAACGCCGAACGAATCCTATACCTCTAAATCTGATATACCCTAACACGAATGCCCACCCCTAATGTCGTGGTTCATGAGCCATGAACCTCCTAATCATAAAAACATTTTTTTTGGATATGTGTATGTGTCTTAAAATTGGATATATAATCACTTATATATTAATTGAGAAACACTTTTAAAAAATAATTTTATCAGCATGTATTATTAATGAAATTTTCATACTAATGTGTCGCTTTCAGATCGTTTCTTAACTCATTTAAATCATTATCCAATATTTAGTACAATGTTTACATATTTTTCCATTAATGTTATATATATATGTATTTATGACAAAAAAGAATCCAACTAAATTAAGAATATTATGAAGAAAATAGAAGTATTTACAAATATGTATATGATTATTTGTTATTTAATTTAGATAATAAACAAGATTTTTCAATCATTTTACGGAGAAACAAATTTTAATACAGAAAATCGATGATTTGAATAACATAAAATATATAGGGAGATCTGCAAAACTACCATTTTTTACTATCCTTTTGCAACAATACCATTTTATGTTGTCCATTTTAAAATATACCTCTTCTCTCGAACATTACTTGATTACACTTTCAAATATATTACATGATTCGTAATATTTCTGATTTTTGATAATAATACATTACATTTGTAGCTAAAATTAAAATGTATTTACTTAATAATCATTTGGCTTCGCAGATAGTATGGGTAAACTACATAATATTAATTCAGATAAAACTTAATTATGACTTTTTCCTTAAACTCCTCATTATTATATGAAATCACTGTTAATTGAATATGTGTTTAAAAAAGACTTTCTATTTAATAATTATAAAATTATACTTCTTTTGTTTTATTTTATAGGATTGTTTTAATACTTACTTGATTTTTACCATCACTTCTATTGGCTCAGTTAGAATATAGAGCTATTTTCACAAATACCACAATTTTAAGTTTTATTAGACAAAAATAGCATTAAAAATATTTTTGGACATAAATAGCATTCAAATAATTATTTTATTTTTAATTCTTCAAATTATTAATTATAAAAATACATAAATTTATTACCCAAAGTTCCCAACAATATTTTCCCAACAAAAATTTCCGACAATAGTTTCCCGCCAAACTATTTTGCAGGAAATATAAATTCCGTAAAAAATTTCCCGCCAAAAACAAATTACACCCATATTTTCCCGCCAAACAAAAGGAAAGTCAGGAAGAATATTAAAAATTAAGGAAAGATTCTACGCAATTCAGTAAGGGTTCACGAAATTCAGAATTTTTTTTTTTGTAACCCTTCCTGAATTTTATAGAATATTTCTTGAATTTGGTGAAATCTTTCAAATAATCATTTCTGAAATTTATAAAGAATTTTACAAAATTCAGTAAGGATTTCAATAAAGATTTTTTGCGAAATCTGTCCTGAATTTCGTAGTTACCTTCTTGAACTTTTTTGGTGGGAAAAATTTGACGGATATTTTTTGGCTGGAATAGTTTTACGGATATTTTTGGCGGGAAATTTGTTTACGGAAAATTTTTTGGCGGGAAAATTTGACGAAATTGTTTTGCGGGAAAAGTTTGACAAAAAAAATTGGCGGAAAATAATTTCTTTTATTTACTTTTTTAATTAAATTACTTATTTATTTTTGACCTAAATTAAATTTTGTAGTGATATTTTTGAAATGTTTCAAAAGAGATGATATTTTTGGAAGAAAAAATTATTAGTGTTATTTTTGTCAATCCCCCTAGAATATATATACTATTTTATATAGATGTAGTTTTCCTAATTCTGAAAATTTTTAAATTTCTTATAAATTAAAACGGATGGAGTAATTAAACTATCATTTGTTGAGATTAATTTTAAATTTTTATTACTCCATCCAGTTTTTTTTCTCCTTTTTACTTTAACTTAGTATATATTCTAATTGAGGCAATAAAAGTAATAAACCTAATTTGTTGAGCCAAAACAGCTTAGATAACTTCTAAGCTGTAATTGAATAATATAATGAATTTTGTATTTGGGTTAGTTATTAGTAAAATATAAAAAGCATAACAGTAAAAAAACAAGGATATGATCAAAATTCAAATGCTTATGGAAACTGATTCACACGTAAAAATATATAAATGTATGAAAACTAGATGTATTTAAAATAGAAATTAATTGTTTGATCTAAAAATAAGAAATTGATTGATATATCTTTTAACATGTGTTACGTAGTTTTTAACAAAAACATATGTGTTACGTAATCTTAAAATTCTCTTAACTGCAAAGATTGATTATAGTCATTTGATATGTTATAATGTTAACTATATTTTTTTTGTATGAATGTAAACCTATATTCAACACAAAACGTTTTTCTCATTAAATGTAACATAGAGAGTAGAAATTTTGAATAATTGCAAAGCAGCTTAGAAGTTATCGGTACGACGGGAGTGAAACCAAAACCGCAGTCCGTCGTCAAGTTTAGAGTTGCTTAGTTGTTGAATGGTGCTGAATCTGTTCCAAACATTATTTTTCTAATGATTTTTGTGACTTTTGGAGCCGGGATTTGCAGGCTCACCGTGGCGTCTAGCGTTCTCTCCACATGCTATGGATCAATGCTTGAAAGACATACCTGAGAGTGAAGACATAGAGGTTGGCTTGGAAGAGTCGAGTAGAAGGGAAGTGATTGATCTCCAGCTCTCGAAGTGTTGACTACATTTATATCGTGCAACATGGTTACTTTGCAACGGCACTGCATCAGGGTCCAATTTCTGCCCCCAAATACTTTTGTTGAAGTACTGCTAAGGATTTGTTTCACCATCAACAGACAAAAATATCTGCATTATTATGAAGCTCGCTTAGCAAAATTCTCTCGATTCCCTTCTCACGATCACAAAACAACAATCACGAACGCATACTCAATTGTACATCTCTTGAAATGTTGTCACTTCTCTATTCGATTGGTTTGTAACTCCATTTTCCTCGTTTGTGAAAGCAAAAACAATATTTATTTACAAATGTATGCATATCGAATAAATAAAAGTATAATATTAAATCATACTAAACTGAAGAAATACCATTTGTGTTAACGTTTTCATGCTGAGTTTCAATGGTTTATGATAATGTGATGAGAGTTTAGAACTGGAAGAAGTTATACTTACTCTCATAAGAATAATGATTAGGATTACATAGGTTTATATAGTAAAGAGATTTCATAAACTAGATGAATACAAATATGTAAAATATCTTATATCATAACTATACAATATTTGATTATATATTGAGAATCTTCTAGATACTTCCATACCCTTCTATAGTTTTAACTCAAAAATCAATTGGCAATTGGATTTAAAGAATATAATGTGGGATTCCATTACACTTACGATGGATTTGCTCAAAAAAAGAAAAAAGAAAGAAAGATTCCATTACATTTAGGATGTGAGATTCGTAACACGATTCAAAATAATAGCTAAGACCTTTTATCTTACCGAATTCCCTTTTAAAACTGCAATATACCCTACTTGGATCACCCTAAACTAAAGTCTAAACTATCATTTTATGGTTATAAACTTAATTAAAACCAACTGACAATGAATTAAAAAAATAATGTGAGATTCCAAACATTATTTAATTTTTGGTTGTAAAATTCCAAAAGGTATATTTACCGCCTTTAAAAAAAACTAATGAAAGCAATTTAAATTGTTTCTGTGTATATTCTCATTATTTTCCGTCACTTTTGTAACAATTCTAACGTTAGAGCGATCACTCACTCGCGTAAATTGTTTTTTTTTTTATTTTAAAGCGTTTTAAACCATAACATAAAAAAGTTTAAGGATATTATAATTTTTATCAAAAATTAATGATATTAGGTTATCAAGTGGTCGAGTAAATCATATGTTTATATAATCATATAAAATTGGAGAAAAAGATTTTCTACCTATATAAATATAGATCATCTGTACATGCACTCCACCTCATTGCAAAGCAATTTCCCCACTATCTATCCTCCATAATATAGTATTCCTCTTTTCTCTCCTACGTTCTCTATAGTAATGGCTTCGTTACTTCTCACATCTTCCAGTATGATAACCACTAGCTGTCCCTCCATGGTTCTCCGGTCAGGGTTACCCATCGGATCTTCTTTTCCCTCTCTTCGCCTGACCCGTCCATACGACAAGGCGACTCTGTTCGTCTCATGTTGCTCCGCTGAGTCCAAAAAGGTGGCAACTAGTGCTACTGATCTCAAACCTATCGTGGAACGGAGGCCGGAGTACATTCCGAACAAGCTTCCCCACAAGAACTATGTGCGTGTATTAGACACAACGCTTCGTGACGGTGAACAATCTCCCGGTGCAGCACTTACTCCACCGCAGAAGTTAGAGATTGCCAGGCAGCTAGCTAAACTCCGAGTAGACATCATGGAAGTTGGTTTTCCGGTGTCGTCTGAGGAAGAATTCGAAGCTATTAAAACCATCGCCAAGACCGTGGGGAACGAGGTAGTTACTTTATTTCCCTCACTTCACGAAAATAATATAACGATTTATGTTCAAACTATATATATAATAAAATTAGATGTGCAAAGTGTTAGTTAAAGAATCTCACATTAGAAATAAGAAGTAATGATCTATACTAGCATTTAAAAAATATGGGCCAATCTACTCACTACTAAATGATTTTTTAACTTGGAAGCTCATGAATGCTTAGAGAAAATTACAAACACATATTTAGTAATTGTCCAAAATTGACAGTAACGAAAATAAACTACTATATATATTGCTGTTTTCCTTAGGTGGATGAGGAAACCGGTTACGTTCCTGTGATATGCGGCATTGCACGATGCAAAAAGAGAGACATCGAGGCAACTTGGGAGGCACTGAAGTATGCGAAGAGGCCGAGGGTAATGCTATTCACATCTACTAGTGAAATTCACATGAAATATAAGTTGAAAAAGACTAAAGAAGAAGTGATCGAGATGGCCGTGAACAGTGTTAAGTACGCTAAAAGCTTGGGCTTCAAAGACATCCAATTTGGGTGCGAAGATGGCGGCAGGTATCTTGAAACTTAGTATAACTCGATTGTTCTTTTTTTCCGGCCACTAGGTTTAACGTTACAAAATCTTTGTTAGTAAACTTACTTTTTTTTTTTAATTACGTACGTTTATCTTTTACAAGAATATTGAAAATGTTTTGGTTATTTTTTTTTTGTTTTATAAAACAATATTTACATGCAAACACAAAAGCATAAATTCAACGCTGAAATAATATATCTCATAATCTAAAACGCTTTTAGCTGATTTGTTTTGTGAAATTTAAAATTTTGTTTTTTGAAAGTTGTTTTTATATAAGGTATGAGAATGAAAAATATAAGGGTGTGCCTTATACAGTTATCTGGCCCAGTTTTGATCATGTCATATATAGATTTTATAGTATACTAGTTTGTGATTCAGGACGGAGAAAGATTTTCTATGTAAGATTCTAGGAGAATCGATAAAAGCGGGTGCAACCACGGTGGGGTTTGCGGACACGGTCGGGATCAACATGCCGCAAGAATTCGGAGAACTCGTGGCCTATGTCATAGAAAACACTCCAGGGGCTGATGATATTGTCTTCGCCATTCATTGTCATAACGACCTTGGTGTTGCTACCGCCAACACAATATCCGTACGTAATTGCTCTCCCTTTGTCTGAGTTAGATTAATCAACAAAAATTCCGAACAAATTTAAATTATCGAGGTGACAAGATTATAAATATAAAACAATGATATGTATAGGGTATATGTGCGGGAGCAAGACAAGTCGAAGTGACGATCAACGGAATTGGTGAAAGAAGTGGGAATGCGCCGCTTGAAGAGGTAAGATCGTCGTCGTGAGTATTTCTTTGGTATGTGTCGGCAGGGTATGGTAAAGCAAAAAATTTAGAAGTGTGGTCTTACACTTCTCTACTAATTTTATCATAATTTAAAAGACTAAAAAAAAGTTGTCGTAAAACTAAAGTAAAACCACATAAACGGTACGGCTAGCTAGTAAATTATTTAATAGTAACGCCATAAAAGTATAAATATAATAATTTAACATTACAATAAGACCAACATTACAATCTAGAAGCGTTTATGTGTTAAAAAAAAAAAAAAAAAACATTACAATCTAGAAGTAGGCTACAATGGAATTGACATCAGGAAAGAGAGGAATTGGAATCGAATGCTTCACGTAACCCTTACATTAAGTATTTCAAACGATAGCCACCAAAAAGTTATGTAATGTGACCCCTAAATTGCGTATTTAAATTGTGGACTAGACGTACATGCTTCATGTGCTTTATGAAAAGACTGGTTCTGTGATTGTATGTAGGTCGTGATGGCTTTGAAATGTCGAGGAGAATCTCTGATGGATGGTGTTTACACAAAAATAGACTCACGCCAAATTATGGCTACAAGCAAGATGGTACGTAACTAACTAGATATTGAAATTTCGATATTTATATGAAAACAATGATGCTAATATTTGGCCTTTATATATAATAATTGACTAAAACGTAAATTCTTGCGCAGGTTCAAGAGCATACCGGCATGTATGTTCAACCACATAAGCCAATAGTTGGAGACAACTGTTTTGTTCATGAGAGCGGCATTCACCAGGTTCCATATATATATTACTTATGAAAATTGTATATGAGATTGTTGCGTTGTATGTGTATAATTGTCCAAACATTTTGCAGGATGGAATATTGAAAAATCGAAGTACATATGAGATCTTATCACCAGAAGATGTTGGGATCGTAAAATCTGAAAATTCTGGCATTGTTCTTGGAAAGCTTAGGTAATTATTCTATTAAGTTATGTTTCTTGGTTTTAGATAACTATAAGTCTAAAACTATGTACCATCGTCTGATAAATTTATTTCAACAACTATGAAAATATGCAGTGGACGTCATGCTGTAAAAGACCGGCTTAAAGAGGTACCACACACACACACAGTATATATTAGTGACTTCGTACTATTTTTAGTCTTTACTTATAATAATCACACACACACATATATATGGGACCATGGCACAATAGAGACTTTATAGAGATAAATATTTGATTAGTCATATTTTTTTTTTTTTTTTTGTAATCTCAAGTTGGGATATGAAATCAGTGATGAGAAATTCAACGACATCTTCTCACGATACAGAGAATTAACGAAGGACAAAAAGGTTTTCATATTATATTTTGTATCTTCTCATTTACATATGCGTCAAATTTGAAATATTTAGTTATACATAAAATACGAATAGATTTATAAAATTCTACCAAACATATAAACCCCCATACTTACTTGATTTCAATTTGTTAAACTCCACAGAGAATCACAGACGCTGATCTGAAGGCATTAGTGGTGAACGGTGCTGAAATCTCATCAGAAAAATTAAACAGTAAAGGAATTAACGACCTTATGTCAAGCCCTCAGATTTCCGCTGTTGTATAAGTTTGGGAAGACATTGTGTAATTTTGTACTACGATGGTATTAAGTCACTTTTGTTTTACCGGTGTGTTTTGTGTACTATATATACGTACCTTTTGGTTTTTATGTTATCGTTGTAATGAATAAAACAGTATTAATAGGGAGGGTTTTTATTCTATAATTAAACTCTCTTTTTTATAATGATTTTCACCAAAGTATTGGAAATTTAAACAAACATTGCCATATTCCATTGAAGATTCAACAAAGTATTGTTCATTTTCAGTTGTGATCATTATTCTTCCTCACACTACTGCATTAAATTGTTAATCAAATGCTCCCGTCATGACAACTACTATAATTTACTGTTAACTAAGCATTAATAAAATTTTGATCATCTACCGTTAAAATTATAAAACATGAATTGCCTCATCATAGTAAGAGTCGTATTTTTCTTTCAGGGGTGGTTGATAGCTATATTGTCGTTCTATATGTGGGACATGTTACCCTAAACGGAAAAGTATTTGTGTTTCTCTTTCAACTATTTGTGGAATAAAATTGCTTTAATTAGTAACCTTTGTAGTAGCCTATTGGCTTCTTCCTGTCTCCATCTTGGAACAAACTTTTGATTCCACTACGTACTTGAGAGTGTATATTGCCGGTCTAATTGAGTGTCCAGCATAAGCGGCCGTAGTTGTCATATATGCATGCTTGACTTCTTTTCTTTTTGTGATATTATCAATTGTTTTAAGAAATTAAATTAAATTTACAGCCTTTTCAAAAAAATTATTATCGTTTTTCTTTTATATACCATTATCGTGGAGAGTTTAGTTTGGCATGAAGAAGTTGTTGGATAGCTGAATATTTAGAAACAAAGAAAATTGCATATAGATTGGATCATTGGATGAATAAGCAGAAGGCGTTTTTTTTTTTCTTTTGCTAAATGAATAAGCTCAAGATATGTGTTATACACTTTATTAGGGTAGGCTCGATAAATTCAGAGTCTTAAAAAACTAGTCATCTTTATACTAAAAAAAGGACCAAATCTTAAAACTCTTTAAAATTGGCATTTTCTTCATACTAAAAAAATATTTAGGCCTTTTTCATGCTTAAAATTAATTTGGACCCGAAATAATTGCTCTCCTAGCATCCCCAAAGAGCCGGACCTGCACTTTCTCTTTCGTTTTTGCAATGTAACTTTCCCCAACCCTATGCAGCCGAGATAATGTGTTCAAAAATATTTTAATTCATAATTTTGTATAACATATTGGCGAAACATTATAATCAATAGTACCATATTTGTGTAGTACGATGATATTAAAAGTCTGTTTTGTTTTATGGATGTGTGTTTGTGTATATACGTTACAAGAAAACATAGGGTTTTCCAACGACCATTTCCGACTTAAATAAGTTCCTTTTGGTTTTATGTTAAATCAAGTTCCATTTGATTTGCATGTCTTGTTGTTGAATGAATAAAAACAAAAGTTATCAACTGGCTGTTTTTAACTCTATACATTTACTTCCACCTTCTCATTGTTTTCTACATATTTAGCATTTTTAATGATCTTTACCCTTTTTTCTTGGGAAAAACAAACATAAAGAACCAAGTGAAAATTCAACAAAATATTGTTCATTTTCAGTTTTGATCAGTATTCTTCCTCTAGCTACTACAATGATTTGTTAATCAAATGTTCGAACGTTTTATATGTGGGACATGGCGTTAGCACATTCCTCCACGAAACAAAGTCCGATTTCGGTAAAACACTTGGAAAAAGTCATAGAACTTAAAATGGAAAATTATTTGTGCAGTGTCTCTTTCAACTATTTGTGGAATAAGATTTCTTTTGATTGGCAACCTTTGTAGCCTATTGGCTTCTTACTGCCTCTCCATCTTGGGAAAAACTTTTGGTTCCACTAACCAGCCAAAAAAGTGTTCTTTAGTTCGTTTTACTTGAGAGTGTATTGACGGTCTAATTGAATGTCCAACATAAGCAGTAGTTGTCATTTATGCTTTTCTTCTTTTTCTTTTTGTGGTTTTATCATTAAGATTTCTTTGTGTCGTCTACGTGGACGAGTTTAATTTGGCATGAAGTTATCGTTGGATACTTGGATATTTAGAAAGAAAAACAATTGCCTACATATTGGATGAATAAGCTCTTCTATATTATTTATTTTTCAGTATAATAATTTGTTTATTTCAAAAAATTTTACAACTCGAGTTAATTGAAATACCGAATAGACTGATATCACCAGAGAAATTTATATATAGAATAGAAATTCTGGCAAATGTTTTCGAAAACAAACATTGCAAACATTTTTGAAATTCTAAAACAAATAAACTATTAAAACATATGAAAGATTAAGTAAGCAATTTTACGTCAAATTCATTTACTCTTTCCATCACCGAACGTAACTTTTTCGGAAACCAAAACTATAGATAAAAACCGTACGTAACTTTTTCCATGTTTAAGCTGTAGTAAAATTTAATGTAAATTTCACTACAAAATACTCCCTCTAATCTATTTTAGAAGATGTTTTGCTTAAACGTACATATATAAGTTTAAAACAATTCAAACCGATATAGAAAATACCGCATATTATAATGATTGGAAAACACTAATTGTATTCAAGTCGTGCATAAATTTTTACAAAACATCCAATAAAATAGAAGAAAAAAATAGTAAAACATCGTACATATATTAATATTATATATATTAGAACAAAACTAGTCATTTTTTTTAAATGATTTGTATGGTCAGTAACACATTGATCTTGTACGAGGATAAATTCCACGATTGAAGGCAGGTGTGGGGATGTAATTAATTTTCTTTTTGGGAACCCACATGCACATTAAATTTTAAGCCAACTAGTTCCGAAAGGAGTATTGTTTAATATATTAAGATGAGAACTGGACCATGTAAAGAAAAGAAAAAGAAAATGAATGTGCATTTTTGTTCTAAAGCGAAAGATAAGATAAGAACGTGTCGACATAAAAACGTTCTTTAGCAAGAACTAATTACTAGAACACCTCATTATAATATACAAGTCTGTGTATCAGTGTATGTGATATGTTTAGTAACACCTACCTGGTGGTGCATACCACATGATTTATATGTCCTAATATTGTATTTGCATTAAATTTATAACTATAATCATTTAATATTAACTACTAGTAAAAGATGATGTATGGAAGAAGAAGTAAATAAAATAAAGAGATATCCATTATATGTCCACATTATTTTTTCACTTCTATTTTGCAAAAGAATCAAAAAAGAATTAAATATTAATTATCAATCTAGAAAACTAAAAAATATTAAATTAAAGATAGACTATTTTTTTTTTTCATCCTAAGATTTCTTAGAGCATACCAATTAATAACTCTTGGTTATCACTAAAAAGAGAGTATTTCAAACATACTGAATAAGATTTATATGAGTATTTTACTTTCAAAACAGTAAAGAATCAACATTATTTTGTCGACAACTAATCCTAGAAAGCTTAAGTTATTAATCTACTCTAGATTTTCAAAGGTTAAAGATATACATCACTAGCCAACAAGAAAATATATATATACATATATATATATACCAGTAAAGGACTTTGAAAATGGATGTGGGATCCACAGAGATGGTGGCTCGGGCATTTCTAAATGAATCTAGCCGAGTTTAGAATTATAAGTGTATTCGTATTATAGAGGATGCCGGTCTTTATGCACAATATGAGTTTGTGGGGTTTTAAATGCAAAATGGAAAAACTAAAGCTACACTAACAAAAAAAAAAATCATAAGATGGAAGCGTTAGACAATAAAAATATTATCAAAGAAACATATATATATATATATATAAGTATCTAAATTAAACAAGTATTAAAGATCAAATTCGATCTGTTCACAAAGTAGTTTACCATCAACTGTCGTTGTGTGATTCTTCTTCTCCTAAGAATCTAAATGGTTAAATCAATCATATCAAATTGTGTATTGTTCACTGTCTCCAAGAAGATTTAAGACGCAGTGGAAAATGATCACTCCAAAGTCGTTAAAGGATGTGTTATGCTGACTTGACTTGGCTCTCGCATTCTCCACTTCAAAAAAATCATATAAAACAAAAATTTTCATTCTCATATAGTCATATGGAAATTATTTGTCCAATATTATATATGAATAGAGACATTGATGAAGCAATAGAGGCAAAGTCAAAGGGCTTACCTAAAACACCGTCCATAACATCATCAACATTATTAGTTTTTAAGTGGAAACCACGTTAAAACGTAGTGCTGAAGCCGATGTGGGAATCACGTAATTTATGGCCAAAGCCAGGGGTAAAACAATTGCCATGTTGAAAGATAACTAAACTACTCACAATAACCGTTTCTACTTTTTACAGTTTTTTCACACATTTTTTCCGTTTCAATTGTTTTTTTTGTTCGAGCAACATAAAGAACGTTTCAATCGTTTTAAAAGAACTTTTTGTGTTTCGAGATAAGAATGGTTTGAAAGACCTCAATGTATTTTTTTGTCTGACAAATATCTACTTTACAGTTTAAACATAATCAAAAATAATAAAATAAAAGCCACATTTTTAAAAAGAAAGATGATTATATAATTAAATTTTTTCTTAAATTGTCATTTCGATATATACTTATATTGAAATGACTTTTAAAAAAATGCTTACCAAAACAAATCGGTTGTGGAAATGATATGATGTTGATATATATGTAATTATATATGTAGTATGTATAAGATACATATTTATGTTAAACATTTTTTGGTTGTTAATATATAAGTTAAAATGGTGAGAAACCCTTTAACAAAAAAAAAAAGGTTAAAATGGTGAGACATTTTTATCTTTAACTAGTCTTTTTTGTTAAATGCTTTGGCAATAAAAAAAACTTGTAATATTAAACATTTTTGAAGTCATTCTATCAAATGTACTATCGTCGTTAGTTGAAAACAAAACAAAAAAAATAATCATAAGTCGCCGACCAGTGAATTTTCAAAAATATAATACTCACATTTTATTATTCTATTATTTAAAAAACATTTTATAAATTGTTTATGTCAAACAAGTTCAATATTTTCTTAACCTCCTCGTATACACACATAGATGATAGACCTGTATTTAATATCTATCACACTTACGACGTTGGTTTTCTCCACAACCCCACTTTTGTACTTCTCTTCCCTCTCCCCCTCCCAAATAACCGCCGATAAACAATGCTCCGGCTAAGCAACGCCGCCGTAATAACAACCAATGCAATTCTCGCATTGATCGGCCTCGCCGCTCTATCTTTTTCCGTCTACGTCTACGTTCAAGGCCCATCACAGTGTCAACGTTTCGTTCAAAACCCTCTCATTGTAACTGCGGCTCTCCTCTTCTTCATCTCGTCCTTAGGCCTTATCGCTGCTCTCTACGGTAGCCACATCATCATCACACTCTATCTCTTCTTCCTTTTCCTCTCCATTCTTCTGCTTCTTGTCCTCTCTGTCTTTATCTTCCTCGTCACGAATCCCACCGCCGGAAAAGCGTTATCCGGTAGAGGAATAGGCAATGTCAAGACCGGAGATTATCAGAACTGGATCGGGAACCATTTCCTTCGTGGGAAGAATTGGGAAGGGATCACCAAATGTTTGTCTGATTCTAGGGTTTGTAAAAGGTTTGGTCCACGTGACATTGACTTTGACTCCAAACATCTCTCTAATGTACAGGTATGTGTTTATAGTATACATCTATAGGATTTAGATTGTTACACTAACAATGTAGTATTAAAAGTGTTTTTTTTGTTTTATGTTTCTTTTAGTTTGGTTGTTGTCGACCTCCCGTAGAATGTGGGTTCGAATCAAAGAATGCCACGTGGTGGACAGTTCCTGCCACAGCGACTACGGCGATTATAGGGGATTGTAAGGCATGGAGTAACACGCAGAGCCAGTTATGTTACGCGTGCGAGTCGTGTAAGATTGGAGTTTTAAAAGGGATAAGAAAAAGATGGAGGATACTTATTGTCGTCAATCTCCTTCTTATCCTTCTCGTCGTTTTTCTTTACTCGTGTGGCTGTTGCGTGAGAAAGAACAATCGTGTTCCATGGAAGCGCCGGTTTTTCTAACAACTCTTTCCATTTGTTTTCCAAATTATTAATTAATTCTTTATATATTTTTCTGTTTTTGAAATATTTAGTTGATGTTTGATGTTTCTTTTAGTGAAGTTGTCCTCTGGTCATGAATGTTGGTTTGCAAATGCATGCATGGGTTTGGTTATATTAATGTGTGAATGTATTGATGGAATATAACCTCCAAAATATATGACATTTGCAAAATAGACAAAACATTATGCAAAAATATGTTCGAAGAATAATTCATGTTTTATTGTTCCCGTCACACGTTTGGATAACATAATTAGAAAAGAGAGCTACATTAATGTTTTTTAACACGTAAATTTGGTTGTGAATTAGGAGGGAAGAAACACTTAGAGCAAACACATTGTTGGAAGATACATTGTCTAGCAATACAATCCAGACAATTCTTGTTGCAAATGTCGTCGTCGGTGCATTGCCCTCCATCGTGTATTTCGGCCTCTCTCACTACTTCACTAACTCTCGTTCTTTGTTCCGATGCTTTAGCTACCCACAAACCTAGGACATTTTTAATCTAACAAATATCAATATTGTGTACGGGTATATATAAATCGACTAGAAGTCTTTAATAACATTGTAATACTAAAATCATGGTGTTTTTAAAGTTATAAAATACAAAAATGCACATGACAATTTGGTGTAATTTAAAGTTGACAGATGTACTTACATGAAAGAGATAACAGAAGTGCAAGAAGAACTACTTTGCTCAACATCATTTTCTCCAATATGATAATTTTGATTCCTTTATCTTCTTGTTTTGTTTAGTGTGATGATAATTTCGATTCAACATGTGTATATATACATCAATATTGCTAGTTTGCAACGGCAAGTTTAAGGCAAGAGATTTGGAAGATTTCTCATACCCTATATAGATGATCGAAATTACATAATTTTGGAAGCAAATTCTTGTTTTGACCAGTTTGAAATACAAATTCATGTATTCGAACCAGAAAAGATATTTATTTACATGTATATAATTTAGAAATTGTTTCTCTTTTAACATCGAGAAATCCATGTATGTGAATGTGAGGATATTTTTACTACCACGTTACAACGTTTTTCGGAAGACACGGGAAACGAGTATCAATTCATGATACTGCGAGTGAGATCATTTGGCTTTTTCACCTGAAATGAGTTCCTTTATAGCATGCACATAGTTGGTACTCATAGAGTATCATTAACAATTTTTTACTATTAATTTTGATATTTATTTATTTGTTGAGATTTTTTATGTATCGAGAATAAATCGTTTATAGTGGTAAGATCGATATTAGTATCATTGAGAAGAGAAGAGCAAATAATATTTTTTTCTCTCTTTTCGCAAAAAAAAACCATTTTCTTATTAATCATAATCCGCCACATCATTAGAGACCGATATCGGAAGTATCACTACAATGAGCTCATACCCAAATCTGAGCTCATACCCAAATGGCCAAATCAGTTGTTTTATTTATTAATTTAATGTTTTGGGTTTCTAATGTTTTGGGCTTCTGATACCCATAAAAAGTCTGCTATGTACATGGTCTTATATTGCGTTAATGTGACAGCCATTCACCTTAGCACATTTTTTGGTTTTTCATGAACAAACCAAACACGTTGAAGTCATTTACATTAACGCATAAAAGAAAACTGTGAAACCAATCAAACACTTAACAACTTTCACTAATTTTTCCGAAAGGTTCTGTAAATGTCTGGGCGAAAAGAACAAAAAGAGTTTGGATAAAACCACAACGTAACTTACTTGAGGAAAGTACAAGAAAGAAACAAAAACACATAAGCGACCAGTGATGTTAGGAGCTCGAGTGTCCATGTAGGCTGAATGAGAAACGTCGGAATCATGGGAATGATTAACGAACCGCAGAACCACCCGGCAACTAAAGCTCCAATTCTGCAATCATAAGAGCCAAACAAATCATGAAAAAAACGAGTGACCTTTTAAGTTTCGTTTCAGCTAATTCGATAGGACTAGTAGTATTTTACCCGATTAAGCAAGCTCTCCCCAAGCTCTTTGTCTTCTCATTCAGAAAATATACGCACGCAGCCAATGATACCGCCACCTACAAGTACAACAAAAGATTTCAGAACCCATACATGTGAACAAGATAGAAGAGAAACTCAAGGGCCATTGTATAAAGTAACAAACCTGAAACGCAGGACCGCCTTCTGCAGAGTTCATGATACTCCAACCACCCATGAAGGCAAAGAGGAAAAGTCTTCTGAAAATAGTGTCCATGGGAGGCATTTCAACGAAATCGAGAAGAGCTTTGAGCCACGGAGGAGATTCCTCAACTTTCTTCTTCAACTTTGATTTAAGATTGATTTTAGTCTTCTTCCTTCTGATAAAACTAGACATGAGAAGCTTCTCAAAGGCTCCTTCTATAGACTCTTCGCTTCTCTCATGTCCAGCGTACTGCTGTAAAAGAAAGTTACGAGAGGCCCAGATTTCTTCCTCGGAAGCATATGGACTAACTCCTAGACGTTTGTACGGGTCCCAAACTCTCGTCCGAGGGAACGTGGGAACATTGCCTACACAGAGTCGTTCGTTTATGAGTGAAACAGAAACATGTTATATCACTTCTCATTCAGAGTAGTAGCTAGACATGAGCAACAACAAAAAAGCTCAAAGCTTGAGAAAGATAAGTGAAACACACAAAGTGGAAACACTAAGCCAGCTTCTGATTCTTCACTGAGAAGTCAATGTTGTTAAAGAATCCTAACATATTCCAATTGTTCCACACAAGTTGAAATTTTTGGATAAGAAACGACTAAATCCTAATCGAAACTAACAAAATTGAGAAAAGGGTTTTACAAATTGGGGGAGAAGAAGTGACAGATACCTCCATATGAAGAATCAACGGTGCACTTAACGGTTTTGAAGCTTCTCGAAACATTACGAAATGGTAACAGTGATGTCTTACTGGAATTTCGTACGAGAGAACTGAAATTCAGAACACAACAACAACACGATTAACAAAAGCTCTTGCGAATTCAATCAATTTCTGGAACTTACATAAACAAACCCTAAACTTTAACAAATCCGAATTTTCCGCTTCCGAGTAGAAGGAAGACAAAGAAAGTCCCAAAATCGATTCCACGAGTAATTTGAAAATAAGATGAAGGGAGAGAGAGAGAGAGAATATTACGGCTTAGATGGAGCGATAAACGAAGAAGATACAGTAGAACCGGAGAGAAGAAGAGACGAGGACATGGTTCCTCCGTCGGACTAACCCGACGCCGTTCGTGCTTCTATTAGCTTTGGCTTCTCTCTGTATCCCCTGAGAAAAGAAATAAGGGAAAGATAAGCGAATCGTTCTATCTTGCGCCGCCTGGCGTACATTAGATAATTTACTTCCCCCCCTCATCTTTCGTATTTTCGCCTTTATGTCCATGTATCTAGTAAAATATTCGAATTTCACCCCTAATTCGTAAATAAGTAAATAGTACACCTCTTAATTGGTCACCAACCCCAATCATCAATTTTTTTTTTAAAATGGTCAAAAGCTTGTTACTATTAGGTGATAAACGAATTTGATGATTCTTGTTTTCTGTTGCGTTTTGGATAGCAAGTCCTATTTAATATAGTTTTTGTTACGAAATAAAATCATAACCAAAGTTGAGATTCAAATTGAGGGACAAGGATCTCACTACATGTATGTACACTAGATCCACTCTTTACTTATGTGAATGGAGATTTGATAATCATTTATTGATACAGACATGGGTGTGGATTGTACAACAAAGACCAAATGTTGTTTTCTGTAAATGGAAAAAACCAACATTTGCTATTAGAGAGAAATTGCCTCATAGCTTCGAGTTTAGACCGGTCTGAGTAAGCTGTTGCCTTAGAACTCTTCTCATAACCTTATTTGTGGCCGTCCTCGGTAAAGAAAGAAGAGTCACAACAGATGATACCTGCCAGATGAAAAAAACATTCACATTAGCCACACAACAACTTGAACTCTCTAGTGTTTTGTTTTTGGTATAAACCTTGAACAAAGGATTCAGTTTCTTTTGTATCTCAGAGTTGAAGGACTTCTTCAACAGATTCAAGTCGTGATTTGATAACTCTGGGCTCTTGAACACAACAGCGATTACTAGCTGCTCAGGACCCCCACTAGGAGGTGGAACACCGATGGCTGCTGTCTCCAGAACACTGTCATCAACGGAGTTACACACTCGTTCGATCTCAATAGAACCAACCTGCACAATAACAATCAACACAGAATATGATAAAGATGACAATGCGTTAGGCTTGTGCATTTCAATTCTATATAAGAAGATGTACAGTAAGGCTACCTTTATGCCACCAAGATTCATTGTGTCATCAGCACGTCCATGAGCACGGTAGTATCCTTTTGAAGTCCGTTCAAATAAATCCCCATGTCTTCGTAAAATCTATCGAGAAGCAGGCAAGGCACAGACTTAAAACAGATGAAAACCTCTGTATAGATATGACAAAGGTTGGATTACCTGTCCTTGGAAGGTGGGCATTCCTTGGAAGTAAACTTTGAAGTGATTACCGTTCAGAAGGGTGCTTGAAGCTCCAAACATGTAAGGACAAAGAGCCAATTCGCCTACTCCTGCAGCATATGGAGGCTAAAACGAGGAAGGAAAGGAAATATCACACATCCTTCATACTGTAAGATCTTTCAGAAGAAACACTGTATCTTCTATGAGACCATAAAGTTTCTTACAATAGGATTGCTATCTTCACCGAGAATGAAAAGCTTGCAACCCATGGCAGCTGTGCTAAAAGCAGCCAGCGACTGAGGTTGAAGTAAAGAACCTGAGATAAAACTGCCTCCAATCTCAGTTCCGCCACAATACTCGATTACAGGTTTGTAATGTGCTCTGCCCATTAGCCATAGATACTCGTCTATGTTTGAAGCTTCACCAGTGGAACCAAAACAACTATCGAAAAAGTATCAAATATAAAACATCAATGTTACTACTGCATAGACAAATCTTCTTGACTTCAACAACTACATAAGATGTTTGTTGAACATTTTTTAAAGAACTATACTTAGATAGATTTATTTCTGGAAAAAAATAAGTGGTGGCATGATACATTAAAACTAATTTACTTTCTTTTTCTCAAAACATCTAATAAGGTCAACGCCACAACAAAATTCAGGCTTAACAACATTCTAAAGATGCACTTTCGGTATTACCGGATTCGTGACCAATCATAGCCTGAAGTGGAGTTTGAGTTTTGCCATGTCCGAACAATGCTTGGTATCACGCCTAGCACTGATACCTCGGCATCCTAACCCCAGAATATAAACATATGGTAAATTAAAGGCTGCCCAAATCCCAGACTCAACCATGCAATGAAATCCAGTCAATCATAGATCCCATTTTGATGTTTTATTTTGATATGTGCAAATATTTGCACAAAACATGTTTTGCTTTTGTCTCTTTTTAGGTTTTTCTCTCTGCTTAAACCATGAGATGAGAATGCATAGTTTAATGGCATACCTGCACAAACTTGGCAAAGGTAGGACCAAGAGGTGATCCATTGTATAATCCCATGCAAGCCCCATTTATCAAGGAAGCATAAACAAGCCACGGACCCATCATCCACCCAAGGTTGGTCGGCCAAGCAACAACATCCCCCTGCTGAACATCCAAATGGCACCAAGCATCAGCAGCAGATTTCAGAGGAGAAATGTTCGTCCATGGAATAGCCTTTGGCTCACCTACACCAGAAAACCAAAACTTGGTAATTCAACACCACATCCTCATCTACATACCATGATGCCTTTTTCTTTTCATTGGTATACCAGTGGTTCCTGATGAGAAAAGGATGTTCGTGTAAGCTCCTGCTGGTTTCTCTACAGCAACATATTCCACGCCTCTGAAGAAACAAGTATAGCATATATCATTTTCAAATCTCCGGGAATTTGGAATAGCAAGCTCTAAGTGCTTCTCAAACAAAATCGTTGTAATTACATTTCATAACTCTGTTTGATACAACAGTATTGAATTCACTGGGTGTACCTCAAATTTCTTGCGTTTCCCAAAAACTTGTTCCAAGACAAATCCTTCTCGCGCAGCTTCATTCTGCAGCTAGAGCCTCTAGCTGGGACAACAATTGCCAGAGGTGCTTCTGCATCAACGACTCTTCTGCAGAATGGAACATATAATGTGAGACCATTGTTACAGCCTGCATCTTGAGATCAAAGTAGCCCTGTCGGATTACTAGAACTTCACCTATAGAGAGGAATACTTTTATCACCACGAATAATCACATCCTGCAAACAAGAAAAGTCGCTTTTATACAGTGACGATTACAATAATTCAAGAAAAGTGGATTTTCATTATTTAAGATGAGTAGAAACCATGTTATATGCTGGCTTTTATAGAGTGACCATTCCAATAAATCAAATAAAATTGCTTTTTCCATCTAGGCTTTAAACTAGGGCTATGTTTCAAAATCCAGAGATCACATATGACATAACAACCATTCATAATCTGGCCACAACTCGAACTAAATTCAACTGGCAAAAAACAAACAGTTCTTTATTAAAACCATCGCATCACACTCTAAAATAACTTAACAGCAAAGCTTACACCTTCATGTTCCATCCATCAAAGAATCATGAGAAATTTACCTGAGTAAATATGGCTTTTGCTTTTGAAATTTTAAGCCGAGTTGATATTTCACGAGGAGAGAAACTATCAGCTATTGAAACAACTACGTGGCCAGCTAAAACAATAGCAAGGTATATGATCACAGACTCAACAGTCATTGGCATATCAACCGCGATTGCTGACTCTTCCTCCAAATCCAAAGCACTAAGAGCATGTGCAGCTAACCTACACAATAGATAACAATAGTCAGTAAAGGAAACAACTTTAAAGCGTTATTCACCAAAGAAAGGCCACAAGGATGGGAATTTCATACCAGACCTGCGATCTTAACTCCAAAAGTGTCATGGTATTCACAGGAAGATCATCGCTTCCTTCATCACGCCATCGAATCACAATATCATCCAATCTTCTCTTGAAACCATTAGCCAAACAATTTCTTGCGGGATTCAAGTAAGCCCCAGGAAGCCAATTACCTCCAGGATTATCTCCAAAAGTATCCTTCTCTAATATACACTTAGGAGGTACAGAGAACAATATATTTAACTCATCCAATACAGTTTTCCAATACACCTGATCAAGATAATCACCATAGAATTACAAAACACATAATCACGAAAACTTAAGGCATAATAATAATAATAATAATAATAATAATAATAATAATAATAATAATAACACCAATGTTAGTTACCTCAGGATTCGATACAGAGAATTCTTGAAAACTGGAGAAACTCGAAAATGGATTCTTGTAATTTCCACCTAAAAACTCTTTGCCTCGCTTTTCTAATAACTTTCCTACGTTAGTTAAAGAAGCAACCTTCCTATAATATACAACAAAGCCAAAATCATAAGAATCTGAAACAAACGGAGAAAAATCAATTTATGGTAAACAAAGAATTCGTACGGGTCGGGTATCCAAGCGGGTGGGTCGGGTCCGAAATCCTTGTAGCAACCATAATACATCATCTGGTGAACAGAGAAAGGGAGATTAGGGTGAAGGATTCGCCGAGAAATCTGAATCCACGTCTCCGGCGGCGTGGATGAACCGTGAATAATGTCTTCGAGATCTCTGAGAAGCTTCTCGGAGACATCACCGGAGATTCCTAGAGCTTCGATATCAGATTTGGTGATTGAATTTAGGGATTTGTACGCCATTTTTTTGAGAGAGCTAAGAAATCATGAATGATTCAAAAAATGATGAGAGTGGCAGAGAGAAGAGTGGCAAAATTGTCCACGTAATATAAAGAGAGCTCGTGATCGCCACGTGTCAATCTGATTCTGATATTTGATAGCTTTTTTTCGCTCTTTACACGTCTGATTGGATTATCTTCTTCTTCTTGGTGATAGGAGTTACTTTTTTTTATCTTCATGTTATATTATGATATGAATCTTTTTATTGATATCAGTCTATATACATTGTATGAGATATGAACTTGTATTCTTAATCTATGAATCAGTTCAGAATCTAGGCTCCATATTATATACATTGTCGATATGTTACTATGACCAATTTTTTACCTTAAGTTTAGTTGGTTGGTTTTTTTTTTGGGACAAACTAAGTTTAGTTATTTATATGTTAGGAATCATAATGAAAGTGAAAGAAAAAAAATGTTGATTGATTGATATATTGAGGAAAAGAAGATAACACTTTACATTTGGTTACTTTATATGATTTTATGTATCTTGAAATTGGTCTCAGTCTATATACATTATGTAGTGGTACTGATCTCTTACACCTTTTTTTTTTGCTTTCTCTTTTCGACTTTTGATCATCATCTTATTTGGTTTATGTCTTTTATTTATTGATTTCAGTCTATATACACTATCAATTTAGATTGTATGGATCAGTAGAGCAATATATGTTAGTCTATATAAATTTTATTTAATTTGGTGTAGAATCCGTTAGCAAAATAGACAATTTTGTTACAATTCGGAGTGACCGGTGTTACAATTAATATTAATTAGACAACATTTTGATTAAAAATAGTTTGTATATACTTCAACTATTGCACAATATTTATAATAGTTTTCAAAATTTATATCTTGGTTTTCACATGATTGAAAGCACTAAACTAAACTCCACAAAAAAAAAACTTGTCTAATTTTTATTATCTTCAACCATTTGTAAAATGGATTTTCGGCAAAAAGCTATTGGCAATCCCACTATGTGATAAGGCTAGGCCACACACACACACCTACCAGATGGTCCAAAATGATTGTGCATCTATGTGATATTACAATTAGTTGTCCATAACTCATTATGAATTTAGTCTTTATCCCAATTTTTTCCTACCACTATAGGCCAAACTCATCCCGGTTTTTGATCATACATTTTTTCTTTTAGATGATTAGCTACTACTTCAGTTTGATGTAATCTTTTCCATATATGATCATCAATGTAAAAGACAAGTAAGTAATAATTCGAAAATCTTATCAAAAGATCTCTCAAAGTTGAGAAATAAAGGAATACTAAACAAGACTTGTAAAACTGTTTATATATCCTCTGTTTTCAGTCGGAGCTAGGAAGGAACTTGGTTCCGGACCTAGTGCCAAAGCTTCTCGAAGCTGCCGGGATAATCCGCGATGGAGACAAGACTTGTGCAAACGAGAAGTTGTAAGAATCAGTGCCTAACCGGCTCTGCAACCATCCTCTGCCACCAGAGAATCCATCTGTCACAATATAGCAATTCTTGTACCCGAGAACCTTTAACGTTTTCGCCACTATCTTAGCCGAATCCGTGTACCTACAAGCCAAAAAGACCAATAAAGATTAAGCAAGATTCACAAAAGAAGGTCTTGTAGAAGAGTAATAAACAAAACTCACGAGTCCAGTATGATGATGTTGGAGCCTTTGTTGATTTTCTTGAGGTAAGAAATCTTTAATGCTGCTATCTCTGCTTCAACTCGTTTAGAGTTCCTCACGATTCCTTTTACTTTGTTTGGTAGTTCTTCTAATCTGATAATCACAAGAACAGTTTCAATGTTTTGAGTATAGTAATAATGAAAAGAATTATCAAAGTTATATAGACACATACGGAATGGAGATCACGCGGTTCTTAGCATTCGAAGGGAGCCGTGGAATCCCGGCTTTCTCCTTGTCTTTCTCTGATCTAATATCCACCATCAAGTAGTTCTTGGTGCAAAGAAGATCAAGAGTTTGAGCCGGCGTGAGATCACCTTCATACAATATAGACCACAAACACAGAGTAATTGTCAACATTTTGCTATGGTGAATTAGACTCTAGATACAAACTAGATCACTAATAACCAAATCAAAAACTTATATATGTTCTCAAGATGATCTATATGGAGTATTGAGGCACCTTTGTAACCACGGAAGTTAAAAGAGATGGCAGAGAAAACAGGAGGGAGGAGAAGGTAAGCAAGAAACGCAGCACCAGCAGCAACAACAATGACACTAGGATCAGCTGAAGAAATCGTATCCATGGTCGATGAAGCAATCGGCTTAGCATCTTCTATCGCTTTGGACGTCTGTTGCGCTACATCTGTTACTGTCTACATCCCAACCAAAACACAGGCAAACCACTTTAAACCCTAAACCCCAAAACCTAAATTGTTATGTTCTCATACATGTTTGAATGTAAGAAATCTGACCTTTGCAGCATTAAAGACAGGCTCAGAATCAAAACCAGAGCTCTGCATTGCTTCTTGAGCTTTCTTTGAAGCTTCAGAGAAAGCAGGAGAAGCAAGCTTCATAGCTTCTTCACCAGCTTGCTTTGCAATGGGTAAAGCAGTGTCCAAAGCTGGTTTAAGAGCATCTCCTACTACTTGGAACACACGCTGCGTTGCATCAAATACACTAGAACCAGTTTCTTGAACTTGGTTGATTGTTTTCTCCACCTGTTAAGACACAAGAACACTCATCAACAAAAAGGAGACATTTTGGTCAGTTCAAGAAGTAAAGTGAGATTATTATATATACTTCAGTGAGAGAGGAGACGATTTGGTCCTTGGGAATGGAAACGGCAGCTTTAGCTTCATGAGGAGGAGATGCAAAGAGAGATAACAGAGAGATTGAAGTTGATGTTGGAAGTGAAACAGAGATTTGTCTCAGTGTCTTCTTAGAAGTAGTAGAAGAAGGAAGAGTGAGTTTTGCAGAGAGTGAAGACTTCATTGCCATTTCCGCCATAGCCATGGTTTCTCTCTGCCACACTTTTTTACAAATCAATGCGACAGAGAAAGAGACAAAGAATCTTTAGAGCTTCTCTTCAATGTTGTCTGCAAACTGTTTCTTCAAGTACCTTTTTCTAAAGATTATAAATAAATTGAGTTTTCTGGTTAAGATTGAAGGAAGGGGATTTGAAAGATGGATTCTTATTGGTCAGACTAATCCTACGTGGCATTTTTGTGTTAAAGCTTAGCCGTTCGTTGCCAATCCAATACTTTGATATATGTCGTACAAGAATTTTGTTGTAGCAGTAATATCAGAGGTGTACTACAGAATAAGGGCAACAAAAAAATGAATACATTGAAACATGCTTATGGTTGTACACGAAGTAGCTATCTGTTTTAGCCGCCTCTTCTAACAATGAGTTCCATCAGTTCGATTGGTAATCAAAGAAGCGGTTCAACCTCCGCTCCAAGCGCCTCAAATTGTGTTACCAATCAAAGCCATAGTAGAATAAACATCATCTTGTATGAACCAAGACCGAAAACTGCTATTAAACTTCATTCCGTACAAAACCAAGTATCTTAAATTGGACTGATGTTGGTTTAGGTTCCATTCTTGTGGTTCCTGTTTACTCTCCTAAAAATTTGAACAGTTTTGCGCATGCTGATCAAGTGAAGTAACCTACCTACACTTGGTCAACCGTCTACTAGTAAAATTATAGACTCACCTTATTAACTTTCCCTCTTGTGTGAGGAATCTAAGAAAGATAACAACTCTTAATCTTGAAAAAGAACAAGATTCTCCTTTTCTTACCTAATTTGAAAATGGAATCATGCTACCATTTGAAGTTTTGCTCCAAGGAATTTTAAAACCCACGAGCTAAGGAATCCATTCACTTCACAAGATTCCCTCACCTTTTCTCTGTGCTGCCAAAGGTGAGGGAAAAAAAAGAGAGAACACCAGAAGACCAATGACTTATAACAAAAGTGTCTTTTTCAACACGAAAGTTTAAGGAGTGAATTTGATTCTTCTTGAACAGCCAGTTTCAAAAATAGTAATACGAAAGGAACAAGAAGTATAGCATGGCTCTCTAGACGGTTATTAATCAGTGAATATCACCACTTGGATCCTGATTAAAGGGTTATCATCACGCACTCATTGCGCAATGCACCAAAGTTTTTGAGTAATAACAGAGCCATATAAGCAAGCAAAAGCATACATTGCATCAATAAAACAAGAGATCACAGCAAATTTCAGGAACTCATAACAAAATAGCCATGCTCAGGAATATTTTTTCTTTTTTTCTTTTTTTCTCAGGAACAAAATTACCGGTGAGAGACTGATTAAAGACATTGCCAGTAAAAAAAAAACGATCTACTAATCTGCAAAGCTGAAGAAGTACAAGTTGGATTCAATGGCTCAACAAAAAAAAAAAAAAAAAAAAAAACTTGCTAGATGAAGAAAGACTATATGGAACTCAAACCTTTGACACATGTAAACTAAAAGTAAAACACTGCATCATCTTTATCAGATTCAAGTACCATTGTTGAAAAACAGATCAAGAAAATAAGCTGCCAACAACCTGTGGTCGGAGAAAAAATGTTAAAAAAACAAAACTGAAATTGTAACCGAAGTGTTCATGAAACACATGGTAGGATTTAAGATAGGTTCATAAGTCAACTATGAACACATGATAGACTAGGAATGAATGAAGTACACCTACAAACAAAAACACCGTTACCCAAAACAACAACAAACAAAACAAAACAAAACAAAACCTTTTCAAAGAGACAAAGACTCATTATCTCTTCAGTTGCTTTATATTTGAGTTGAATTTGTTTTCCGTGACTTGCGATAAGATTTGGGATAAATTCAAATATTTAGTTTCAGCAGATGAGAAGATTTGATCGAATCCATTTTTCTTCTTCTCAGCAATACTTAAATAGATATAATTAAACAAAAGTCATGAAGAGCAAGCAGCGCTGGATGCAGAGGTTTATCGATCGATTCATGCTTGCTTTCGAAACAAAAAAAATGGATTCACAGGAATTGATCGATGAACCGCTGCCTCCAGCGACTTCACTCTTTCCTCATTCATAAATCATAAATAAATAAACAAAAATAATTGACAGATCTGAGAAAATCGGTTGATGAACAAACACAAATCATTATTAATCTCAAAAAGATTAAAAGAAACATTTAGATAAATTTACAGAGAGAGGTGGATAGATGCAGAGTTATAAAACTAGGAGCTGCTCATATATATATATATATAGAGAATGCATGTGAGAAATAAGTGGAAGGAGAGGAGATTTTTCAATTGGAATCAATGAAATTTGAAAAAGAGGAATCTGATGACTCACCGTTTTACCGTACATTACATAATTTTCTCTCATCCTCGTCTTTTGTACTTTTTGGTCAATAAAAAATCCAACTCTATGATTGACAGTCTAATGATTCTCACTCTAGTTTTTCTCTTCTTTTCTACTTCTTTTCATTTTTATATAATTTTCACTTCTTTTTGTTAAAATTTATCAAATATCACCAAAATTTATCAACTCTATAATTTTCACTTTTTTTGTTAAAATTTATCATATATCACCAAAATTTACCTACGCATTACAAAAGATAAACAATAGACTTTACCAAAACCTAACTCTTTAACCATAAGCTAAAAACAAAAAAAACAAAAACAAAAACAAGACTTTTTGTCAAATAAATAACAGTAAATCATATATATCTTTTTCCTTCTAAAAATCATTCTATTATATGGAAGTTGGAATTAATGTTAAAGTTATACAAGACTACACCACAAAAATTATTACATAAACAGATATGTGAGTCATCTTCTAAAAAAAGTACGAAAAAACAAGATTTAACAGTAAATTATATATTAGCGCAATTTTCATCACTAAAGAAAAAAATAAGTTAAATATTACGGTAAAAATATTTATAACAATAAAAATAAGAATCATCGAACAAAACATCAAAAAAAATTATAATAACAAGATTACTCATCACATTGAAGCACCAAAAAAAGCAGCTTGAATGATTTAATCTCATCACATTCAAGATAGTGAGATTAATGTTCTCATCGAAACACTATAAAAAAAAAATTATAATAAAAATTTCGATCTAATACTATTTCTTTGTCATGAAACTAGCTTGAATTGATAATCAAAATATTTATTTTTAAAATAATATGTAAAGAAATCTGTTCAAAAAATTTTAGCTTGCACTCCAAAACTAGCTACCCATTAATACAAAAAAATTCAAAGAGTCGTTCCAATAAACCCCTTTTCCCAATAAACCCTAATTCCTTGCGGCTTCTTCTTCTTCCTCCTCCTCCATTCCTCTGTAATTATCAAATGTTTGGTGTTTCGATGAGAACATTAATCTCACCATCTCTTGCTCCCTTCTCTCTTCATCTCCATAAACCCTCTCTCTTCTCCACCGCTCTTCGCTTCTCCTTCTCAATCAACAACATAACCCCCACAAATTCACCTCCTTCCACCATTTCCACCAGAAAGCTACAAACGAAAGCGACGAGGGTAACATCATCATCATCATCTCAGCCGCTCTCCTCCTCATCTCCCGGCGAAATCCACGTCGTAGTCGGTCCAATGTTCTCCGGTAAAACAACAACACTTCTCCGCCGTATACTCGCCGAAAGAGAAACCGGTAAAAGAATCGCAATCATCAAATCCAACAAAGACACAAGATACTGCACCGAATCAATAGTTACTCACGACGGTGAGAAATACCCTTGCTGGTCACTCCCCGATCTCTCGTCCTTCAAAGAGAGATTCGGATTCGACGACTACGAGAATCGATTAGATGTGATTGGAATCGACGAAGCTCAATTCTTCGGAGATCTTTACGAGTTTTGCCGTGAAGCTGCTGATAAAGAGGGTAAAACTGTAATTGTTGCTGGATTGGATGGTGATTTTATGAGGAGGAGGTTTGGTTCGGTTCTTGATTTGATTCCGATTGCGGATACGGTTACGAAGCTGACGTCACGGTGTGAGGTTTGTGGGAAGAGAGCTTTGTTTACGATGAGGAAGACGGAGGAGAAAGAGACGGAGTTGATCGGTGGTGCTGAAGTTTATATGCCTGTGTGTAGGAGTCATTACGTTTGCGGTCAAAACGTTTTGGAAACCGCTCGTGCCGTTTTGGATTCAAGCAATAATCATAGTGTTGTAGCAAGTTCACTTTAGTTTGTAGGATTTGAGAGTGTTTAGATATTTGGTTTATTAGCTTTGAGATATTTGGAATTTTAAACATAATTATGTACTATTTAATCAATGATTTTAAGATAACACTCTTATTTGTGAATTTCTTGTAGAAACCCTTATATCGAAAAAATTTCAAACGCATAATCTAATTTGTTACCAATATATAAATGAAGGACATGACAGTATCTCTCTACCTCAGACGAAGCAATGAACCCAACAACAAGCTCATCATTTGCTATCTAACCTGACCATCTCGAGACAGTGCAGAGCATCATTCATGGCATACCCCAAAACTACGTTATTTCAATGTTCACACAAAAATCTATGCAAGTGCTCTGATTTCTCTCCAGTTTAGTCAGTCAACAGCTTTGATTAAGTTTCAGTCTCGTCGCCTCTTCTTCTCCCGCCTTGACTCTTTTTGTTCTTCGTCTGAGCTATACCGTGAAGAAGAAGACTTCTTGGTCCTGCGATGCTTTGAGTGCTTCTTGTGGCTACTTCTCTTCTCTCTAGAAGATTCTCTCCGCTTGCTCCTAGACCTTGATCCTTGCTTATCCCTGCTGTGGTAGTCGCTGGATGAATCGCTCTCTGAATCGTTTCTATGTCTATCCTTCTTATTATATCGTTTTCTCCTCCGTTCATCTCCTGAGGATTCACTCGATGATAGATCGTTGCCACCACTCCGTTTTCCTGGCGATTTCTCTCTCTTTTTTCTACTCTTTTCTTCTTCAGACCCAAGTGTGAGGCTGCTTGTCTTCTCCTCCACTTTCTCTTTCAATCCGGGTCGATCAAGTCTTTTATCAGAAGAATCTTCGGGTTTGCTTCTGGACTTGATCTCTTCTTCCATTGGCACCTCGAACCCTAGTTCTTTCCCTAAAGATTCTAGGAAATCGCCAGCTATAAGCCGATTTAATGTGGTTGCAGCCGCTTCATTCTTCTTTTCTTGACCCTCTTGTATCTTTCCATTCATTGGTTGATCTTCATCATCTTCAGAATCATCAGAGAAGATAGCCTACAAGTGAACATGACCCAATATTAATAGATCGAAACTATCAAATTGAGTTAGCATAAACTTTCTCAGACAAAGACACTCGCTTTACCTTGTAAAGATCAACAGGTCTCTCCACATTCTCCACTTCTACCTCAACTTCAGGCTCTTCTATTGATGTCTCTTTCTTAGGTACTTGCGACTCAGATACTTGACGTGCAGATGCAGCTTTCACTGTATCCGGCAAGAATATGAGAGAATCCATTTTGTTTCTCGCTCGCGGAGCAGGTGGCAGCTGTAAAATTGAAGGGAATGTATTGATCAATCAAGTACTAAATTTTACACATAACAAGAACATGGCACCGAAAATTGTATAATTTACAGCTAAACAAAATAGATCAAGTAGAAAGCAGTGGCTCCGGGGTTTTTTTAATCTTTAACATGCACATCATTCAATTGTTAACATATCCCACCACATCTGAGCAAAATTGCATTGGATGTAATTAAAGTCATGATTATACAAACTTCACCAACAAGTGCTCTCCAGTATAATGTTAACGGTTTGATGAGTAGACCAAGCTATTTTCTAGTGTTCAATGAATTTAAGCTCTAAATGACATTCCATGACGGAGAAGCAAGGAACCACTTATTTACCTTTCCCATGAATGGATCGGGGAGATCAAAACGTTTGCACAAAAGAGGTGAAGGACGCCATTGGAACTCTTCCCTTTTAGGATACGTCTTACTCGATTTCATGTCTACCACTCCAGTGTCTTTAATTTGCTGTAAACAAAAGTTTTACGTATGAGTATAGAACCCCAAAAATGAACTGATAACTGCAAAGAAGATTCTGTAGACATACCTCTGTTCCCCCAGAAGTAAACTGAAGACCTCCAGCAAGGAAATCGAGAGGCTGTTCGGTAGCCCGTCTGACCTCCTTGTAAGCTTTCCCTTTCTCAATTGCCTCGGCTGCAGCCTCAAAGTCCAGCCTCTCTTGTGCCCGAGCTGATTCCGACATGCTATTAACTCTGTTGGAGTCTGTTGTACGTAACCCTCCTTTGTATTTCTCCTTGAGAAACTGCTCAAATCTTTCTTGTTTAGCTGGATCATCTTTGAAGGGCTTCACAGCATCTGCTGCCTCTTGCTATTTCAGGGAGAGAAAGATAAGTCAAGAATGTCAGTGCAAGGAAAACAAAGGCATATCACTTGAAACTCATCTATCAAGTGTAATCAAGCTAAAGTCTTGTAAGGTGTGAAGTTGTTTACTTACAGATGAAGCTGATTTGGTGAATGTGTCAGAGAGATTGGTCGGGAACTGGAAGGAGCCTCCAGAAGAAGCAGAAGTATCGGTTTCTTTCAAACTTCTCTGCAATGGCTTTTCCCCTAATAAGCTGCCACGTGTTTCTGCAGTCATTTTCTGTACGGTTGGAGACACCTTAACATCTAATGTCAGCTTACTTTGATCTTTACGCTTTTGCTGCTCCTCCCACAGCCTTCTTGCGTAGTAGTCATGACCGTTACCTTCCCGAAGAAAATCAAACAGCTGATTTGATTGGTTCTTCTCTCTAGAAAGATCCTCGTATAGTTTCCCGCAACGGGAAACAAAAGTTGCAAACCCCTCGATCAGAAGTTTCAGATTATTATCTGCAGGAGGAGGAACTTCCGGAGGAGCAGAAACAGTTGGCTTAGTTTCAGCCTCAAGAGGACCAGAAAATTTATGCCGGGCCACAAAATCCTTCGGGATTATCGGAGGATTAAATCTGATATAATATACAAAACACACAATGATATGAATTAGACTATCTGAATGTAAGTAGCCATAATCAGAAAATTCTGAGAGTAAGAGCTCTATTAGACATGCAATTGTGTGATGACATTGATTTAACAATGTCCTCATGTTTGTGAATCATTGAAACATTACCTCTCCATACTGTAGTCAGAATTCTTAGCAGCTCCAAAACCTGGCAGAACGTCATGCTCTTTTGAGGTTAACCTCAGTCTATTGTCATTGCTCTGTCTTGCTGGCTGTTCGTCTTCTATGACATAAGTCTGATCAAAATCGTAACCTGAAAGAAAAGAAAAACACTTTGGTATTGCAGCATATTCTGAGAAACAGGAGGTTGATAAATCCAAAACTAGCATTTCAAATTGTCAAGAAAGTATTTACACCTATAACCAATATTATTCTTTTACAAAAGCAAATTACTTTTACAACATACAGGAGCTTTAAATTAACGACTGTGGGACAATGGTTTGTAATCTTTAGAATAAATAATAGTTCAACCTGAACAGACACTTATGCATATATGAACAAAGAAACCATGATTAGTGAAATTGCACTTCTGTCCTTACCAGCATAGACATCTTCATCCTCAACATCAAGTTCCTCAAGTGCTCCAATGCCAAAACCCGGAGCAATCTTTCCTGCTGATTGTTCAACTCATGTTAGTAACTAACAAAACCCATAAGTAGTTTTCACGCAACAAGAATGCCAAGTAAAAGCTGGCATAGAGATACGCTATAGATGCATGTAAGTATCTTTAAGCAAAGAAGAGAAAATTAACAAGAAAGAAAAGAAAAAATGGTGAGTCAAAATCTTACATTTGGGTCCAAAAAGACTTTCCTTCATTGATAAAGGTTTTCTGAAACCAACCTCCTTATTGGCAGACATGCGAGATCTTTTCTTTTCTACAGATCAGAATAATGTGAAGCAAGTCAATGACCAAGAATGCCCTGTCAGCAGAAACATCATAAAAAGTCCAAACTAGGTACCTCTAAATTCAGGAGCATGCTTAAAAGGATCATATCCTAATCCATGCAGATCTTGCTTTGGATTCAGAACATATACCTGCATTCGATAAAGGGGGAACAAAGGATATCATCAAAATCAATGTAACTAAGGGTAATATCTGAAGAAGCTCAGCAGCAGATTAGAAGCAGTATTCACAGTCCAACGTTAATAAAAAGTAGAAGAGAAGTTCAAGAAAAGTATGACTAATAGAAGTATCACACCAGTAGCGATTACAATCAACAACATATAGCTCGTTTGAAAAGAGAAACAGGAAAATTGACTCACAGGAGTGCTTTCAGAAATTTTAATATCTTCACCCAGAGAAGTTTCCACTTCAGTCTCAGAAACAAGCGAGTCGGGCGTTTCCTTTGTATTCTCATCAGTATAGAAGGCTAAGAATGCTTTTCTAGCTTCTCTACGAGCATCTGCACCAACAAGGTATAAAAGAGAGAGAGAGAGAGAGAGACGAAATAAAGAGCTTGCTGTGAATTTCCAAAATAGAAAAAGTATTGACGGCTTTTCTTGGTGCACAAAAGAAGATTATGGATTAGTGCATGTTAAACAAGTTCAAACCTGAACTGGCACGCACTTCCTTTATTGAATGACCACGCCGCCATCCCATCTTTAGCAAAAGTTTGACCCCTGAAAAATATAAAGAAGCATAAATGTGAGATCAGGATTTCTCCACTTGATGCATTCGAAAATAAAGAAAACGAAAGAAAAGGAACTTTTGCAAAATATTAAAGAGGCTTATTGAAACTAACCAATTGACTCTGAAACTGGAGCAACAAGTTCGTCAGGAACAGGGCCAGGAATGGCTGATGGCCTGTGATACAGAAACAATATGTTACAAATATATAGATAGCAACTTCTTATAAAAAACAGACTACAGATAAGTACACAGACCTCTCATGCTGTTCTTTCTCAGCATGCTTGCGGGAATGTTCGGCTGCCGTAAACCCAAATGTGTCAAATTGTGAGCTCGCAGACAGTGATTTGCCCTCCATATCCTAAAATGGAAAAGGATTTAGAATGGTGTAACATCGTTAAATATGGTGCACATCTTCCACAGAGCAAAATATAATTCCCAAATCCACTCTCCATTTTACCATTGATAAAAGTAACAGAAGAATCATGCAATATGCGGTAATCAAACTTTGACAAGCTTAAAGTAACTCGAAATAAAGCTTTAACAGATCTAACAAGGAGAAAAAGATGAAACATACCGCCTTTTCATCTTCATCTAGAAAGTCTGAAATACTTTGCTTTCTCGCTCCAGCTCTGTTCTGCCTTGATGATGTAAATGACTGTGGAGCCCAGCCTGAAGTACGATTTAGATTGTAAACAGCATAGCACAGATAAAAAAGCCTTTGAAAATCAGGTAATGTAAACTTTACCCTCTTTTGATCCAACTGTATTGTAATACCCAGCAGAATATCCACCAGTAAATGCTCCATGGAACCTTCTACGGCCTTCTTCATCAGTCACCTGAGTATGGTAAAACTCGAGATGTTAGCAACTTTCCACATAATAGTACAACTATATACAGATAGACTTTATTTCCAGTAAAAACTCATAGTGGAAAGCTGGACAACGAATTCTTGCAATATCATGCATCCATTAGTAAGGACACAAATTTTCATCACAGATTGCTTCAATTAGTTTGCAATTAGAGACCAAGGAAGATGCCACATACATAAATACATATTTCAAAATGCCTACAAGGCAAACACCTAAATGCAGATAATCAATCTAATAACTATCCATAGATACATTAATAAGCAAAAACAAACACAGCAAATAACAAAAACTCAGAATCTAACTGTCTAGCATGATTTTGAGTATTAAATCAGCTCCAGTAGAGACATTCACTTCGATTTTCTTGCTTAAGGTTAATTTCATTCCGGGATACTCACAAATTTTCAAGCTTATTAAGCTGAAACGGGAATGCCTCAAAGTTATCCCTTACCTTACTCGACATAAAACCTATTAAGCTCTCTACAATACGTTAGAATCACGAAAACAAGCACAACGAAAAAACTCCCATGTTCATGGCCAAAGCGAGTCTCTCGAAGCTCAAATTATCTAATCATCTGCAACTAAATAGACGAACTAGAAGATCAAAGAAAAACTCACCTCTTGCTTCCAAGCAGGGAGAGTTCTAAGATTGCCAGAAGCCCCAGCGACTGCTTTCTTCTTCCGGCTTGCGATTTCTTCTTCGCGCTCTATTGGCGTTCCATGAAACACGAAATCTTCCTCGTCTGACCCCATTGTCTTCACCACCGAGACCGAGAGGAGCAGCAGCAATTCGAGATTCTGAACGAGTCCCAGAGAGAAGAAGAAGAAGCAGAATCAGAGAATTATGGAGGAGATATCTGGGCCTGGTTCGGGTCTCTTTTCGGCCCATTAGTTTTGTTTTAAAATCCAATTGCTATAAGGAAGTTAAAGTTATCTTCACGCGCCGTCTCTAAGCGTTGTAAAAGAAAGTGTGATTCACGCGCTTTGCTTCTTCCGTTTGCCCTAAACGACTCTGCTAGAGAAGACGAAGGAGAGAGAAAATCCCTCCGATTATATTCCGTACAATCCGATCGATTTCCCGGCGCCAGATCTCACCGCGACTCGTCTACTTTCCGATTTGGTTCGTGTTGACTCAGTTACGGTGAGTCGATTATCTCTCTCTTCTCGTTTTTTTCCGATCTCCCCTTGATTTGCTCTTTATGCAGATCTTCGTGTACAAGCACCTTTAACCTGATGAATTCTGTAGATTAAACTATGGATCCAATGGATATAGTCGGCAAATCCAAGGAAGACGCTTCTCTTCCAAAAGGTTAGTGTTATTGCTCATTGATCATTAAATAGGAGGATTTGTAAACCTAGCTATATATAACTCTGCTTGAAGGTTATAGGATTCATGAGCATCATAAACTTCATTTTTTTATTATCTTGCTAAGAATATGTTTTGTTGTTCTCTATTGTTTTAGCTACGATGACTAAAATTATAAAGGAGATGTTACCACCAGATGTTCGTGTTGCAAGAGATGCTCAAGATCTTCTCATTGAATGTTGTGTAGGTAAGATCATATAGTTTCTCTCTGAGTTCATCTATATATGTGAGAGTTCTTGGTTTTCTTACTGTGGTTTAAAACATTTTTTGCAGAGTTTATAAATCTTGTATCTTCAGAATCTAATGATGTTTGTAACAAAGAGGATAAACGGACGATTGCTCCTGAGCATGTTCTCAAGGCATTACAGGTTCTTGGTTTTGGAGAATACATTGAAGAAGTCTATGCTGCGTATGAGCAACATAAGTATGAAACAATGGTAATGATTCTCTACTTTCTTCTCCTACTCTTGATAACGAGGAGACGAAAAAACGATTAATGTTAACCGTTTCCTACATTTGTGACTCTATAGCAGGACACACAGAGGAGCGTGAAATGGAACCCTGGAGCTCAAATGACTGAGGAGGAAGCAGCAGCTGAGCAACAACGTATGTTTGCAGAAGCACGTGCAAGAATGAATGGAGGTGTTTCGGTTCCTCAACCTGAACATCCAGAAACTGACCAGAGAAGTCCGCAAAGCTAACTGAAACCGTAAGGGTAAGTGTTAGGCAAGAAAAAACAACATCCTTTTAACATTCCCTTGTAAGTTGCAAATGCGTATGTTCTCTGTTTATATGCTCTTAGTATGATATATGTTAGTTAGTGTTTCACGATCTAAAAACACTTGTGATTCAGATGTAATTAGTAAGCATTCCTTGTTTTGTGTTTACTTGTGTCTTGACTAAGCATGGTGGGTCAGGTCTACACAAAGCATCTGATTCGATGACTTACAAGAATCTTAGTGTTTGTAGATTGGATAAATTTGGTGATTGGTGTAATTGTTTTTCCATAAACACAATGCAATCATTGTTTAGTGTTGTTAACATTTGCCCTGTGATTCTGACGCGAACCGAGAATACTGTACTGAGCCAAACATAGATTTTTGGTTTTCGGCTAGGTTTTGGTTCTCTAGGCTGAACCGATTGGCGTACTTTCAATTTGCCTTCAGTAACCTGCGAATTTCGGTTCGGTTCGACATTGGTTTCTCAGATAGTTATTTGTTTCTTAAAGAACGGATTATACCATTATTAGACCGTTTTTTACCAAAATTTGATCGGGTTTCGCAAATGATTACGAACCGATTTTAGAAAATAAAGAAGGAACCAAAACCAAACCAAATTGAATTTCTTTTCGGTAACCAGTTAGAAGAAATACTTCGGTTAATTGATAACCGGAAAACTGACTTGGTTTGTATGTTTTGTCTTTGTCATTAGTAGAAAAAACATAAACTGATGAAATTATTTAATAGACTCTAGTTTTCCCAGTCTCAAATTTTAATCTGTTCGTACTAAATAACTGATTTGTTCATTAAATATATAGTTCCTTACAAAGCAAAAGACAAATGGTTCATTAATATTTTAGTTTCTTACTAAAAATGTACATAAACTGATGAATTATGACATCATTAATTAAAGTATATACTGTAAAAGGTAGGATGACTTTTGACCCCAAAAAAAAAGGTAAGAGGAGTGAGGGAGAGTCGAAGAAGGGGAAGGTACTAGCAGGACCATCACCGGAGTGACGTGTCAGTTCGCAGGTTTCTGTTTACTCTGCACCCGACAACTAATAAGAGAATCAGAACAGACCTATTTCATATCTTACTATTTATGACGTCAATTGATCCTAACTATATAACTTACGTATTTATTTGTAACATTATTATACATTCCTTTGTAGTATTATAACAGTATGATTTTATTCTTTGATATACAAAGACAAAGCCTGTCGAATGTTGTATTCCTCTTAATGGCCCGTCACACCAATCTTTATTTGAGAATATTTCGTACTGAATCGAGACTATTAATGAATAGTTGTATAATTGAATACATTCATCTTTCCATGATAAACCATACTATAAGTGTTAGACAATTACTTGAACCTATCTATAAAGCATAAACTTAAGTATCCATGTACCAATTGATATCGAGTCTTGTTGTATGTTTAACTTTTTTTAATGACGGATTGTTGGAAACCTGTAGTGGTTGTATGGATAATATGTGTACTAATTACTATATTATCTAACATGCACGATTTAAGTTTCGTATTAGTAAGTGTTGTTACAGTAATATAAGGATAGTGACGTCAAGCCGCTTGTGCCAAATTATTGTCTTGCGTTTTTTACCAGGAAAAGTTGGAAAAAAAATCTTACTTTTACTGCCAACAACTAGAAAAACAGTTCTCAGAACTATTTGCTTTAACATGGTTAAAAAAAACTAATAACCGCATACAATTCAAAAAGTGAGATGGAAAAATAGAGAGTACAAGAGGTTCAACAATTCACTTGCATTTGTTTCAATTTAGAAATGTTTATATTCTATGTTGCTTTTGATACTTAATCTTTACTTTTTTTTTCCCTGTCCATTGATTTGAAAATAAGTTTGAAATCATCTACGAATCTTTAATATGATTAGAGATTGGATAATATGTACAATAAAGATTTGATATAAAGAAGAAAGGATTTGATATAACTGTACTATATTTTGGTAAACACTCCACTTTTTTTTTTTACTGTATAAAAGATTGAAGTAAAAAAAAGGGTTTTTGAGTCAAACAAAATTGAGGCTCTTTGTAGATTACCCCACATAGAAAATGAAACAACACACACACTTTGTCCCCAGATTCCTTTCTTTTGTCTCATTTCTCGTGTTTCTCCCAAAGTATTCAACAAAAACACAATCCTCCTCTCCACTTATTCTCTTAACTTTATATTAATACAACCGAATCAACCATTCATATAACTAAAATAAACAAAAATCAACATTTACAAAATTCAGCACCAAGCTTTTCTTGTATATTTATACTTTTTATATATTTTCTCCTAAATACATATTTTGCCTTGGCTCACATTTATTAAATTCATATTGGCAAAAGGTTTTATTGGTGGTGTTGAGAGGAATGAAAGAGATAAAGATGTAAATGAAAGAAAAAATATTTCTCTCCTCTTTACTTGATAGAATCAGTTATTTTACATTTTCAAATTGTCTAACAAGAATTGAGCATACTCCGTTTTAAAAAACCAAAAATATCTCTAGAATAAGCAACCAATTGAGCTAAAAAGTCTTAAAACTAATCCCAAGCCGAATCACTTGACACCTAATATGGTTAAATATTGAACTAAAAAGCAAAAGCCAAATCTACACTTATATTCAGAAACTATTGTTTTTTCTCTTTTCTTTTTCTTACTTTAAAATTTTGATTTCCGAAATCCTCTACAAAGATGAAAATGGTGGGTCCAATCACAGTCGGATTCTCTGTCAAATTGTATTATCTTCTCTCTCACACCAACACACTCACAACGACAAGAGATAGAGAGAGACAAAAGCAAAGAGAAGAAGTGAGATAAAGAGAGTTATATTCACCAAATAGACCAAACCCTCAAGTTAAATTCACACCAACAACTTTGATCATTACCACATTCTCTCTCTCTTTCTCTCTAGAGCTTCTAGCTTCTCTTTCAATGGCGAAAGACTTTGCCTCCAAGAGACACAATAGTTTCCACTGGACAAGAAAAGTCGGATCAGACGAAAACGACGACGTTTCTTCTCATAAACCTCTTCCTCATCACAACAACACTAAACCTTCTTCTTCTTCATCTTCATCTTCCTCTAATGTAATCACTCACAAAAAAAAGCTTCAATCTTTCGCCGTTTCTCGTCTCCGGTCAGTTATCGCTACTCTAAGCAGAGCACGACCCGGTAACCAAAACTCCGGGCTCGGGTCACGGGTCGTGGGTACACTTTTCGGGTCTCGTCGTGGTCACGTGCATTTCTCTATCCAGAAAGATCCTAATTCTCCACCGGCGTTTTTAATCGAACTCGCTACTCCGATTAGTGGGTTAGTCAAAGA
>TRA-01-6244
TGAGTGGACTGTCTATTTTTTGACACAGCTTAACAACTTATGTTAGTGACATGGACAAGAAGATCCGGTTCTAGATCTTGAGGACCTACCCGAACCGACAATGAAATGGCTTTTGGACCATTTGGTTGTTGGGCTTACCAACGACTTCTCACCCATTTCCCCCAAACACAAAAATATTTAAATAAAATATCTCAAAAGTTACAAATCATCAAGCACACCCCCACAAGTTACATTATGAAGACAGGAACATAACATCATACATAGAGAGAGAGAAAATGAAGCTAAAGTCTTGAGCTTTAGATTTAACATAATCATCCCCAACTGATAGTAGAGGGAAAAATCATAGAATACAAAAGAAACCCCTAAATTAGTTTCACAATCATGGAGCCAAAACATGAATGTAAAATTGGGTTTTTGGGGTTGAGATACAAAACCCAACAACAACAACAACAAAAATAGCAAGCATAACTAGAGAAAGAAGTAAACTAGCAAACTCTCTCACTTAGTATTAACTCTTCATTGAGCTAAGAGTTAAACCAGGGGAGTTTTTTTTTTCTTACTTTCTCATCACGCTAAATCTAAACCCACAATGGAGCATAACCAAAAGCCCTAATGTACAAAAAGATCACTCTCACTTGAACACTAGAAGTGAGATTAATCTGGAATTGACCTATGTATGTAATGGTATATTAGATGACTATTAGTACTACTTGAGTAAGATAAAAGATCAGTAGCCAGAAATGTTTTCATTGCCCGGTCATTGGAGAAGAACTTTCTGATACTTAGCTTCTGAATAGGATCCATCTGAGAATACTCTTTTCCTGTTGAACTTCCCACATCCATTGTTGACAATTGGGCATTGGACTGTGACCGGAGGGATCTCGAAGCTCTTGAGAGGCGGTGGCGGATGGCGCCATTGAGGTAATGGACCAGCTAAGAGTAGTGTCTGAAGTAAAGGCCCTGCCTTAATAACAGCTTGTAAAAGCTTACCCTTCTCAGGCAGTGGCTTGTCTTGCAACAATGGATCCATGATAATCTCAGTTCCTGAGACTTCTTCAAGCTGACATGGTGGTGGATTCATGATATGATCAGTTGGTGACATAATGCTCTCCTCGCAATCAGAAGATGAGAAGCTCTTGTTGGATCTTAGTTGTTGAGGCTGCACTTGTTCGTCTTCAATGCTTGAAGCTCCAGATAAAGGAGGAGTCATATGCTTTTGCTGCTGAAGCGAGTGGCTATCGAACATGAGACGCTGACATTTCTCGAGAGCTTCGTCTCTTTCTTTGATGGTTTTGGTTAAGATGTCTTTGAGATGGATCAATTGCTCGTCTCTTTTCCTTATTTCTTCATAAGCAAACATCTTTGTTTGGTCCAGCTCTAGTGTTGTGTACAGTAGAGACTGTCTTATTTCTTCTGTTGTCTGTAAAAAGTCGTAAAAACACTCAGACACATAAATCAAGAAACAGAGGAAACAGAGGAAGCAAACAAAAGAAGAAAGAAACATGGAACCCCTAAATTGAGCAACCTCTTGCTAAGAAATGCAAAATATGAAAAATCTAGATGAATCGTTAACAAGTAGGTGTAGATGCAGGGTATATTAGATAGACCAAGGAGAAGAAAAACAGAAAACCCTCGAGAAATTTCTTGTTTTTGGACAGACATTATGTGCCAGTTTAAGCAAAATATAAATTGAAAGAAAAGGAAGGCAAAAGCCAAAACCTGCCACTACTCACTCACTAGTGTTTAAAGAAACAAATGAAACTCAAATTAAGAAAGAAAAACAAATTTACCTTTGCGTGAGAGTAGTAAGGCCAACCAAGAAGAGCATTGCTTTGGTTATCCATAAAATTCAACTAAATTGAGGTTAAAAAGGATCTTCTGATTCTCTAAATAACTGTTCGTGTGTGTGTGAGAGAGAGAGAGAAAGAGAATGTGTTTTAACTTGAGGGGTTAGGGAGGGAAGGAGTTATATATTAGTAAAACCTTGTAGTGGACTGCTTAAAGCAGATCAAGCTTTTTCAGGTAGCTCTCTTTCGAGTTTTCAATAATTTAATCGAATAACTCAGAAATTAAAAGAAATATAAAATGATGCCACATGATTGTATCATATCTTGCAACATTATTTCAACTAACCCCACTTTATAATTTACAACGCGCAAACTATTTAGAATATTATTTAAAGAACAAAATATCTCACAAAACTTCAAAGTAATGTTAACTTACAATGTCAAAATATAATTTTATGAACAGCAGAGCAGACAAATTATGTCCCTAAACGTACTAAAACGTTTCAAAAATATAACTATAGTTCATGTCTTTTTTCAATCATTCTTATACATTCGTTTCAAGTTTAGTTCTTGTACATTAAACGATATTAAAAAAATTTAAGTGGGCGTATCTTCTTCATATATATTGCTATAGTTTTTGCCTTTTTCTTTTTTCTTTTGCCGTAAGTATTTGGTGGAAGAGAAGACCTTGGACCAATATCGTAGTTTACTGACTTTGGTCTCTCACTCACTCACATTATAGTCTCAACTCTTGTAAAAGTCTTTTGTTTTCTTCTTCGGTTTTCTTGGGATGTGCAATTAAGTTTCTTGTCTTTATACAAGAAAAATCGAGTAGCACCGAAAAGAGCGGGAACGAATGCTTCTTCGAACACCATTTTTCTTTTCTTTTTTTTTTTTTGTTTAGAAATCAAAGAAGCATAGAGTCAATGCGAAGTGGATTCCACAGTCAGCAAAAGAGGCAAGTAACCAAACTTTTCCCACCAAAATATTGAGAAAAGTTGATATGGAATCCCTTTTTCAATTATTAAATCGATCACTACTCGTGGAATAAAAGAAGAAATGCTCTCACTACTCACATTCTCGTTCACAAATGTTACGTGAAAATTACAAAATAAACAGCTCATTTCTTTTCCGTTTTTAGTGGAAGATAACATCGCTAGATCATAACCGGGAGCAAGAGATATATATTGTCGGTTTTTTCTTATTATATAGTCAGTATAAAATCTACAATCAATAGTTAATTTTTCCTTTTTTTGTCAGTATCGATTATCCATGGGGCAGAATTATATTCAAAGTTATGAATATAATTCTTTTTATGTTAAAATATTCATATTCTTTTGTTTTGCTAATCGATCATTGGATATGATCAAGTATGATATCTAGTGTAATATAGTCTTTTTTGTAACTAGTGTAATAGTATCAACGTCAAAAAACTATATTTTGTATGTAACTGGACGAAAGTAATCAAATAAATATTTAGTTTCCTCAAATATTCGTCTATTATCAATTTGGACTGAGCAAAGTTTTGTACCATGTCTTTACTTTTGGTCTAAAACTTGTAAATAAGGTGGCGAAAGATCAATTTTTATATCTTGGGCAAAAATATATAATCAATTTTTTGAAATACTTTGTTGAAAATGATTATTGACTTTTACTGCAAGTGGAAGTAAAGTGAATCTCCATATTTGGTTTGCTGGGCATCAGCATGTGTTAAGTGATAATCATGATGGTGATATTCCTAATATTAATTAATAATAGGGCCATTAAAAAGAGTGTAAATGATTCTCTCCTTCAACAATATACAGATGAATAGTATATATTCTTCCCAAAAAAGAGAGGAAAAAAAGGTATTTCCAATAGTAAAAGTAAGGAGACAAGAATTATCATTTCATGGTCTCTTTCACCAACATTAATCTAAGAGCATGTCAAGCAAATCTTTGTGTTTCTACTTTTCTTTTTATTGTGTTGAATATTAAGAGCTTCTCTCTTTCGTCTGCTTAGGTTTTCTGTGTGAATAATGGTCACGCACGAAGATAATGTAGCTTTGTTATTCGTAGTACACTTGTACTACTACTCGTGATTTTTATAACCTATACAGTAGTGTATAAATGTACACTATAATATATAAATCACTAGTACGTAAAAATGACCAACTAAATATATATGAGCCAATAATAGTATTTCTAGTCTGTGTTAAATGGGTTTAATTAGCTTAACTAAGTTGCGGAAGAACCAGTTTTTCATATTATTATTTGTTTTAATTATTAAACTGAGGCTGATCTAACCAACAATATTTAATAATATTGTGCATAAAATGTTGTTGTTGCGATATAAGAAATGAGATTGTGGAAAACTGGAAATTATGGAAAATCTATATGCGAATCGCGATAATGCGATAATATCTACTATAATTTTATGTTTTGTATCGTGTTTTCTTTATTTAGATATTATGAAGAATTGCTATAGATAACAAGCTAAGAAAAATGTTTTCTTAGATATGGAATAATCTAATTGTTGATAACTAGTCTTGAGTTAGAAATAAATAGACATTGTTATTGACTTCATAGATCTCTATATCACTTACAATATGATTTTGAATATGATGACCCAGTATCCAATATCTTGTTATGCCTTATTAATATGTTGGCAATATTCGCAACAAAGATAATTCAGGATAAGAGATAATAATACGACGCCACAAACATGGGAGCTATCCATAAATGCATAGGACATGCTTTGCTTTCATTCTTCACTGTCATCATGAATGGAACAAGTTTGTATGCGTAATAATAGTTTTATCCAATTAATTAAGATCCTTAAATTCCATATTAAGGGAAACTATTTTGTCGGCCAATAATTCAATTCCTCATGATATGCCTTTTAAAGAAACATGTTAAGAAACATGCGAAAACGAATTTACCGTTGTGGCAGTTAAAGAAAGATTCAATCTCATTTCTCCACATATGCCTTTTATTCATCGTACACGGCATCATAATTTACACTTAATTAACATTCCAAAAATCGCATGTTTAACATTTAGCATGCAGGACCACAATAGATAATTGTCAAAGTCGGTCTGTCATGCATGTTCTTCATTAAGAATATATAGAATCGATTGAGTCTAAAAATAATTATTTGGACGTTAAAAAGAATCTTTGAATGACAATGAATAAATTGACAACACATATCAATATGTCATCTACTAATTTAGGTTTCCGTTTACTTTATATATGAGATTCTTAACAATTTTCAAACATGGCATGTATAATTTACGAATATTGTTTTGTGTGTGTGTGTCATAAAGTCTATGTGTATTGTTTGTGGACTTCGACTTCCGAGTGTTTCTGATACAGAATAACATCCAGTTGTTTTTCCAGTAAGCATGCGAACCATTCGACAAGTTCTTTTTGTTCCTTCTTGCATGTGTTGTGTGTTAGAATTTTGTTGACTAATTAGCCCATCTCACGTTGTCTAACAATTTTAGTCGTCTTGTGTTTGAAAACATGCAAAAAGGAAATTGAAAAACTTAAAATATCTTAAGGTTTCAGTTTTCTCGAATTAGAGTCAGTGGCGGACCCACTAAAAAAGAAGGGGTGTCAGTTGACCCAGGTTAAATCTAGAAATTAGATTTAATGCATTGAAATTCTTAATGAATAAGTAGCAAAGTTGGTAAATCCTTTATTGATGACACCCCTAAACCTGAGATCGATCCTACCATGTTACACTTTTGAGTAATTTTTGTTGTTTTACATATATGTATGACACCCCTAAAAATAAATTCTGGGTTCGCCACTGAGTAGAGTAATTAAATGGTTGAAGATTTTAGTTTGTTTTTTTTTCGTCATGTTGAAAATTTTTTGTTTAAAAAGGGAAAATGACATGAGTTCCATTGAGCAATCATTTATTTGTAACGTAAAATATAACTACTCACAATCCTTTTTTAAGGAAAATAAAAGGTCTCTTGTAAATTAAACTGTTTTGTGACATTTCAACTGAAGGTTTTCTCCTTTCTTTCTTTAGTTAAAGTGTTATGATTTATGACTTTGAAGAGGTGTCTGAAAGGTATTTAAGCCATTTCAGAGATGTCAAAGCCCAATACCCAACCCATGGGCTTCTAAACCGGTAGGACAATCCTGACTAGAATTCAAATTCAAGTGGCTGGAGTTTTAGAAACAACAGAACTCCTTCAGTCCAAATATTTACAATGGGTTGCGAAGTCCTTCAAGGCCCATTTTGGGTCTTAGATGAAATTATTAAATTAAATGTTTGTTGGAGTTGAAATAAGAATCAGATAATTAAGTAATCTTTAGATAGTTTAAAAATATAATATATATATATATATGGAGAGTTTTCTTTTTGTGTTTTGTTTTTAAATTGTATTTGTTTTTATGAAGAACCACATTGGACACACTTCAGGTCACAGTTGGACTTGTTGAAACAAGACTTGTAGAGAAAAAAAAGAAACTTAATAAAACTGGTATAAACAAGGTTTTTGTGCAAAAACTCAAAAAGTAACCAATTTTTACAATTTTCCCTTCAATTTTTAAAAAATGCAAAATAATCTTAAAAACTTCAATATAGTAGATAATATATCAATTTTCTCTATTGCCAAGATTTTAAAACTTTGATAAATTATATATTAAATTGAAGCCTTCGAGACGAGAAGCTCAACACTACATTTAAGATTTTAAAAATCAAATGTATGTAATGGTAAAAACGTTTACAATATATATATAAAGACTATATATTGCCAATTATTTTAAATTTTATAGGATTATTCGGCATTTTTAGGAGATAAAAGGTAAAATTGTAAAAACTAACGACTTTTAAGGATTTCCGCATAAAATAAAACTGGTTTTTTTTGTGTTCTCTTGTTTTTAAAAGGTTTTTCTATTTGTTAATAAAAGGTTTCTCTTGTTTATAAAAAATAATGCATATAGCTTCTTCCTTCTGATTTAAGTCTAAGCGACCCCCTTACCAAACATATTGCTTCGATTGTAATATTTTTACAATAACTATCAAAATATATCTAATCTACGTATGTACATATAGACATTATATAGAGAGAAAAATATTTAATGAGAAGAATAATATATGCCGAATCATGAATGCCTCGTGAATTCATTGAAAATAAGGAGACTGAAAATACTATAGACTATTTATTATATCTATAGTCAAACCAAACAGCATCCGAAGAGATGGTAAACAGTCACAACGTATAATTTTATTAGAATAGAGATGTGGTTTGGGATTAACTGATTGTTATTAGTGTCGTTATTGTGTCACCGTTGATATTAAAATTAGATAAAACGAGTGTATATGTATAATGTATATTTCAAAATGGTTGATTTGTAATTTTCTATACATCAACACAAAAGATCCAAAGTTTGGAGTGTTCAATTGCCCAAAAACAAATCCATCTAGCCTCGTCCAAAACCAGATGGCAGATACAGAACCGGAAAAGAAAAGGTTCCATGGCTACGCTACGCAATGCAAATGATTTGAATCTGATGCTAAGGCTATGTCGCTGTATAAAGACTTCTAGTTTCCTTCTGATTCAAAATCATGACAGTTTCAAAAATAAAATAAAAAATCAAGAATCGTATCATAAGTTGTGAATTAAATGATTGTGCAAATATATATAATTAGCATGAAGTAGTTTTGCATGTAACTACCAATCGTCAGTGATCGATGCTGCACCATTGTCAAATAAACTACACATTTTTTCAATTACCACCAAGTATAAGTTAGGCTGGCGAAGTAACAAAATTGAATTTATTATTAGAATAAAATACTAGATATCATTTAGTTTATGGATTAGTACTAATACCAAATATATTACGCCAACCTTATCCAATAATTCCAATTAATATATTTTAAACAAATTAATTAATGAAAGGAAAAAAACGCATCAACCATAGTTGGCAAAAATAGTCGCTTAATGTTAAAATGGGTAAATTTCTAGTATACTGTAATTTTCATTCAATTCAATTGTCAATACTATACATGCACGTAAATCCATTTTTGTCTTTATGTATATAAAGTATATATGTAGCTTTTTATGTTCAGATGGGTAAATGTGTGAATTGGGTTGGTTACAATATTAAATGTTGCATTTACTATAGTCTATCTAGGTGATTTAAAAATGCGACCAATCAGTAGCTGAATTCTTATAAAACAATAAATACACCCAAATTTTAACAGATGCCGTTATTAATTAACCATTTTGTGATTGGTACAACCACCCTGATATTCCAAATAAAGCTGAATTCTTATCCATGTTGTTGTAACGGTAGATTTCGTTTCTAACGTTAGAATTACATCATTCAAAATTTTGTGGGGGATATAGAATGAAATTGTGTACGGTGACTTTGAAACCGTGACTGGTGAAGTGATTAAGTTTTGGAGGATATGAGGCTAAAGATTTGTTTGAAACCTATATAAAAACTATAGGTTTTACAAAGTTTATTATTAGATTAAAAAAAAACTAAACAAAAGATATTCGCCTCAAGAGTCAAAAACATTCATCTTCTTTTTAACCTTTCGTCTATTATTTGCTCGAAATCACAGCAGAGACCATAACAAAAAGCTGTTGTATTTTAGTATTTATATGCTTCTTTTACAACATACAAAAAAAAACTTTATTTCGTCTTCGTTGTCTTACCAAGTGGACATTACTTATACCTAAAGATAGAAGATGTCCAGCTTCTATCATCTTAGGCAATATCCGTGCTCATAACACTTTTCTAAGTCTTACTTATAACCACTTGTCTACTTGAATTGATTGGTGTGATGATTAATTGGCCATTGATAGAAGTATAATTAGGACAAAGTAAATATGGTTTTAATGATATCTAACCCCTTAAATAATCATATACTCCTTCCCTTTCACTATTTAAATGTTTAATAACGTTGCATGCATATTAATAAGTCAAAATATTATTCTTGAAAACGACAAGATTATAACAATACTAAGGAGATACTACTATACTTGGAGAACAAAATAAATGTATACAAATTGTTAGCCAACCAAAGAATAAGTATACGAAGCTCATGCATGTATGACACAACGACACATTCTGATAACAACCAAACACTTCCGAATTTAACAACTAATGAATAACATTACAAAAACAATGGATTTTAAAGTCTTTTTCGTGTGTGTATGTAAATGTGTTGCACTCTTTCTCCCCACACACAGAGTCACAGACCCAGTGGCCACTGGCCAGTGCCCTTGTAAGCTTTTTAGATACCTTTTGCATTTTTTTCCAAGCCCCACTCTAAATATATTTATAATATATAATATTATAGTGGATTTGTTCGATTACAATTACATCTTATTATTTTCCAAATTTAGATCCGAATTTTAGATACTAGGTTGAAAAAACGGTATTTTAATACTCGTTTGGGATGAAGTACGATGTATTTTTGGCTGCTCATTTTCTAACTGAAATAAAAAGTTATCTTATTTTTATGTAGGGACTATTAACAAAAAGGCTAAAAAGAGTTTAGAAGAAGAAATAGGCTAATCTTTTGATAAGAAAAATATACAGTTTCTGATTCGAGGTTTAGAATTTATATTTGTTGGATTAGCTTTTAGGCTTTTGAGTTTAGTTTTAAGGGTTTGGAATATATATGACTGATAAGCGTATGGTGCAAATTGCATTGTATATCCCATCGAATTATTAATGAACTTAGTTTCATTAATTTGTCAAGTTTCATTTCTTTCATTATGAGAACTTTGTAATCAGAAGTGAGTTATAAAAAGTGTATTTAAAGTCACATCTAACTTGTCATTATTAAACTACAAATGATAAACGTAATCCAAAAAAGCAACAATTAGCTTATCAAGACACATTTACATAAAAAGCACATGCCCCTCACGGGATCAAAACATCCCAACTTACCAAAATCCGCAAAGTAATGATCACGGAGCCAACAAGGGCATTGTAGTCATTCCACATTATCTGCTACGGTTACGAGAAACATGACCAGCGATGAACCCGAGACCATTGCCGAGCTCTATTCTGCTCCATTGCCCATCACCATGTGACGACCTTCTCTCTCTAAATTCCCTCTGTACTCTGGAAAAAACTCTTTTTTTTTAATGATTTGTTATGACCCTGTTGGATTCAAACCAAACCCACACGAGAGAATGATGAGAAGTAGATCACCGATTTTGTAATTTTTTCAACGACTCTTTGTCTACATTTCTCCCAAATCTCTGTCTCTTGAGTTTGATTTAGCTAAATCAAGCAATGTCGCTTGACATAAAGAGACCGAACATCAACAAGACGAAGAAGAAGAAGACAGGTTTCGTCGTGAAAATGCAGCTTAATAACAACAACAACAGAGGAGGAAATAAAAGAAACATCTTTTTCTTCTTCTTCTTCAGAAATTATTACACATGGATCCTCTGGTTTTGCCTCTCTCTTTATTTCTTCACATCTTACTTCTCCGTCGAAGACCAATCCTCACCGTCGTCAATACATCTCTTGACTAACCACAAAACCTCGCCGTCTCTCCCATCTCGTGCTCTCATCGAATCTTCCGCCATTAAAACCACCTCCATTGGTAAAAAAGCATCGATCTTTATCTCTTCTCTGTTTTCACTTTTCCTCAAAAATTGATTTTTTTTGGGGTCTCTGATTAAAGGTTTGTTCACCGGAATGAAGATATACGTTTACGATTTACCGGCGAGTTATAACGACGATTGGGTTACAGCATCAGACCGTTGCGCTAGCCACCTCTTCGCGGCGGAGGTAGCCATCCACCGTGCACTTCTCTCCTCTGACGTCCGTACGTTAGACCCAGAAGAAGCTGATTACTTCTTCGTCCCTGTCTACGTCTCCTGCAATTTCTCCACATCCAACGGCTTCCCTTCTCTAAGCCACGCTCGCTCTCTCCTTAGCTCCGCCGTCGATTTTCTCTCCGATCATTACCCATTTTGGAACAGGAGTCAAGGCTCTGACCACGTCTTCGTCGCTTCCCATGACTTTGGCGCATGCTTCCACGCAATGGTAAGCTCCAAAGTCCTCATGTTTAAGTGCTTCCATGCCTAAAGTTTGTTTTTTTAATTGATTTTTGATTGGTTTGTGTTCTGTGAAGGAGGATATGGCTATAGAGGAAGGGATTCCAGAATTTATGAAGAGATCAATAATTTTACAAACATTTGGAGTTAAGTACAAGCATCCATGTCAAGAAGTGGAACATGTTGTGATTCCTCCTTATATTCCACCGGAGAGTGTTAAAAAAGCTATTGAAAAAGCTCCGGCGAACGGACGGCGAGACATTTGGGCGTTTTTCCGGGGAAAAATGGAAGTCAACCCTAAGAATATTAGCGGACGCTTTTACAGCAAGTGCGTTGTGTTAGCCAAAACCTTTCACATTTTTTTCTTGTTGACTTTGACTTTTGTGTTTTTGGATTTCTCGTTTAATTTACTAAAATGCCATTTTCTCCCGGCGTGTAGGGGAGTGAGAACGGCGATTCTAAAGAAATTCGGAGGAAGAAGGCGGTTTTATCTAAACCGGCACCGGTTTGCTGGATACCGATCAGAAATCGTGAGATCAGTGTTTTGTCTCTGTCCTTTAGGGTGGGCACCATGGAGTCCTAGACTAGTTGAATCCGCCGTGTTAGGTTGTGTTCCCGTTGTTATCGCCGATGGGATTCAATTACCGTTCTCGGAGACGGTACAATGGCCGGAAATCTCACTAACGGTGGCGGAGAAAGACGTGAGGAATCTACGAAAGGTTTTGGAACACGTGGCGGCTACTAATTTGTCTGCAATACAAAGAAACTTACATGAACCGGTGTTTAAGCGGGCCCTCTTGTACAATGTGCCGATGAAAGAAGGAGACGCCACGTGGCATATTCTCGAGTCGTTGTGGAGGAAGCTCGATGATCGGTCGTACAGAAGGTCAAGGGTTTTAAGCCAACGAGAAGTCGACATGTAGGATTCTGTGTCTGAATGGATGCTAGGCTGGAATTTTTCGGACTGTTTCGGAATTGGTTAACCGGGAATGTCTCGAGTGGGGTCCACAACGTGAGGGGATTAACTCGGGCACGTGAGATGTTTACTGAGCTGGCAATTATTGAGTGGAATATTAACGTGCCCCAGGGAAGTGAAAGTGTAAAGTATTGCTGACGTGTAATTCTTTTGATGAGTAGGCAGATTAATTCTTTTGAATATAGTTGATCGAAATGCAAAGTTATATCAAATGTCAACTTCAGTTTAACATTTAAAAGTAACAACTCTATCAAATTAATTTTCTTATATGAACTTACTAACTACAACTACGCAGCTAAATAATATTTGGTGTCAATTAGCAATATAACAACTAACAAGTTTAGTATAAGAAATTTTGGGTCTAGATTGATTTTTTTTCAAATGACATAAATTATCTAAGTAAGGTGTAATATCCATACAAGTTACTTTAGTATAATGCCGTTTAATATCCGAATTGTAGTTTTATGAAAAAATAAAAGAAATAAACATTTATCTTCATCCAGAGAACAATTTTAAATGAAAAATCCAACATAAAATTTATTTAGTTAGAATACAAATAAATTAATTTACAATCGTTTAGTTCATTCTCGGAATTCTGACATCGGATGTAAGTAAAATGACCAAAACTCAACAGTAATATGACCACATCAAAACTCAACACTAGACACTTACGAAACCATCCATGGTCTTGTCTTTGCAAGACCACATTATTTCCATTGGTTTTTTTTTCCTTCTCTAACAACATATAAGCTAGAAACAACATTATTAGTTATTGTGTTCTTTCTCATAACAAGTGTTTTTCATTATATTGTTGTACCAACTTTTATCGAATTAAGTTTCCTATATAAAATTACTTATTAACTACTACCACATAGCTATATAGTATTTGGTGTCAATTAGCAAGAAGTTTGATACATGAATTTTGTGTAAACACAGAATGACAAAAATTGTTTAACTAAGTTGCAATATCCATATAATTAGCTTTAGTATCATGCAACTTTATTTCACAGTTGTAGTTTTATTCCAAAAATAAAAGAAATAAACCACAATTATTTGGGTTTAAATTAAACTCAAAAGCTCTTGTTTACCTTCACACAACTAATTTTTTTATAAAAGAAATAAATCCAGTATAAATCTACAATTTGTTTTAAAGAATACAAATAGGTAAATTTACAATTTGTTTCTAAATTCTTCTATAAGTTCTGACATTTGATCTAGCTAACTAAAATGATCAAAACTCAACACATTAAAAAAACGCTCTGATCGGATCTAAAAATTTAGTTGACCATCTTTAAATATAATTTATGGATAAAATAAGTAAGAATTAGGAAGATATAATTGGGAAAGTAATGAATAAAGATAAAATAAAAAGGATGGTGTTTGTATAGGGAAAGATGAAAGACAGAGCAATGTGAGCAAGAGACAGCTAGTGTGTCAGAAGAAGATGCATATATCAATAAATGTATTGTCTATTAAATTCTTATTTACACATATTTTTTGAGGCCCACATTACTTTCTTATCTTATGTCTTGTAGACATCACAAAACAATAAACCAATCAATATTATTGTAATACTATAAGTTACACAATTATCTATGTTTTAAACCTTTAATTCCTTCTACTATCGAATACACTTAGGTTGATCTATATTCTTTAATTACAATTAGCGGAAATACAAAATCATTGCGACAACGAGAACAGTTTGGAATGATTATCATATAACTTGTTAGAGTGAAATTGTACTAGTCCAAAATATCAACTTCATTCTATATTTCATACACAATATGTTATTTTTTTATGAAAAGAAATGAAACGTAACAATCTCGCTTGACTTGACTGTATGAGCATTATTTTCTTAACAAGTTATTTGATACATGTAATGTAACCCCACAGTTAGAGAAAGTAACAAATATGTGTCGTACAGTTGTTTTGTTCTAAAATCGCAACAAAAACAATGACCATTAACATAATTTTGGTTCGAACGAAAGTGACACAGTAGCTCATCTATAATGGGTATGGTCATTGCCTCATTGGTCAAGTATCATCCCTGGCACTAAAGATTGGTTAATTGGGGTCTGCTGGATCCATATTGGACCTATTATCTAATATGAACGAAAATTATATAAAAGGGCCTCCAAAAATTTACTTTACTAAAAGGCCCAATATTATGTTGGCCCGACTTTGACCATACTTCTAGGCTCTTTTTTTTTTGTTTGGACATCATTTCAGTTCGGTCTGACCGTTTACGGTTTTTTTTTTTTTCCAAACCAACAATTCCTTAAGTAAAAAAAAAAACATAAGATAAAGTATCATTCTTATTTTAATAGTTTTGGTCCGCCAGAGGCATAAGCATACAAATATTCTTTTCTCCTAAAGTTTTTAAGAACAGAGCAAGGTTAAAAAAAAAAACACAAGTCGCAACAATGGAGAGAGTGATGAACATCATAAAGCCAAAACCTGATCCCAAACAACTGTTGCGTGATTGGCAACGCAAATTACGTCAGGAGTGTCGTAACATCGAACGCCAAATCCGAGGTTCTACTATTTTACACATCTTCTCTCGCCTTTTTCTTATGGTCAATTTAGGGTTTTCGAAATCTAATTGAATTAGATGCTAGTTTAGATTAATTGGATTGAATCTGGTTGATCGCACCCAAAAATTGCGAGAATTTACTCTGGATCAGATTTGGATCGGATTATTTTGATTGGTGTATGAATTTTTCGATTTGATCATATGGGTTGGGTTTGAATCTATGGAATTTTTAAAGTTATGATTTTGTTCAGATATACAGAAAGAAGAGAGAAATGTACAGAAAGCTATTAAAGAAGCTGCAAAGAGGAATGATATGGTCTCTGCTAAGGTTAGAACCCAAAAAGTCTCTGTCTTTGTAAGCTGCAAAGAGAAAGTTTTGCTCTCTCTTCTGATTTGAGTCTTTGGTGTTCTTAGGCACTTGCTAAGGAAATTGTGAGTTCGAGAAGAACAGTGAACCGGTTATATGAGAATAAGGCACAGATGAATTCTATATCAATGCATCTTGGAGAGAGTGTTGGTAAATAAATCTTTTGTGTTCATCATTTGTTATTACTATGTTTTGTGATGTGGTGGTTTTCTTGAACTTTGTTCATTGGAAATCTGCAGCGATTGCTCGAACAGTTGGGCATTTGTCGAAGAGTGCAGAGGTTATGAAGCTTGTTAATAATCTCATGAAGGCTCCACAGATGGCTGCAACAATGCAAGAATTTAGCAAAGAGATGACTAAGGTACCTTTAATTGTTTCCTTATCTCATTGTTATTGATACGTGTTCTCTGTTTGATGATTCAGAGTTATGATCACTGCTTAACAGTTAGTATCTTTGTTTATAATCCTGAGTGTATTCTTTGATATGTGCAGGCCGGAGTTATTGAAGAGTTTGTGAATGAGGCCATTGACAATGCTCTAGATTCAGAGGATATGGAGGAAGAGATTGATGAAGAGGTTGATAAAGTATTGACAGCAATTGCTGGAGAAACCGCTGCAGAGCTCCCAGTAGCTGTTAGGAAGGAGAGGATAAAGGTACCTGCACAGAAGGCGAGCACTTCACGTGAGGTAAGATGATTGAACTTGAACATGACAAATGGTTGAGGCTTATAACTTCTGCAAGATTAGATTCTGAGAGAAAAATTTGGTTTTCTTCTTTTGCAGGAAGAGGCAGTTGCAGAGGGTGTTGATGATGAGGAGGAATTGGAGGAAATTCGAGCTCGGCTCGCTAAAGTTAGATCCTAACTGTTTCTAGTGACTCTTTTAAACGCTATTCTTGATTGATATGATCAACTTTTGATGAGAACACAAGGAGATCGCACTGTATTGTATAATATAAATGAATAACCATGCTTCAAAGTTCAAAATACATGTAAACATTATTGTTAACGAAGTGTTTTTTTCTTCTTTTTATGGTAATTTCTTCCTAAACTTTTTCCTTAATCTAGAAAATATGGTTCAGCGATTAAAACCCGGTTTATTGTTTTTTCTCGGTTTATGTTTAGTTTACATTTTAAAACATATTTTGGCAATATTGATAAATGATTAAATATAACTTTAGGCTATATTGATTATATGACTTATCTGTAAATTTATCACTTGGTTAGGGCAAGTCATAATCTGAGTAATTAGATTGGGATAATATATTTGTTTATAGATCATACGTATAAAACGAAAAAAAACCTACAGTATAATGAAACGGACGTGACAAGTTAAATTATAGAATAATTTGGTGACGAATCATTCAATTCACAATATGTGGTTAATAGCGAAGGTGATATGAAAAGGGAGATATATATTTCCACTCGAAAATATACTTCCCAACACCGTACCGAATCAAAATTATAGAAAATTATTTACGGCACATGACACATGAGGAGAGTATTCACGAGTCGTTAATACGTCGAGTGGCGACGACGAAGAGCTACGGGAGATAGATCCTAGGCAGAAGAATTAATCTTCCACAAACCCTAGGATTGCAATAAATAACACTCCAAAATCTCTAACAAACAAAAAGAAAAGAAAGTCAATAAGGACACTGCTTTAACTTATTTTTCTTGCATTGGAAATCAGTAAGGACATTACACCAAACCTTATTTACTCCTACAACATATACTCGTGGAGTGTTGACCATTACTCCTAAATCATAGACTCGTGGACTGTTCATCATTCACAGAAAGTAATAATATCCGGTTTAATAGTTCGGTTGAGTCGGATAACTTAAGCAATTGTAATATGAGCTTGTTCACACTCTGTTTTCATTTCTAAGATCAAATACAAAAACTTTAACAAACTTTCTTCATCTTCTCTCTCGTTCGTAATACAAAGAAGAAAACATGGCGACCAAAACCTTCTCTCTCTCTTTCCTCCTCGTAGTTTGCATCTTCTCTCAACTTTCATCTACCTTTGGTGATCCTTCCGTGAAAGATTTGGGCCAACACGCTGGCTACTTCAGCCTTCCGCGTTCAAAATCAGCCAGGTTGTTCCATTTCTTCTTTCAATCACGAAACAATAGTAGTGATCCTGTTGTGATCTGGTTATCCGGCGGACCAGGTTGCAGTAGCAGTATCGCGCTATTTTATGAAAACGGTCCGTTCACCATCTCCGAGGATCTTTCACTTTCTTGGAACAGTTACGGTTGGGACAAGGTTGGGTTTTTTTTTTTTGGGACTAGGTTGGTTCCTTTCTTGTTCCTCAAGAAACAAATTAATCCATAATTTAACTATTATTTTTTTTGTTTAATAGATATCCAATCTAATTTACGTGGACCAACCAATCCGAACGGGGTTTAGTTACGCGAACGACAGCACCGATCTCAGGCATGACGAGGACAGTGTCAGCAATGACCTATACGACTTCTTACAGGTTATTTGATTTGTTGTTGGTCTTCCAAAAATTTCGTGGAAGATTAATTCTTCTGCCTAGGATCTATCTCCCGTAGCTCTTCGTCGTCGCCACTCGACGTATTAACGACTCGTGAATACTCTCCTCATGTGTCATGTCCCCTAAATAATTTTCTATAATTTTGATTAGGTGTTGGAAAGTATATTTTCGAGTGGAAATGTATCTCCCTTTTCAAATCACCTTCGCTATTAATTAACCACATTTTGTGAATTTGCAGACTGTTCTGGGATTTGGTCAATGATTCTAATGCATGTTTAGGATATCTGATTTCAAAATAATGCGATACAATATTAGCTTTCATCTGTTGTTGATTCAAGATATTTAAGATTTCAAAAAAAAAAACTGAAAATCCATATTAAAATTTATTTAGTATCCAAAGTAAATTTGAATAAAGATGTAAAATCACCCTAGTTAATAAAAAATATAAATAAAAACGAAAACGGAGAAAAGGAAAAACATAGTAGTTTGGTCGGAAAATAATAAGGAGGTTCATTAATATGTAAATCACTTTTCTTTTCTTTTTTGTGAAAAAATGAATGTAGTAAAACTTAAAAAGTGAAAAAACCCCAAATGTTATCAAATGTGACAAATGGGTTTGAATTGTCATCAAATGTTACAAATGGGTTTGAATTGTAAGCAAAAGTTATCAAATGTTACAAATTGGGTTTGAATTGTAGTCAAATATTACAAATTTATATAGTTCGAATCTGGAAATATAACGTTAAACGGAAATAAAAGATTAACTAGTTAATCCAAAACCTTGGAGGGATGAGATCGAAGGTTTTCTTGTTATTGTTCCAACTATAAAATCCATAGTCTTTGGCAACAATGGAACACGAGTCTTTGCAGTGATCTTTGTCTGATGAATCGTACAAAACGAACCACATCCCGTAAGCTGCGGAATTTTTCTTATTGTAAAACGTTCCTACACATAGCGTATGTGATGACTGTCTAGATCCCGCCACTTTTTCATTATCGCCGGCAATGCTTGGGATCTCTATCATAATCTTTTGACCCAAAGGTACGGATTTGGACAGTTCAGGGGTTGGGCGGCACGTGACGAAAACGGGAACATTTGGAAGTGTTTGCATCTCGTTGGATACGATAAGTGTGGCGGCACGTGCAGATCCAGACCTAGCAAAGAGCATTAGGACCATGATCGATACCAATATAAGTGTGTCCATAATTTTGATTCGGTGTTGGATAGTATATCTTTTGAGTGCAAATGTATCTCCCTTGGCTTTTCATATATATATACATGAGCTAGCTTCAGTTTCTCAAATTTGGGCCATAAACAATATCTACGTTATAGGTGATTAATAGCTGAATCTATATGGTTACAAATTAGAGTTAACAATTTCAGCTTGGTACATATTTAATTTATGCTATTTACACTCGTTATGAAACTCAAAAATAGGATAGTTTTCAAAATCTTCCTTTTTAATTTATGCTATTTACACTCCTTACACTCTCCCATCGTACAAACACCTAGATCTAACACACACATAGTAACTTCACATCTCCCCTAAAAACCTAAGACTTCATATCAAAAAACAAATAACAAAAATACAAGAAATAACTAAAAATTCAGAAATTCTTAGTTATATATGTCAAAATTAAAGTTTTTTAAAATGAGTTTTTTGGGGACTCAAACCGGAACTAACTCAGACTCTCAAATCATACACCTTCCTGAACCGATTTAAACCAAATATTTATAAAAACTCGAACGATTCTAAACCGTCACCTAAAATACCAAACGCGGGAAAAAATTCTGAACTGACCCGAAAACCCGAATGACTAGACCTAGTAAGCATCATAGCCGCTAAGAGATTTGTCTGGTGTGGTAAATTCATGCATGCACCTAAATTTTAATTTGGTGAATTGGATTTTTTTTTTTCACTTGGTTTTTGGTTTCTAGAAGGTGAATTAGATAACCACTAAATCAAAATTTGATAGAAACATTGTATCGACGTTGATTGAATCAATAACATATTTTGAGCAAAAATTTTCATTTCTAATCATCTGGTGTATTCCTAACAAATTATAAAAGCTATAAGTAATGACTGGAAACTAATTTGGCTAAACATTAATCAATTAAAGTTATAAAATATATTTTATTTATAACAATTATATGGATAAGAGTTTAAGTTTTAGGACTTAGGATTTAGCATTTGGAATTGAGACTTTAACTTTTAATTTTTACTCTAAATTTAGTTTTTAGGGTAACTTAGAATAAAATATAAATTTGGGGGTTGAATATACAAGATTTGTTAACTTTTTGGGCTTTTAACTTTTTGGAATATTTTCTTATTTTTGATATATATAAACTTATATACTGAAATCACTTTTGGAAAGATATCTTCCATATATCTCTTCTTAATCCAATTTTTTGCCAAGTCCTTATATATCTCCATTTCCACCCTACACCCAACTCTCGTACAAAGCAGGAAAAACAAAAACAAAATGGAGGCCAAAACATTTTTTCTCTTCATGCTTTTCATCTTTTCTCAGTCTTGGCTCTCAACTTCTAAAAGGATCCTAAACAATCCCTCTGTTTTCTCATCGTCTTTGAATTTTTCGAGTGGTAATGCAGAGAGACTTATAAAATCATTCAATCTAATGCCTAAGTATGACGTTAATGTCATCCCAAAAGGAAGCCTTGATGCTCCAAGACTCATTGAGAGACAAATTGATTTTCTGGCGACAGCCGGTTCCAAAAACGCTTCCGTTGGTCCTTCTGTTCAAGAGTTTGGCCACTACGCTGGTTATTACAGCCTTCCTCATTCAAAATCAGCCAAGTAAAGTTTTAATCTGTTCAAATAATGATTTGCTTTAATGGAGATCAATTTAGTAGTTAGTACTTAGTATACATAAGTACACGTGTTTTATTTGATATTGCAGGATGTTCTATTTCTTTTTTGAATCACGGAACAAAACAACCGATCCGGTTGTGATCTGGTTAACCGGTGGACCGGGCTGCAGTAGTAGTGTGGCTATGTTTTATGAAAACGGTCCGTTCAAGATCTCAAAGGATTTGTCTCTCTATTGGAACGATTTTGGCTGGGACAAGGTTTGACTAGTTTAGTAGAAATAACATCTTTCTTGTTACTCAAGAAACATATCTATCTACAATAAACATAGCAAAAATGCATTTCTTCTTAACTCTTGTTTTAATAGGTATCCAATATAATCTACGTGGATCAGCCAGTCGGGACTGGTTTCAGTTACACATCTGACGAAAGCGATATCCGGAATGACGAGGATGGTGTCAGTAATGACCTTTATGATTTCTTACAGGTTTGATGGCTGTTGGTCTTCCAAATTTTGTTATCTGTATTGTTCTTTTGAATTGTAGTGACTTTGGTTCTATCTTTGAATTTTGGTAGGCTTTCTTTAAAGAGCATCCAAAATTCGTAAAGAATGATTTCTTTATTACCGGTGAATCTTACGCTGGTCACTACATTCCGGCTTTGGCTTCACGTGTTCATAGTGGCAACAAAAAGAAAGAAGGGATTCCAATCAACCTTAAGGTAAGTGATCACAATGGTTTTGTTTTTGGGGGGAATAAACCAAATTTTCTTGTTTAATCTCGATTGAAATCAGGGTTTTGCGATTGGTAACGGTTTAACCAACCCGGAGATCCAATATGGTGCGTATGGGGATTATGCACTGCAAATGAAGTTGATTTCAGAGTCTGACCACGAGAGCCTCAAGCAAGATTACGTTGAGTGTCAAAATATAACCAAAAAATGCAGTAATTTCAATAAAAAGCTCTTTCTTCTTTATTTTCGTTAGATACATATTGTTCGGGTTAAAAGATAAGAAACTTATATTTTGTTAATATCAGGTCTTGGTGGTGGTTTAGTTTGTGATTCTGCTTTTGAAGTTTGCACCAGTATCTTCAACAAGATAGTGGCAAAAAAAACTGGCCTAAATGTAAGCCTAAAAAACCTGAAACTGATTGTGTTTTCTCAATAATTTTTTTTTTGTTTACGAGACTTCCTCGATTTGTTTGAAGTATTATGACATTAGGAAGAAATGTGTGGGGAGCTTGTGTTATGACTTTTCGAGGATGGAAATATTCTTGAACAAAGAAAATGTACGAAAAGCCTTAGGAGTTGGAGATATCAAGTTTGTGTCTTGTAGTAGTACAGTTTATGATGCAATGCTAGAGGACTGGATGCAGAATCTTGAGGTCAATATCCCGACTCTTGTCAATGATGGAATCAATCTTCTAGTTTATGCTGGAGAATATGATCTCATTTGCAATTGGCTTGGTAAGATTTTATTATAATTTCCCGTTGCCATAATTATTTTTTATAAACATTTTAGGAATTTTAAAATAGGTCAAAAGTGTAGTTTCATTTGTGCTATCAGTTTAGCTAGTTTTAGATGATTTGGGTTATTTCTTGAATCAAATATAATATCTACAGGAGTTTTAATCGTTATTGATTTGTTAGTGAGATGAAAATGGTTTTGTCTAGGCTTAGAGTTTTAAAGGGTTTGTCTTATACTCTCGACTATGTTAAGAATATGGAGCGGAATAGTTTCAAATTTTGGTATTATTCTAAGTTTTGATTAATTTTCTTGGGTATACAGGAAACTCGAGGTGGGTAGACCAAATGAATTGGTCAGGCCAAAAGGGTTTTGGATCAGCAAAAAACGTACCATTCTTAGTAGATGGTAAAGAAGCCGGTTTACTGAAAAATCACGGTCCTCTCACTTTTCTTAAGGTAAAAAAAAAAAAAAAAGACGATGAACCATACCTATTTATTAGTGTAATTAATAAAATTGAAACTGAAATTTTCTTCTTTTTAAAGGTTTATAACGCTGGACACATGGTTCCGATGGATCAACCAAAGGCTTCTTTGCAAATGCTTCAGAATTGGATGCAAGGAAAGCTTACGACTCCTCCTGTACGAGGATTTAGTCAATGATTTTAAGATATAGAACATTTGATTTAAAAATAAAATGATATTAGCTTCATCTACAATTATATGTCTTTGTAGTTTTGAAACTATTTTCGATGTTTAAACATTGATTCTTGCCATAACCTTATATTTCTCATCCTTTGAAATTTAATGCCATGAACCTCATAACTCCTCCTCTACCCTTATAAGCCGTCTTTACTTTTTAGGTCGCAGACTCAGATTAAACTATCAAAAATAATAACGTCGACCGATTCTTTGAAAACACATTATAAAGTCTAGCCAAAGATAACTCATCTTAAAATTAGCAAATCGCTATCAACATCTTTCATCAAATGAGTCAAAACCTACAATAGTGTAGATGTGTGTCTAACAGTCTAAGTAAAATGAAAGATAATTTTAAAGTGATGTTAATTCATTTGGAAAATTAGCCAAAGGTAAATTCATTCTATTTTCCAACTGAGCAATTCCTTAACAACTCCTAACCATACCCGAACTTTTTGTTAAGAGAATTTATATAATTTAATGCTCTATAGGTGACTAATTTCAGTGCCGCTAAATGATTGCTAATTGAAAAGTTAAATCTAATCTAACGAATTTGCTATGACTTCAGTCATTTATTATGTTTGTCGAATCATTTGGCAAAAAAAAGTGTACGTTCTTAACACACGTTTGCCAGTTAACTTGGCCATTGGTGATGTTAGACTAGAATAAACAAAACATATTTACAATTTGTTCAATTTTTTGCATATTTATACTAATTCCCCATTTATAATGCTGCATGGCCCTTCCATATATTTTTGGCTTTACAAATGACTAAATGAGTCAAAACGTACAATTTTCCAAGTGTACCCACGAAAACTTACAAATATAATTTCTTTCATCAAAACATATAAGGATAAAAAGAAAGATTCACCAAAAAAAAAATAAGAATAAAAAGAAAGAGACTCATATTTTTAAATAATTTATAATATAATAATTCTAAATAATTGTAATGTTCATTTGAGAAATGCATGACAAGGATTCTATATCCTTTGATTTTTCTTGATGTTGTAACTTGTAAAGTTTCAATGTCACTTGCTACTTGCTATGTTGTTATTGCCTCCGCTTTCCTCTGCAACTATCTCTTCTGGTTGGATATTGTTAGATTCCTCATGGATCATTTGGTTTCTTTTACGTAATCTCTTTTTGTTCCTTGCATTATATCTCTTAAATTTCTCTTCCATGGACTCATTTTTATAGTGCATCGTTGATATATGTGCAGCAAACTTTTGTGAAGTGTCAAACACACTGTTACATTTGGGACATGTATATGGACCGTATTTCTCATATGGTAAGCTATGCGTCCGACCATCGTATTCAATATCTTTTCCAAAATCAAAATCTCTAAAAATATTTTCAAACTTTTTGGTTGGTCTACAATGTCTTTTCACGGGTTGACGATAGAAAACATATTGGTGAGGGTTCTGTTTTGGTGAAAAAGAAATATTGTCTATATTCCTAGGAAATACGGAAGCTTGATGTGGAAAAATGGTATTGAGGGGTGTAGGATTCAAGATCTCGCATTGGTTTCCAACATTTTTTTCAACAAAATTTGAAGGGTAAAAAGGAGGATTGAAGATGTTGGGTTCTTTGGCACGTTGATATTCATTTTGGGAGGTAATAAGATTATAGGTAGGAACAATAGCAGAATAGCTATTTGTGATAGTTTGAGTAATAGAGATTTGAGAAAGATGAGGGTTATTTGAGTTTTGAGTTATGCAAGGCATCCCAAAAGTGGAAACCATGTTTTTTCTCATATGATAAGCCATATGTGAATTGTTAAAACCAAAAGAAGATGAAGAAACATGTGAATCTTGATAAAAATTAAACACACGAGAGGAAGAAAACAAACCATGATGATTCGTGTGGTCAGAAGTATTGAACATTGAGTGAACCATCTTAGACTCATGATTCCTAAGGTTGGAACTCATTTCGATGGGAGTAAAACCACAAATGTTCACAGTATCGTCAACATAAGAATTTAGGCCATTTGGGATTGAAGTCATTTTGAAAATCAAGAGAGCATATTTTACATTTTCAAGAATGTCGCCTTTTATATTGATATGTACATATTAATAAAACAAACAGATAAATTCATTATAAAAAAGATATTAAACACGAAAGGAGAAAAATCTAGTCCATATTTAATATTTTTGAATTATAATAAATTTTTATGCATGTAATCTTCTAATATTCATTATTACTTTTGAACAAAAATAAAATTCTATGTGTATGCTAATATTTTGATAAAGTAAAAAGGTTCTTTTTATTTAGGCAATGATCTCGAAATCCTCTTCTATATATTGCCAATGTTTTTGGACCACTAAATACTTGTTGACTCCGTTTTTGTTCATCTGTTTTAAATGTTAGATATAACTTGAGTTTTTTAAAAAAATAATATATTGTTTTTAAAATTAATATTATCAGACTTGAGGTTTTTTTATAACATTTATTGTGTAGATTTCTAATTATTTGTTTAAAAAATATAACATATTAGATATAATACATAACTATGTCGAGATTTGTTTTCCAATATTCGCCATCAACATTATTTTCAATATAATAAGTTTTATATGAAATCCATGGAAAGTTTATATAGGATATTTAGATAAGCTTTTGATTTATTAATAGAAAATTGGATTTAATAACTTTCTATGTATCAGATATAATGAGTTCATATAATAAAAAAATTGAAAGGGAAAAGGAAAAATATAAAATAAAATTATCTGACTGGGTTAAAAATAATATTATTTTTTCTTATGGCTCTATTTTTAAACAACAAAATAAGAAAAATGCTACACTTGATATAATTTGCTTAGCTAAGAATTCAAAATATAAATTAAACTATCGATTGGGTCAAATTTATTACCCTTTTCGTAAAATCTCTTTTAACATACTATATAGTAAGGATATATACTGCTGGCATAAAATTACTAATGTCTATTTGTAACAGTGGGTATTAGGTAACAACTTTTATAATTAATAGGTTGAAAAATATCTGTTTAATATTAACATATAATATAATTTGTAGGTTGAAAAATATCTGTTTAATATAACATATAAAGTATATATATCTACTAGATTTTAACCCGCGGTATACCGCAGGATGATTTATTTTTTAAAAGTAATATATATTAAAACTTGCAAATTTTATTTTTATAAAATATTTATATTTTTACAGTTTATAATTATTATTAAGTATTTATATATATTAATTGTTATTAAAAATAATAAATTAAAGATTTAACCCGTATTGAAACGGTGAATTAATTATATTTTACTTTTTCTTAATGTTGATTCAAAAACCCGTCCCTCCAAATCCGTCTTGCCAAAAAGCCATTTATTTTATTAATATTAATTTTATTTATGATATGACTCTGAATTATAATCTAAACATTTTAGCTAATAACATAGGAGTGCACCATATTTATTTAATGGGAGAATGTACCATATGACCCGAATGCACTTTTACCCAAATCCACCAAAAAAGTCTTGCAAAACTACTTTAGACCCGAATGTACCATATTTTTTTTGTGCTAATTTTTATGTAATTAAGATTTAATTGATTTCGTATATAAAATATTAAATTGTTTTACGAACTTATTTGTTTATAATTTGGTAACAGATAGATATTGAATATTCAGTATATTTTGCTTCAGTTTAGGAAATCTTTGATGACCCGTCTTTAAATCCAATAAGCCCTATAATTAAGAGATGAATATTGTCGTTAAATGATTTTGGTAATCTTAATGATGTCATTAAAAGATTTTGTTTTTGATTAAATTTTTCTAATGGCATTATCATGTAATTAATTACAAAAATTAAGGTTACATTTAAAATGTACTTCCCAAATAATATAGTAGGACGATATGCACTTTTATCCAAATCCACCAAAAAAGTCTTGCAAATATGTTATAGAGATAAGAAACGATAGTCGGTTTTGATAGGTATAAGATTAGCAAATATATTAGTTCGCTTAAATTAGTTAAAGAATACAAATTGAAAAGGTATATTACACTTTATTCGAATATAGTATCAAAACTTATATAGAGATTTGATAATTTTTTAATTGTTGAATACTTTTTTTTTGTGCTAATTTTATGTGATTAAGATTTAGTTGATTTCGTATATAAAATATTAAATTGTTTTACGAACTTATTTGTTTATAATTAGGTAACAGATAGATATTTGAATATTCAGTATATTTTGCTTCAGTTTAGGAAATCTTTGATGACTTGTCTTTAGATCCAATAAGCCTTGTAATCTAGATATTAACCTGCAGTATACCGCATGTAGGCTTATATTTTAGTTCAACTAAAAACTTTTATTATAAAGATGATTTAAAAATATATGATATTATTTTATTTGATTTTAAATGTATAGTATACTGTGAGTTGTATATGTTTTGTTGATATTATCTATATTATTTAGTGTTTAAGATTATACACTTGTAGTTTGATTATTAATTTAAGAGTTTCACCTGTAGTATACCATTTTGTATTAATATCGATCTAAACCCGTCAATTCTAGGATTTTCCAGCTTGTATTAAAAATTAAATCACATCTAATATGTTATTAATTATTGTAGTATATAAGATTATAAATTTTCAATATAATATGTATGAAATTGAATATAAATATTTCAAATTATGACATGTTACTCAGTAGAAAGTTTTCTTAAATCTATTTTTCACCCGTTATAATATTTTTTCATGTATTGAACAGTTTATATTCGTTTTTAAAATTCAAATTATGGCATATGCGAAAAAACTCTAATTATTTTTCTATAATGATGATATTATTTTTCGGCAAAATTAGAATCATATAAAGATGAGTAGTGAACTATAATAATTAATAAAAAATTAATATGATAATTTAGATATCAAATCTAATTTGTTGATTTTAATTGGTTACTTTTTTGGGAATTAATAATGTATTTCGTTTTTCTAATTAAATTAAATTAATTAAAATTTAGATATCAAATCTTATATGTTGATTTTGATTGGTTATTATTTTTGGAAATTAATAATGTATTTTGTTTTTAATTAAATTTAATTAATTAAATTAGTATTTGACTATTTAATCTTCATAAATTAATTTACTCTTTAAATATTTATTTCTAATAGCATACATATGTAATTATTTACAAAAATTAAGGTTACATTTAAAATATACTTCCCAAATAATATAGTAGGATATAATTTGCTTTTAGAAATTGATATATTGAAATGGTTTAACAGCCTGGCAAAAAACTTCAGTAAAATTGTCCACTTTAGTTTGCCAACCGTTGAGGAAAAACAGAGTTATAATACACTTAGTCAAACTAGAAAAAGACTCTTGTCTTTTTGGTATCCATCATCCAATCATAGTTTGACTCAATTAAATCTAAATTATTTGTTTTGTTTCAAGAAAATATAAATCAATCTCTTTTCGTCAACACATATATAGTAGCATACTTTTATTTATTTACTGCCTCCTTCACGCATATAAGAAATGAGTTGTTGTTTTCCTAATAATTCTTAATATGGATGCAATTATAATACTGATCAGAAAATATATCATAATTGCCTGTCTAAGAGGTGACGCATGAGAAATATTCAGTGATACTAATAATCTCTGGTGCAAAAGCAATTATGAGTATATATCGTTCTTAATTGCGTCTGGAAACCATGGAACACCAATGAGTCGAAAAAAAAAAAAAAAAAAAAAAAAAAAAAAAACACCAATGAGTCAATACTGTTTTCCCTCTTATGCTAATTATTCCATACTATTTTCTACATATGCATTGAACATTACAACTCAAGGGCAGACGTAGGGGAAAGGGATTGATGCAATCGTAAATTGACAAAAGAATTAAAAAGCCAAAGATAACCTGCAGTTCAAATACTTTATTATTTTCATTAACCACTCAATAAATTACGAGCTTTAATTAATTTTACCTAGAAAAAAATATTGTTGACATTATTTGCCTCGACAAAGCTTCACCCAAAATCCAGTCCTAGTACTTCACATGATAACACGATTTACTCGAGTCAAAATCCGACGTATAAGACTACAAATATAGACCATCAACCATTTGACTAAAGACACCTTTTCTTATATAGAAAATATAAAATTAAAATAAAGATATTAATATGCATATTTTTAACTACAACATCACATATATATTTAGAATATTGTTTTTGATTATATTTTACATTAAAAGAGTAGAATATTGAGGATACTAATTTGACATTCTTCACGGCATATAACATCTAGAAGTTGTAAGGCACATACATACATAGCTTAATTACAATGTGTATTATTATTTACCATGTTTAATTTCAGATTTGTATTTAAAAATTAATTTTTTTTTTAATAATTACTTATCAACCTAATATCCTATATGTTTGGGCTGTAGTGAATTTGCAGCCCAATTTGGAGATTTTAAACCCTTAATTTATCTTACAAGACTAGACAACATTTCAACAATAACAACTAAGTTACCAGTTTTACAAGAAAAAGAGAGAGGTTATTTCCCTATAATTATGACTAAAAGAATGTAACTACACGTATAAGTTCCTTTTGTAACACATGTAAATGTAATATAGCAAATGTAAGGAGTACACCACGAATCAGGAAACTTTTGTTTGGCCATTTGTACCATATTACTTGCACATTTGTGGAAATGAGTGTGTGACTATATCTGCATGCGTAAATCAAACACATGTACCTTAAATGATATAAAACAGTAGATCTATCAATTGTACACATATATATGGATACATCGATGGGTCATTAGCTCTGAAGTTGATTAGTCGGGCCAAAAATACACCTGATCATCATGATATTCATATATGTATAGATATATAGAGCACATATCACGAAACTCATATATGTACATATATTTATATGTTTGTGTGAAAAAATAATTCAAAAGATTTATTCATGCATGCAAGTGTCCATCAAAGTAGTACGAATGAATAATTATGAAGGGTTCTTTTGGCACTTTACTAAATGTAATAATGAAAAACAACATTGGTAAGTCAACTCGTGATGATACATTTTTGGTTAATAGAATTTCACAAAAATTGAGTTTTGTTTTTTTGTCACTTTATAATCAGACAGTTCCATATAGTTCACTGGTCCGTCCAATGCAATCTTCTCTTCCAACATGTTTTCTTCCTTTTATCCGTGTAATATCAACAACACTTGGGACTGTTTTTTTTTTCTTTTTCCTTTTTACTTTTGAAATTCATGATGAAAACTAACTAGCAAGTTGATGTGCATATTTATGAAAATACATTTGGACGAATGATCAAATCAAGAAACCTGCTGATAATTTTAGTTAATGACTTTTTTTTTTGTCAACTCATTACAAAGTTCTGGATTTTAAATATTTGCATTTCTCTTGATATTAATGATTCAATTTTGATTGTTTGGAGTTTGGACCATGCGTATGCTGACAACCAAGTTACTCTGGATTTTGGTAGGGATATTCCAGACTAACCCCAAGTTATGAAATAAAAGACATTGAAATCCTCATAAAGAAGGGATAAATAAAGTTTATCTTTTGAACAGTTAATTTGTTTTAACGTAATTTTATCAAACGAAGCGCGAGCTAAAATAAAATGAATAATTGGAAATCTAATTTTTTCAAACACGAACAATAAATATGCATGCATGTCAATCATGTTGACTTCTCCATACCCATAGCTTTAGAGACAAAATGAAATAATTGGTTCTCCAGATAATAATATATAATAATAATTGATAGGGTGTGTCCAAATCCAAGTCTCTTATTAAAAGGGCACATATTCAACTACTCCTCCATAAACACAAAAAGTCCATCCTAAAAGAAGCAAGTAAGAGATAACAATTTCTCTCTTTTTCTTTTCTCTTCTTCAAACTTCAATTCACTAACGAGAGAAATGGGAAGAGCTCCGTGTTGCGACAAGACAAAAGTGAAGCGAGGGCCTTGGTCGCCTGAAGAAGACTCTAAACTTAGAGATTACATTGAAAAGTATGGTAATGGTGGAAATTGGATCTCTTTCCCCCTCAAAGCCGGTAAGTTCATACACATGTTCTTAATCCTAGATAACCTTTTCGAGCTTCTAAGCCCAAATAAGAGCTTATGCCATTCTTTGTTGTGGTTTAAGGTTTGAGGAGATGTGGGAAGAGTTGTAGACTGAGGTGGCTAAACTATTTGAGACCAAACATAAAGCATGGTGACTTCTCTGAGGAAGAAGACAGGATTATTTTTAGTCTCTTCGCTGCCATAGGAAGCAGGTTCTCTAATTAATTCCTTTTGAAATCATCTTTAATCATATAAGATCCTTACAAAAAATGTAGAAATGAAATCATTTTTTCGCCCACTTGCCTGTGAAGGCCCTTTCATAGTTATCTGCTTAGATAGGTTTAAAGAAAATATTAATTCACACTCTCCTTCAATTAATCTTATAATAGTAACAAAATTTCTCCTAAATCTAATTTTGAATTTATGTGTTATTTTGAAGTAATGATCAAAATATTTCCAAACGTGCTTAATTTCTTCATAAATCTAGTCAAAATCACGAGCTACATTGATTCCATGATTTAGTCAAAACTACGAGCAACTTTAATTCATCAAGAGTGCAATACTTTTCTCCAATATTAGCTATTAATATACATCAATTGAAACTTGTAGGTGGTCAATAATAGCAGCTCATCTACCGGGACGAACAGACAACGACATAAAAAACTATTGGAACACAAAGCTAAGGAAGAAACTCTTGTCTTCTTCCTCTGATTCATCATCATCAGCCATGGCTTCTCCTTATCTAAACCCTATTTCTCAGGATGTGAAAAGACCAACCTCACCAACAACAATCCCATCTTCTTCTTACAATCCGTATGCTGAAAACCCTAATCAATACCCAACAAAATCCCTCATCTCCAGCATCAATGGCTTCGAAGCTGGTGACAAACAGATAATTTCCTATATTAACCCTAATTATCCTCAAGATCTCTATCTCTCGGACAGCAACAACAACACCTCGAACGCAAATGGTTTCTTGCTCAACCACAATATGTGTGATCAGTACAACAACCACACCAGTTTTTCTTCAGACGTCAATGGGATAAGATCAGAGATTATGATGAAGCAAGAAGAGATAATGATGATGATGATGATAGACCACCACATTGACCAGAGGACAAAAGGGTACAATGGGGAATTCACACAAGGGTATTATAATTACTACAATGGGCATGGGGATTTGAAGCAAATGATTAGTGGAACAGGCACTAATTCTAACATAAACATGGGTGGTTCAGGTTCATCTTCTAGTTCGATAAGCAACCTAGCTGAGAACAAAAGCAGTGGTAGCCTCCTACTAGAATACAAATGCTTGCCCTATTTCTACTCCTAGTTCTTCTAGACTCTCTTGTCTTCTTATATAAATATATCTTGGACTGACTGTTAGTAATATCAAAGATTTGATGGGGTATGGGAGGAGAGAGAATGAGATAGAGAGCGACTATGATCAGTTTTATGGGATTTTGTATTTTTTTTTGTTTATTTATCTCTCTTTATTGGATTTCTAGTTAAGAAGAGACAATGTTAATGGGACTATGGGAGATTTGATTTGATGAAACCCAAAAGGATGTAAGAGTAGATCTTCGTTTTGGTCGAGAAGAGTAGATCATTTCAGCTTTCAGATAAAACTAAGAACAAAGTATGTGATCTATACATACGAACGACTATACACACACACACGCCCACACACATATATAGCATTTTTATTGTTTCTATAATTAGATGAGACTATTACCATTATATGTGTATGCTATATATAGCAAACAAAATCGTATATACACGCACTTTTTTAGTTAAAGATATATACGCACTTGCAAGACATATATATGTTTTATTGTTAACAACACATATGCTAAAGAACTAAACTTCCAAACTGAAATGTCCCATAGATAAATAATTTGTAGCGAATGATCTTACTATTTTATATATAATGTTTTAACATAAAACCTATGAAAGATATATTTTATTTAATCCTAATTGTATATTTAGAGTCAATATAGTTAAATTGTTGAAAGTAAACCTGGGCAAAAAAACCGAACCCAATATCCAAACTGATACTCGAACAAAAAAACCGGGTTGGGAAGATCTAGAGTTGAAAATTATTTTACTGAATAGAGTTTTAGTAAACATGTAGGTATCGGGCCAGTCCGTAAATTATCCATTACCCAAACATATAATTTTAATATACAAAATATTAATTATATTTAATCTTACTATAATCTAATATCTAAACTTATAATTATAAATCTAAATCTCTCAATTAATTTTAAACCTAAATACCCAAAGCAACTAAACTATATAAAAATTATTTATCCTATTTGTCAAAATTTTGTAAAAAATATTCAAATATAATTAAATTTATTATAAATTAACAAAATAACTACATTAAAAAATATAGTAAGATATCTAAAACCCGAATCCAAATGAGTTATCTATATTCTCAGCCCTAGTTGAAACTATATTTTAAATAAATCATAGTATAACTAATTAAGAATATTTTAAGGAGATTTGGTACATATGTTTA
>Qar-8a-9764
ATGTTGCTACTCCAAAATTATGGAGGACAAACACCAATGTGTTGAAGGCGCTATGCATCACAATTGCCCGGTTTGTTTTGAGGTATAAGAATCAGATTCCATTTCTTAATGCAACATAATGGTTTCTTACAATTGAACTTGATGTGGATGTATTTGTTCTCAGTATCTGTTTGATTCAACAAGAGATATCACTGTCCTACGATGTGGTCACACTATGCATCTAGAATGCACGAAAGATATGGGGCTACATAACCGGTAAAAGAACTCTCAAATCTTTTATGCAACCCATGAATGAAGTCATTGATAAACAAAGATTAAAAAAATTCTTGATGCTTTGTGTAGATACACATGCCCTGTATGCTCCAAATCCATATGTGACATGTCTAATCTGTGGAAGAAACTTGATGAAGAGGTGAGGTTTCTTGATCTGATGTTCGGTCTCCTTGTATTGTCTCTTATGTTTCACTAAGTCTTACATTCAAAATTTTGCAGGTTGCTGCATACCCAATGCCAAAGTTGTATGAAAACAAGATGGTAAACCAAAATTAAATTCGATATTTGATTCTCGTGTGTGTGTGTGTGTTTGTGTTATGTACACTTTCTGATTTGGATTTAAATGTGATGTGTTGAGTCAGGTATGGATTCTCTGCAATGACTGCGGCTCAAACACGAACGTTCGGTTTCATTTGATCGCGCATAAATGCAGTAGCTGTGGTTCCTACAATACAAGACAGACACAGAGAGGCTCTGATAGTCACTCTTGCTCCTCTGGAATGCCTCAGGTTGTTGGTTCAACCGGTTAATTTTTAACCAGAGCTGGTTTTGGTGTCTGAATTTCCCAGGAGGAGATTATTTGTACTTTCTATAGTTTGGTATCAGTCAATGCCTTTGGTTGTTAACAATTATATCATCACAGATTCAAAAGCTGCTTTGAGCCAATCCAACTTGCAAGTCTAGACCATTATAGCCCAAAACAACCATATCTTGAAATAAATTATATATATTAATGTTTAAATAAGTAAAATTTTGGTAAAATCAGTAAAGAGTGTACAAATATGCCTTATCTTTTTAACACAAATTGAGATAGAAATTTTTGTCGAATTTGCACATTTTCATGAAATCTCTATAACTCTATTTCGTTTCTTGATCAAGTGAAGTTAAAATCCTTTCTTGTTGTGGACATAATAACTTGAAGCTATTGCCCAAATAATATACTGAAAAAGGTAAATCAATCCAATAAGCCATGAGTGGACTGTCTATTTTTTGACACAGCTTAACAACTTATGTTAGTGACATGGACAAGAAGATCCGGTTCTAGATCTTGAGGACCTACCCGAACCGACAATGAAATGGCTTTTGGACCATTTGGTTGTTGGGCTTACCAACGACTTCTCACCCATTTCCCCCAAACACAAAAATATTTAAATAAAATATCTCAAAAGTTACAAATCATCAAGCACACCCCCACAAGTTACATTATGAAGACAGGAACATAACATCATACATAGAGAGAGAGAAAATGAAGCTAAAGTCTTGAGCTTTAGATTTAACATAATCATCCCCAACTGATAGTAGAGGGAAAAATCATAGAATACAAAAGAAACCCCTAAATTAGTTTCACAATCATGGAGCCAAAACATGAATGTAAAATTGGGTTTTTGGGGTTGAGATACAAAACCCAACAACAACAACAACAAAAATAGCAAGCATAACTAGAGAAAGAAGTAAACTAGCAAACTCTCTCACTTAGTATTAACTCTTCATTGAGCTAAGAGTTAAACCAGGGGAGTTTTTTTTTTCTTACTTTCTCATCACGCTAAATCTAAACCCACAATGGAGCATAACCAAAAGCCCTAATGTACAAAAAGATCACTCTCACTTGAACACTAGAAGTGAGATTAATCTGGAATTGACCTATGTATGTAATGGTATATTAGATGACTATTAGTACTACTTGAGTAAGATAAAAGATCAGTAGCCAGAAATGTTTTCATTGCCCGGTCATTGGAGAAGAACTTTCTGATACTTAGCTTCTGAATAGGATCCATCTGAGAATACTCTTTTCCTGTTGAACTTCCCACATCCATTGTTGACAATTGGGCATTGGACTGTGACCGGAGGGATCTCGAAGCTCTTGAGAGGCGGTGGCGGATGGCGCCATTGAGGTAATGGACCAGCTAAGAGCAGTGTCTGAAGTAAAGGCCCTGCCTTAATAACAGCTTGTAAAAGCTTACCCTTCTCAGGCAGTGGCTTGTCTTGCAACAATGGATCCATGATAATCTCAGTTCCTGAGACTTCTTCAAGCTGACATGGTGGTGGATTCATGATATGATCAGTTGGTGACATAATGCTCTCCTCGCAATCAGAAGATGACAAGCTCTTGTTGGATCTTAGTTGTTGAGGCTGCACTTGTTCGTCTTCAATGCTTGAAGCTCCAGATAAAGGAGGAGTCATATGCTTTTGCTGCTGAAGCGAGTGGCTATCGAACATGAGACGCTGACATTTCTCGAGAGCTTCGTCTCTTTCTTTGATGGTTTTGGTTAAGATGTCTTTGAGATGGATCAATTGCTCGTCTCTTTTCCTTATTTCTTCATAAGCAAACATCTTTGTTTGGTCCAGCTCTAGTGTTGTGTACAGTAGAGACTGTCTTATTTCTTCTGTTGTCTGTAAAAAGTCGTAAAAACACTCAGACACATAAATCAAGAAACAGAGGAAGCAAACAAAAGAAGAAAGAAACATGGAACCCTTAAATTGAGCAACCTCTTGCTAAGAAATGCAAAATATGAAAAATCTAGATGAATCGTTAACAAGTAGGTGTAGATGCAGGGTATATTAGATAGACCAAGGAGAAGAAAAACAGAAAACCCTCGAGAAATTTCTTGTTTTTGGACAGACATTATGTGCCAGTTTAAGCAAAATAAAAATTGAAAGAAAAGGAAGGCAAAAGCCAAAACCTGCCACTACTCACTCACTAGTGTTTAAAGAAACAAATGAAACTCAAATTAAGAAAGAAAAACAAATTTACCTTTGCGTGAGAGTAGTAAGGCCAACCAAGAAGAGCATTGCTTTGGTTATCCATAAAATTCAACTAAATTGAGGTTAAAAAGGATCTTCTGATTCTCTAAATAACTGTTCGTGTGTGTGTGAGAGAGAGAGAGAAAGAGAATGTGTTTTAACTTGAGGGGTTAGGGAGGGAAGGAGTTATATATTAGTAAAACCTTGTAGTGGACTGCTTAAAGCAGATCAAGCTTTTTCAGGTAGCTCTCTTTCGAGTTTTCAATAATTTAATCGAATAACTAAGAAATTAAAAGAAATATAAAATGATGCCACATGATTGTATCATATCTTGCAACATTATTTCAACTAACCCACTTTATAATTTACAACGCGCAAACTATTTAGAATATTATTTAAAGAACAAAATATCTCACAAAACTTCAAAGTAATGTTAACTTACAATGTCAAAATATAATTTTATGAACAGCAGAGCAGACAAATTATGTCCCTAAACGTACTAAAACGTTTCAAAAATATAACTATAGTTCATGTCTTTTTTCAATCATTCTTATACATTCGTTTCAAGTTTAGTTCTTGTACATTAAACGATATTAAAAAAATTTAAGTGGGCGTATCTTTTTAATATATATTGCTATAGTTTTTGCCTTTTTCTTTTTTCTTTTGCCGTAAGTATTTGGTGGAAGAGAAGACCTTGGACCAATATCGTAGTTTACTGACTTTGGTCTCTCACTCACTCACATTATAGTCTCAACTCTTGTAAAAGTCTTTTGTTTTCTTCTTCGGTTTTCTTGGGATGTGCAATTAAGTTTCTTGTCTTTATACAAGAAAAATCGAGTAGCACCGAAAAGAGCGGGAACGAATGCTTCTTCGAACACCATTTTTCTTTTCTTTTTTTTTTTTTGTTTAGAAATCAAAGAAGCATAGAGTCAATGCGAAGTGGATTCCACAGTCAGCAAAAGAGGCAAGTAACCAAACTTTTCCCACCAAAATATTGAGAAAAGTTGATATGGAATCCCTTTTTCAATTATTAAATCGATCACTACTCGTGGAATAAAAGAAGAAATGCTCTCACTACTCACATTCTCGTTCACAAATGTTACGTGAAAATTACAAAATAAACAGCTCATTTCTTTTCCGTTTTTAGTGGAAGATAACATCGCTAGATCATAACCGGGAGCAAGAGATATATATTGTCGGTTTTTTCTTATTATATAGTCAGTATAAAATCTACACTCAATAGTTAATTTTTCCTTTTTTTGTCAGTATCGATTATCCATGGGGCAGAATTATATTCAAAGTTATGAATATAATTCTTTTATGTTAAAATATTCATATTCTTTTGTTTTGCTAATCGATCATTGGATATGATCAAGTATGATATCTAGTGTAATATAGTCTTTTTTGTAACTAGTGTAATAGTATCAACGTCAAAAAACTATATTTTGTATGTAACTGGACGAAAGTAATCAAATAAATATTTAGTTTCCTCAAATATTCGTCTATTATCAATTTGGACTGAGCAAATTAAGTTTTGTACCATGTCTTTACTTTTGGTCTAAAACTTGTAAATAAGGTGGCGAAAGATCAATTTTTATATCTTGGGCAAAAATATATAATCAATTTTTTGAAATACTTTGTTGAAAATGATTATTGACTTTTACTGCAAGTGGAAGTAAAGTGAATCTCCATATTTGGTTTGCTGGGCATCAGCATGTGTTAAGTGATAATCATGATGGTGATATTCCTAATATTAATTAATAATAGGGCCATTAAAAAGAGTGTAAATGATTCTCTCCTTCAACAATATACAGATGAATAGTATATATTATTCCCAAAAAAGAGAGGAAAAAAAGGTATTTCCAATAGTAAAAGTAAGGAGACAAGAGTTATCATTTCATGGTCTCTTTCACCAACATTAATCTAAGAGCATGTCAAGCAAATCTTTGTGTTTCTACTTTTCTTTTTATTGTGTTGAATATTAAGAGCTTCTCTCTTTCGTCTGCTTAGGTTTTCTGTGTGAATAATGGTCACGCACGAAGATAATGTAGCTTTGTTATTCGTAGTACACTTGTACTACTCGTGATTTTTATAACCTATACAGTAGTGTATAAATGTACACTATAATATATAAATCACTAGTACGTAAAAATGACCAACTAAATATATATGAGCCAATAATAGTATTTCTAGTCTGTGTTAAATGGGTTTAATTAGCTTAACTAAGTTGCGGAAGAACCAGTTTTTCATATTATTATTTTTTTTAATTATTAAACTGAGGCTGATCTAACCAACAATATTTAATAATATTGTGCATAAAATGTTGTTGTTGCGATATAAGAAATGAGATTGTGGAAAACTGGAAATTATGGAAAATCTATATGCGAATCGCGATAATGCGATAATATCTACTATAATTTTATGTTTTGTATCGTGTTTTCTTTATTTAGATATTATGAAGAATTGCTATAGATAACAAGCTAAGAAAAATGTTTTCTTAGATATGGAATAATCTAATTGTTGATAACTAGTCTTGAGTTAGAAATAAATAGACATTGTTATTAACTTCATAGATCTCTATATCACTTACAATATGATTTTGAATATGATGACCCAGTATCCAATATCTTGTTATGCCTTATTAATATGTTGGCAATATTCGCAACAAAGATAATTCAGGATAAGAGATAATAATACGACGCCACAAACATGGGAGCTATCCATAAATGCATAGGACATGCTTTGCTTTCATTCTTCACTGTCATCATGAATGTAACAAGTTTGTATGCGTAATAATAGTTTTATCCAATTAATTAAGATCCTTAAATTCCATATTAAGGGAAACTATTTTGTCGGCCAATAATTCAATTCCTCATGATATGCCTTTTAAAGAAACATTTTAAGAAACATGCGAAAACGAATTTACCGTTGTGGCAGTTAAAGAAAGATTCAATCTCATTTCTCCATATATGCCTTTTATTCATCGTACACGGCATCATAATTTACACTTAATTAACATTCCAAAAATCGCATGTTTAACATTTAGCATGCAGGACCACAATAGATAATTGTCAAAGTCGGTCTGTCATGCATGTTCTTCATTAAGAATATATAGAATCGATTGAGTCTAAAAATAATTATTTGGACGTTAAAAAGAATCTTTGAATGACAATGAATAAATTGACAACACATATCAATATGTCATCTACTAATTTAGGTTTCCGTTTACTTTATATATGAGATTCTTAACAATTTTCAAACATGGCATGTATAATTTACGAATATTGTTTTGTGTGTGTGTGTCATAAAGTCTATGTGTATTGTTTGTGGACTTCGACTTCCGAGTGTTTCTGATACAGAATAACATCCAGTTGTTTTTTCAGTAAGCATGCGAACCATTCGACAAGTTCTTTTTGTTCCTTCTTGCATGTGTTGTGTGTTAGAATTTTGTTGACTAATTAGCCCATCTCACGTTGTCTAACAATTTTAGTCGTCTTGTGTTTGAAAACATGCAAAAAGGAAATTGAAAAACTTAAAATATCTTAAGGTTTCAGTTTTCTCGAATTAGAGTCAGTGGCGGACCCACTAAAAAAAAAGGGGTGTCAGTTGACCCAGGTTAAATCTAGAAATTGGATTTAATGCATTGAAATTCTTAATGAAAAAGTAGCAAAGTTGGTAAATCCTTTATTGATGACACCCCTAAACCTGAGATCGATCCTACCATGTTAAACTTTTGAGTAATTTTTGTTGTTTTACATATATGTATGACACCCCTAAAAATAAATTCTGGGTTCGCCACTGAGTAGAGTAATTAAATGGTTGAAGATTTTAGTTTGTTTTTTTTTCGTCATGTTGAAATTTTTTTGTTTAAAAAGGGAAAATGACATGAGTTCCATTGAGCAATCATTTATTTGTAACGTAAAATATAACTACTCACAATCCTTTTTTAAGGAAAATAAAAGGTCTCTTGTAAATTAAACTGTTTTGTGACATTTCAACTGAAGGTTTTCTCCTTTCTTTCTTTAGTTAAAGTGTTATGATTTATGACTTTGAAGAGGTGTCTGAAAGGTATTTAAGCCATTTCAGAGATGTCAAAGCCCAATACCCAAACCATGGGCTTCTAAACCGGTAGGACAATCCTGACTAGAATTCAAATTCAAGTGGCTGGAGTTTTAGAAACAACAGAACTCCTTCAGTCCAAATATTTACAATGGGTTGCGAAGTCCTTCAAGGCCCATTTTGGGTCTTAGATGAAATTATTAAATTAAATGTTTGTTGGAGTTGAAATAAGAATCAGATAATTAAGTAATCTTTAGATAGTTTAAAAATATATATATATATATATATATATATATATATATATATATATGGAGAGTTTTCTTTTTGTGTTTTGTTTTTAAATTGTATTTGTTTTTATGAAGAACCACATTGGACACACTTCAGGTCACAGTTGGACTTGTTGAAACACGACTTGTAGAGAAAAAAAAGAAACTTAATAAAACTGGTATAAACAAGGTTTTTGTGCAAAAACTCAAAAAGTAACCAATTTTTACAATTTTCCCTTCAATTTTTTAAAAATGCAAAATAATCTTAAAAACTTCAATATAATAGATAATATATCAATTTTCTCTATTGCCAAGATTTTAAAACTTTGATAAATTATATATTAAATTGAAGCCTTCGAGACGAGAAGCTCAACACTACATTTAAAATTTTAAAAATCAAATGTATGTGATGGTGAAAACGTTTACAATATATATATAAAGACTATATATTGCCAATTATTTTAAATTTTATAGGATTATTCGGCATTTTTAGGAGATAAAAGGTAAAATTGTAAAAACTAACGACTTTTAAGGATTTCCGCATAAAATAAAACTGTTTTTTTTTGTGTTCTCTTATTTTTAAAAGGTTTTTCTATTTGTTAATAAAAGGTTTCTCTTGTTTATAAAAAATAATGCATATAGCTTCTTCCTTCTGATTTAAGTCTAAGCGAGCCCCTTACCAAACATATTGCTTCGATTGTAATATTTTTACAATAACTATCAAAATATATCTAATCTACGTATGTACATATAGACATTATATATAGAGAAAAATATTTAATGAGAAGAATAATATATGCCGAATCATGAATGCCTCGTGAATTCATTGAAAATAAGGAGACTGAAAATACTATAGACTATTTATTATATCTATAGTCAAACCAAACAGCATCCGAAGAGATGGTAAACAGTCACAACGTATAATTTTATTAGAATAGAGATGTGGTTTGGGATTAACTGATTGTTATTAGTGTCGTTATTGTGTCACCGTTGATATTAAAATTAGATAAAACGAGTGTATATGTATAATGTATATTTCAAAATGGTTGATTTGTAATTTTCTATACATCAACACAAAAGATCCAAAGTTTGGAGTGTTCAATTGCCCAAAAACAAATCCATCTAGCCTCGTCCAAAACCAGATGGCAGATACAGAACCGGAAAAGAAAAGGTTCCATGGCTACGCTACGCAATGCAAATGATTTGAATCTGATGCTAAGGCTATGTCGCTGTATAAAGATTTCTAGTTTCCTTCTGATTCAAAATCATGACAGTTTCAAAAATAAAATAAAAAATCAAGAATCGTATCATAAGTTGTGAATCAAACGATTGTGCAAATATATAATTAGCTTGAAGTAGTTTTTGCATGTAACTACCAATCGTCAGTGATCGATGCTGCACCATTGTCAAATAAACTACACATTTTTCAATTACCACCAAGTATAAGTTAGGCTGGCGAAGTAACAAAATTGAATCTATTATTAGAATAAAATACTAAATATCATTCCAATTGAAGTAACAAATATATTACGCCAACCTTATCCAATAATTCCAATTAATATATTTTGAACAAAGTAATGAAAGGAAAAAAAAAACGCATCAACCATAGTTGGCAAAAATAGTCGCTCAACGTTAAAATGGATAAATTTCTAGTATACTGTAATTTTCATTCAATTCAATTGTCAATACTATACATGCACGTAAATCCATTTTTGTCTCTATGTATATAAATATACATGTAGCTTTTTATGTTCAGATGGGTAAATGTGTGAATTGGGTTGGTTACAATATTAAATGTTGCATTTACTGTAGTCTATCTAGGTGACTTAAAAATGCGACCAATCAGTAGCTGAATTCTTATTAAACAATAAATACACCCAAATTTTAACAGATGCCGTTACTAATTAACCATTTTGTGATTGGTACAACCACTCTGATATTCTTTATCCATGTTGTTGTGACGGTAGATTTCGTTTCTTAGAACATTCAAAATTTTGTGGGGGATATAGTATGAAATTATGTACGGTGACTTTGAAACCGTGACTGATTAAGTGATTAAGTTTTTTTGGAGGATATGAGGCTAAAGATTTGTTTGAAACGTATATAAAACTAAGTTTTGCAAACTTTATTATTAGATTAATAACAAAAACCTAAACAAAAGATATTCGCCTCAAGAGTCAAGAACACTCATTTTCTCTTTAACCTTTCATCTATTATTTGCTCCAAATCACAGCAGAGACCATAACAAAAAGCTGTTGTATTTTAGTATTTATATGCTTCTTTTACAACATACAAAAAAAAACTTTATTTCGTCTTCGTTGTCTTACCAAGTGGGCATTACTTATACCTAAAGATAGAAGATGTCCAGCTTCTATCATCTTAGGCAATGTCCGTGCTCATAACCACTTTTCTAAGTCTTACTTATAACCACTTGTCTACTTGAATTGATTGGTGTGATGATTAATTGGCCATTGATAGAAGTATAATTAGGACAAAGTAAATATGGTTTTAATGATATCTAACCCCTTAAATAATCATATACTCCTTCCCTTTCACTATTTAAATGTTTAATAACGTTGCATGCATATTAATAAGTCAAAATATTATTCTTAAAAACGACAAGATTATGACAATACTAAGGAGATACTACTATACTTGGAGAACAAAATAAATGTATACAAATTGTTAGCCAACCAAAGAATAAGTATACGAAGCTCATGCATGTATGACACAACGACACATTCTGATAACAACCAAACACTTCCGAATTTAACAACTAATGAATAACATTACAAAAACAATGGATTTTAAAGTCTTTTTCGTGTGTGTATGTAAATGTGTTGCACTCTTTCTCCCCACACACAGAGTCACAGACCCAGTGGCCACTGGCCAGTGCCCTTGTAAGCTTTTTAGATACCTTTTGCATTTTTTTCCAAGCCCCACTCTATATATATTTATAATATATAATATTATAGTGGATTTGTTCGATTACAATTACATGTTATTATTTTCCAAATTTAAATCCGAATTTTAGATACTAGGTTGAAAAAACGGTATTTTAATACTCGTTTGGGATGAAGTACGATGTATTTTTGGCTGCTCATTTTCTAACTGAAATAAAAAGTTATCTTATTTTTATGTAGGGACTATTAACAAAAAGGCTAAAAAGAGTTTAGAAGAAGAAATAGGCTAATCTTTTGATAAGAAAAATATACAGTTTCTGATTCAAGGTTTAGAATTTATATTTGTTGGATTAGCTTTTAGGCTTCTGAGTTTAGTTTTAAGGGTTTGGAATATATATGACTGATAAGCGTATGGTGCAAATTGCATTGTATATCCCATCGAATTATTAATTAACTTAGTTTCATTAATTTGTCAAGTTTCATTTCTTTCATTATGAGAACTTTGTAATCAGAAGTGAGTTATAAAAAGTGTATTTAAAGTCACATCTAACTTGTCATTATTAAACTACAAATGATAAACGTAATCCAAAAAAGCAACAATTAGCTTATCAAGACACATTTACATAAAAAGCACATGCCCCTCACGGGATCAAAACATCCCAACTTACCAAAATCCGCAAAGTAATGATCACGGAGCCAACAAGGGCATTATAGTCATTCCACGTTATCTGCTACGGTTACGAGAAACTTGACCAGCGATGAACCCGAGACCATTGCCGAGCTCTATTCTGCTCCATTGCCCATCACCATGTGACGACCTTCTCTCTCTAAATTCTCTCTGTACTCTGAAAAAAACTCTTTTTTTTTTTTGTGGGTTTCTTAATGATTTGTTATGACCCTGTTGGATTCAAACCAAACCCACACGAGAGAATGATGAGAAGTAGATCACCGGTTTTGTAATTCTTTCAACGACTCTTTCTCTACATTTCTCCCAAATCTCTGTCTCTTGAGTTTGATTTAGCTAAATCAAGCAATGTCGCTTGACATAAAGAAACCGAACATCACCAAGACGAAGAAGAAGAAGACAGGTTTCGTCGTAAAAATGCAGCTTAGTAACAACAGAGGAGGAAATAAAAGAAACATCTTTATCTTCTTCTTCTTCAGAAACTATTACACATGGATCCTCTGGTTTTGCCTCTCTCTGTATTTCTTCACATCTTACTTCTCCGTCGAAGACCAATCCTCACCGTCGTCAATACGTCTCTTGTCTAACCACAAAACGTCGTCGTCTCTCCCATCTCGTGCTCTCATCGAATCTTCCGCCATTAAAACCACCTCCATTGGTAAAAAAGCCTCGATCTTTATCTCTTCTCTGTTTCAAATCTTTCACTTCTCCTCAAAAATTGATTTTTTGGGGTCTCTGATTAAAGGTTTGTTCACCGGAATGAAGATATACGTTTACGATTTACCGGCGAGTTATAACGACGATTGGGTTACAGCATCAGACCGTTGCGCTAGCCACCTCTTCGCGGCGGAGGTAGCTATCCACCGTGCACTTCTCTCCTCCGACGTCCGTACGTTAGACCCAGATGAAGCTGATTACTTCTTCGTCCCTGTCTACGTTTCTTGCAATTTCTCCACATCCAACGGCTTCCCTTCTCTAAGCCACGCTCGCTCTCTCCTTAGCTCCGCCGTCGATTTTCTCTCCGATCATTACCCATTTTGGAACAGGAGTCAAGGCTCTGACCACGTCTTCGTCGCTTCCCATGACTTTGGCGCATGCTTCCACGCAATGGTAAGCTCCAAAGTCCTCATGTTTAAGGGCTTCCATGCCTAAAGTTTGTTTTTTTAATTGATTTTTGATTGGTTTGTGTTCTGTGAAGGAGGATATGGCTATAGAGGAAGGGATTCCAAAATTTATGAAGAGATCAATAATTTTACAAACGTTTGGAGTTAAGTACAAGCATCCATGTCAAGAAGTCGAACATGTTGTGATTCCTCCTTATATTCCACCGGAGAGTGTTCAAAAAGCTATTGAAAAAGCTCCGGTGAACGGACGGCGAGACATTTGGGCGTTTTTCCGGGGAAAAATGGAAGTCAACCCTAAGAATATTAGCGGACGCTTTTACAGCAAGTGCGTTGTGTTAGCCAAAACCTTTCACATTTTTTTCTTGTTGACTTTGACTTTTGTGTTTTTGGATTTCTCGTTTAATTTACTAAAATGCCATTTTCTCCCGGCGTGTAGGGGAGTGAGAACGGCGATTCTAAAGAAATTCGGAGGAAGAAGGCGGTTTTATCTAAACCGGCACCGGTTTGCTGGATACCGATCAGAAATCGTGAGATCAGTGTTTTGTCTCTGTCCTTTAGGGTGGGCACCATGGAGTCCTAGACTAGTTGAATCCGCCGTGTTAGGTTGTGTTCCCGTTGTTATCGCCGATGGGATTCAATTACCGTTCTCGGAGACGGTACAATGGCCGGAAATCTCACTAACGGTGGCGGAGAAAGACGTGAGGAATCTACGAAAGGTTTTGGAACACGTGGCGGCTACTAATTTGTCTGCAATACAAAGAAACTTACATGAACCGGTGTTTAAGCGGGCCCTCTTGTACAATGTGCCGATGAAAGAAGGAGACGCCACGTGGCATATTCTCGAGTCGTTGTGGAGGAAGCTCGATGATCGGTCGTACAGAAGGTCAAGGGGTTTAAGCCAACGAGAAGTCGACATGTAGGATTCTGTGTCTGAATGGATGCTAGGCTGGAATTTTTCGGACTGTTTCGGAATTGGTTAACCGGGAATGTCTCGAGTGGGGTCCACAACGTGAGGGGATTAACTCGGGCACGTGAGATGTTTACTGAGCTGGCAATTATTGAGTGGAATATTAACGTGCCCCAGGGAAGTGAAAGTGTAAAGTATTGCTGACGTGTAATTCTTTTGATGAGTAGGCATATAAATTCTTTTGAGTATAGTTGATCGAAATGCAAAGTTATATCAAATGTCAACTTCAGTTTAACATTTAAAAGTAACAACTCTATCAAATTAATTTTCTTATATGAACTTACTAACTACAACTACGCAGCTAAATAATATTTGGTGTCAATTAGCAATATAACAACTAACAAGTTTAGTATAAGAAATTTTGGGTCTAGATTGATTTTTTTTCAAATGACATAAATTATCTAAGTAAGGTGTAATATCCATACAAGTTACTTTAGTATAATGCCGTTTAATATCCGAATTGTAGTTTTATGAAAAAATAAAAGAAATAAACATTTATCTTCATCCAGAGAACAATTTTAAATGAAAAATCCAACATAAAATTTATTTAGTTAGAATACAAATAAATTAATTTACAATCGTTTAGTTCATTCTCGGAATTCTGACATCGGATGTAAGTAAAATGACCAAAACTCAACAGTAATATGACCACATCAAGACCACATCAAAACTCAACACTAGACACTTACGAAACCATCCATGGTCTTGTCTTTGCAAGACCACATTATTTCCATTGGTTTTTTTTTCCTTCTCTAACAACATATAAGCTAGAAACAACATTATTCGTTATTGTGTTCTTTCTCATAACAAGTGTTTTTCATTATATTGTTGTACCAACTTTTATCGAATTAAGTTTCCTATATAAAATTACTTATTAACTACTACCACATAGCTATATAGTATTTGGTGTCAATTAGCAAGAAGTTTGATACATGAATTTTGTGTAAAGACAGAATGACAAAAATTGTTTAACTAAGTTGCAATATCCATATAATTAGCTTTAGTATCATGCAACTTTATTTCACAGTTGTAGTTTTATTCCAAAAATAAAAGAAATAAACCACAATTATTTGGGTTTAAATTAAACTCAAAAGCTCTTGTTTATCTTCACACAACTAATTTTTTTATAAAAGAAATAAATCCAGTATAAATCTACAATTTGTTTTAAAGAATACAAATAGGTAAATTTACAATTTGTTTCTAAATTCTTCTATAAGTTCTGACATTTGATCTAGCTAACTAAAATGATCAAAACTCAACACATTAAAAAAACGCTCTGATCGGATCTAAAAATTTAGTTGACCATCTTTAAATATAATTTATGGATAAAATAAGTAAGAATTAGGAAGATATAATTGGGAAAGTAATGAATAAAGATAAAATAAAAAGGATGGTGTTTGTATAGGGAAAGATGAAAGACAGAGCAATGTGAGCAAGAGACAGCTAGTGTGTCAGAAGAAGATGCATATATCAATAAATGTATTGTCTATTAAATTCTTATTTACACATATTTTTTGAGGCCCACATTACTTTCTTATCTTATGTCTTGTAGACATCACAAAACAATAAACCAATCAATATTATTGTAATACTATAAGTTACACAATTATCTATGTTTTAAACCTTTAATTCCTTCTACTATCGAATACACTTAGGTTGATCTATATTCTTTTAATTACAATTAGCGGAAATACAAAATCATTGCGACAACGAGCACAGTTTGGAATGATTATCATATAACTTGTTAGAGTGAAATTGTACTAGTCCAAAATATCAACTTCATTCTATATTTCATACACAATATGTTATGTTTTTTATGAAAAGAAATGAAACGTAACAATCTCGCTTGACTTGACTGTATGAGCATTATTTTCTTAACAAGTTATTTGATACATGTAATGTAACCCCACAGTTAGAGAAAGTAACAAATATGTGTCGTACAGTTGTTTTGTTCTAAAATCGCAACAAAAACAATGACCATTAACATAATTTTGGTTCGAACGAAAGTGACACAGTAGCTCATCTATAATGGGTATGGTCATTGCCTCATTGGTCAAGTATCATCCCTGGCACTAAAGATTGGTTAATTGGGGTCTGCTGGATCCATATTGGACCTATTATCTAATATGAACGAAAATTATATAAAAGGGCCTCCAAAAATTTACTTTACTAAAAGGCCCAATATTATGTTGGCCCGACTTTGACCATACTTCTAGGCTCTTTTTTTTTTGTTTGGACATCATTTCAGTTCGGTCTGACCGTTTACGGGTTTTTTTTTTTTTTCCAAACCAACAATTCCTTAAGTAAAAAAAAAAACATAAGATGAAGTATCATTCTTATTTTAATAGTTTTGGTCCGCCAGAGGCATAAGCATACAAATATTCTTTTCTCCTAAAGTTTTAAGAACAGAGCAAGGTTAAAAAAAAAAACACAAGTCGCAACAATGGAGAGAGTGATGAACATCATAAAGCCAAAACCTGATCCCAAACAACTGTTGCGTGATTGGCAACGCAAATTACGTCAGGAGTGTCGTAACATCGAACGCCAAATCCGAGGTTCTTCTATTTTACACATCTTCTCTCGCCTTTTTCTTATGGTCAATTTAGGGTTTTCGAAATCTAATTGAATTAGATGCTAGTTTAGATTAATTGGATTGAATCTGGTTGATCGCACCCAAAAATTGCGAGAATTTACTCTGAATCAGATTTGGATCGGATGATTTTGATTGGTGTATGAATTTTTCGATTTGATCATATGGGTTGGGTTTGAATCTATGGAATTTTTAAAGTTTTGATTTTGTTCAGATATACAGAAAGAAGAGAGAAATGTACAGAAAGCTATTAAAGAAGCTGCAAAGAGGAATGATATGGTCTCTGCTAAGGTTAGAACCCAAAAAGTCTCTGTCTTTGTAAGCTGCAAAGAGAAAGTTTTGCTCTCTCTTCTGATTTGAGTCTTTGGTGTTCTTAGGCACTTGCTAAGGAAATTGTGAGTTCGAGAAGAACAGTGAACCGGTTATATGAGAATAAGGCACAGATGAATTCTATATCAATGCATCTTGGAGAGAGTGTTGGTAAATAAATCTTTTGTGTTCATCATTTGTTATTACTATGTTTTGTGATGTGGTGGTTTTCTTGAACTTTGTTCATTGGAAATCTGCAGCGATTGCTCGAACAGTTGGGCATTTGTCGAAGAGTGCAGAGGTTATGAAGCTTGTTAATAATCTCATGAAGGCTCCACAGATGGCTGCAACAATGCAAGAATTTAGCAAAGAGATGACTAAGGTACCTTTAATTGTTTCCTTATCTCATTGTTATTGATACGTGTTCTCTGTTTGATGATTCAGAGTTATGATCACTGCTTAACAGTTAGTATCTTTGTTTATAATCCTGAGTGTATTCTTTGATATGTGCAGGCCGGAGTTATTGAAGAGTTTGTGAATGAGGCCATTGACAATGCTCTAGATTCAGAGGATATGGAAGAAGAGATTGATGAAGAGGTTGATAAAGTATTGACAGCAATTGCTGGAGAAACCGCTGCAGAGCTCCCAGTAGCTGTTAGGAAGGAGAGGATAAAGGTACCTGCACAGAAGGCGAGCACTTCACGTGAGGTAAGATGATTGAACTTGAACATGACAAATGGTTGAGGCTTATAACTTCTGCAAGATTAGATTCTGAGAGAAAAATTTGGTTTTCTTCTTTTGCAGGAAGAGGCAGTTGCAGAGGGTGTTGATGATGAGGAGGAATTGGAGGAAATTCGAGCTCGGCTCGCTAAAGTTAGATCCTAACTGTTTCTAGTGACTCTTTTAAACGCTATTCTTGATTGATATGATCAACTTTTGATGAGAACACAAGGAGATCGCACTGTATTGTATAATATAAATGAATAACCATGCTTCAAAGTTCAAAATACATGTAAACATTATTGTTAACGAAGTGTTTTTTTCTTCTTTTTATGGTAATTTCTTCCTAACTTTTTCCTTAATCTAGAAAATATGGTTCAGCGATTAAAACCCGGTTTATTGTTTTTTCTCGGTTTATGTTTAGTTTACATTCTTAAACATATTTTGGCAATATTGATAAATGATTAAATATAACTTTAGGCTATATTGATTATATGACTTATCTGTAAATTTATCACTTGGTTAGGGCAAGTCATAATCTGAGTAATTAGATTGGGATAATATATTTGTTTATAGATCATACGTATAAAACGAAAAAAAACCTACAGTATAATGAAACGGACGTGACAAGTTAAATTATAGAATAATTTGGTGACGAATCATTCAATTCACAATATGTGGTTAATAGCGAAGGTGATACGAAAAGGGAGATATATATTTCCACTCGAAAATATACTTCCCAACACCGTACCGAATCAAAATTATAGAAAATTATTTAGGGGACATGACACATGAGGAGAGTATTCACGAGTCGTTAATACGTCGAGTGGCGACGACGAAGAGCTACCGGAGATAGATCCTAGGCAGAAGAATTAATCTTCCACAAACCCTAGGATTGCAATAAATAACACTCCAAAATCTCTAACAAACAAAAAGAAAAGAAAGTCAATAAGGACACTGCTTTAACTTATTTTTCTTGCATTGGAAATCAGTAAGGACATTACACCAAACCTTATTTACTCCTACAACATATACTCGTGGAGTGTTGACCATTACTCCTAAATCATAGACTCGTGGAGTGTTCATCATTCACAGAAAGTAATAATATCCGGTTTAATAGTTCGGTTGAGTCGGATAACTTAAGCAATTGTAATATGAGCTTGTTCACACTCTGTTTTCATTTCTAAGATCAAATACAAAAACTTTAACAAACTTTATTCATCTTCTCTCTCGTTCGTAATACAAAGAAGAAAAACATGGCGACCAAAACCTTCTCTCTCTCTTTCCTCCTCATAGTTTGCATCTTCTCTCAACTTTCATCTACCTTTGGTGATCCTTCCGTGAAAGATTTGGGCCAACACGCTGGCTACTTCAGCCTTCCGCGTTCAAAATCAGCCAGGTTGTTCCATTTCTTCTTTCAATCACGAAACAATAGTAGTGATCCTGTTGTGATCTGGTTATCCGGCGGACCAGGTTGCAGTAGCAGTAACCAAAGATATATCAGTTACCTTAAGGTTTATTACAATCCCTTCTTTCTTTTCGTTTCCATTGTGGACTCGCGAAGCTAAAGCGGGAATGTAGTGGCCAGCGTAAGACTCACCGGTGATATAGAAGTCATCTTTTGCTAAGTTTGGATGCTCTTTGAAAAAAGCCTACGAATATGAAGGTAGAACTCAACTCAATATAATTAATTCAAAGAAAAATTCTTTTGAAATTTTTGGAAGACCAACAACAAATCAAATAACCTGTAAGAAGTCGTATAGGTCATTGCTGACACTGTCCTCGTCATGCCTGAGATCGGTGCTGTCGTTCGCGTAACTAAACCCCGTTCGGATTGGTTGGTCCACGTAAATTAGATTGGATATCTATTAAACAAAAAAAATAATAGTTAAATTATGGATTAATTTGTTTCTTGAGGAACAAGAAAGGAACCAACCTAGTCCCAAAAAAAAAAACCCAACCTTGTCCCAACCGTAACTGTTCCAAGAAAGTGAAAGATCCTCGGAGATGGTGAACGGACCGTTTTCATAAAATAGCGCGATACTGCTACTGCAACCTGGTCCGCCGGATAACCAGATCACAACAGGATCACTACTATTGTTTCGTGATTGAAAGAAGAAATGGAACAACCTGGCTGATTTTGAACGCGGAAGGCTGAAGTAGCCAGCGTGTTGGCCCAAATCGTTCACCGAAGGATCACCAAAGGTAGATGAGAGTTGAGAGAAGATGCAAACTATGAGGAGGAAAGGGAGAGAGAAGGTTTTGGTCGCCATATTTTCTTCTTTGTATTACGAACGAGAGAGAAGATGAAGAAAGTTTGTTAAAGTTTTTGTATTTGATCTTAGAAATGAAAACAGAGCGTGAACAAGCTCATATATTGCTTAAGTTATCCGACTCAACCGAACTATTAAACCGGATACTATTACTTTCTGTGTACGATAATTGGATAATAATAGAGAGTGATGATGAACACTCCACGAGTCTATGCTTTAGGAGTAAATGATTAACACTCCACGAGTATATGTTGTAGGAGTAAATAAGGTTTGGTGTAATGTCCTTACCGATTTCCAATGCAAGAAAAATAAGCTAAAGCAGTGTCCTTATTGACTTTCTTTTCTTTTTTTGTTGTTAGAGATTTTATAGTGTTATTTATGACAATCTTAATTATTCATATATGTTTATAACTGATTTCTTGATCATAAGTTTTATTTATCGAGATTAAAAAACAATTCTTGGCAATATTTAATTCGATGAGTCTTTTCTGTCATATAGACGTGGACTTGTGTTTAGTATATAGACACAAGGATCTATCTCCCCGTAGGATTCGTGGAAGATTAATTCTTCTGCCTAGGATCTATCTCCCGTAGCTCTTCGTCGTCGCCACTCGACGTATTAACGACTCGTGAATACTCTCCTCATGTGTCATGTCCCCTAAATAATTTTCTATAATTTTGATTAGGTGTTGGAAAGTATATTTTCGAGTGGAAATGTATCTCCCTTTTCAAATCACCTTCGCTATTAATTAACCACATTTTGTGAATTTGCAGACTGTTCTGGGATTTGGTCAATGATTCTAATGCATGTTTAGGATATCTGATTTCAAAATAATGCGATACAATATTAGCTTTCATCTTTTGTTGATTCAAGATATTTAAGATTTTTAAAAAACGAACTGAAAATCCATATTAAAATTTATTTAGTATCCAAAGTAAATTTGAATAAAGATGTAAAATCACCCTAGTTTTAAAAAAATAAAAATAAAAACGAAAATGGAGAAAAGGAAAAACATAGTAGTTTGGTCGGAAAATAATAAGGAGGTTCATTAATATGTAAATCACTTTTCTTTTCTTTTTTGTGAAAAAATGAATGTAGTAAAACTTAAAAAGTGAAAAAACCCCAAATGTTATCAAATGTGACAAATGGGTTTGAATTGTAATCAAATGTTACAAATGGGTTTGAATTGTAAACAAAAGTTATCAAATGTTATAAATTGGGTTTGAATTGTAGTCAAATATCACAAATTTATATAGTTCGAATCTGGAAGTATAACGTTAAACGGAAATAAAAGATTAACTAGTTAATCCAAAACCTTGGAGGGATGAGATCGAAGGTTTTCTTGTTATTGTTCCAACTATAAAATCCATAGTCTTTGGCAAAAATGGAACACGAGTCTTTGCAGTGATCTTTGTCTGATGAATCGTACAAAACGAACCACATCCCGTAAGCTGCGGAACTTTTCTTATTGTAAAACGTTCCTACACATAGCGTATGTGATAACTGTCTAGATCCCGCCACTTTTTCATTATCGCCGGCAATGCTTGGGATCTCTATCATAATCTTTTGACCCAAAGGTACGGATTTGGACAGTTCAGGGGTTGGGCGGCACGTGACGAAAACGGGAACATTTGGAAGTGTTTGCATCTCGTTGGATACGATAAGTGTGGCGGCACGTGCAGATCCAGACCTAGCAAAGAGCATTAGGACCATGATCGATACCAATATAAGTGTGTCCATAATTTTGATTCGGTGTTGGATAGTATATCTTTTGAGTGCAAATGTATCTCCCTTGGCTTTTCATATATATATATACATGAGCTAGCTTCAATTTCTCAAATTTGGGCCATAAACAATATCTACGTTATAGGTGATTAATAGCTGAATCTATATGGTTACAAATTAGAGTTAACAATTTCAGCTTGGTACATATTTAATTTATGTTATTTACACTCGTTATGAAACTCAAAAATAGGGTAGTTTTCAAAATCTTCCTTTTTAATTTATGCTATTTACACTCCTTACACTCTCCCATCGTACAAACACCTAGATCTAGCACACACATAGTAACTTCACATCTCCCCTAAAAACCTAAGACTTCATATCAAAAAACAAATAACAAAAATACAAGAAATAACTAAAAATTCAGAAATTCTTAGTTATATATGTCAAAATTAAAGTTTTTAAAAATGAGTTTTTTGGGGACTCAAACTGGAACTAGCTCAGACTCTCAAATCATACACCTTCCTGAACCGATTTAAACCAAATATTTATAAAAACTCGAACGATTCTAAACCGTCACCTAAAATACCAAACGCAGGAAAAAATTCTGAACTGACCCGAAAACCCGAATGACTAGACCTAGTAAGCATCATAGCCGCTAAGAGATTTGTCTGGTGTGGTAAATTCATGCATGCACCTAAATTTTAATTTGGTGAATTGGAATTTTTTTTTTCACTTGGTTTTTGGTTTCTAGAAGGTGAATTAGATAACCACTAAATCAAAATTTGATAGAAACATTGTATCGACGTTGATTGAATCAATAACATATTTTGAGCAAAAATTTTCATTTTTAATCATCTGGTGTATTCCTAACAAATTATAAAAGCTATAAGTAATGACTGGAAACTAATTTGGCTAAACATTAATCAATTAAAGTTATAAAATATATTTTATTTATAACAATTATATGGATAAGAGTTTAAGTTTTAGGACTTGGGATTTAGCATTTGGAATTGAGACTTTAACTTTTAATTTTTACTCTAAATTTAGTTTTTAGGGTAACTTAGAATAAAATATAAATTTGGGGGTTGAATATACAAGATTTGTTAACTTTTTGGGCTTTTAACTTTTTGGAATATTTTCTTATTTTTGATATATATAAACTTATATACTGAAATCACTTTTGGAAAGATATCTTCCATATATCTCTTCTTAATCCAATTTTTTGCCAAGTCCTTATATATCTCCATTTCCACCCTACACCCAACTCTCGTACAAAGCAGGAAAAACAACAAAAAAAACAAAAACAAAATGGAGGCCAAAACATTTTTTCTCTTCATGCTTTTCATCTTTTCTCAGTCTTGGCTCTCAACTTCTAAAAGGATCCTAAACAATCCCTCTGTTTTCTCATCGTCTTTGAATTTTTCGAGTGGTAATGCAGAGAGACTTATAAAATCATTCAATCTAATGCCTAAGTATGACGTTAATGTCATCCCAAAAGGAAGCCTTGATGCTCCAAGACTCATTGAGAGACAAATTGATTTTCTGGCGACAGCCGGTTCCAAAAACGCTTCCGTTGGTCCTTCTGTTCAAGAGTTTGGCCACTACGCTGGTTATTACAGCCTTCCTCATTCAAAATCAGCCAAGTAAAGTTTTAATCTGTTCAAATAATGATTTGCTTTAATGGAGATCAATTTAGTAGTTAGTACTTAGTATAGATAAGTACACGTGTTTTATTTGATATTGCAGGATGTTCTATTTCTTTTTTGAATCACGGAACAAAACAACCGATCCGGTTGTGATCTGGTTAACCGGTGGACCGGGCTGCAGTAGTAGTGTGGCTATGTTTTATGAAAACGGTCCGTTCAAGATCTCAAAGGATTTGTCTCTCTATTGGAACGATTTTGGCTGGGACAAGGTTTGACTAGTTTAGTAGAAATAACATCTTTCTTGTTACTCAAGAAACATATCTATCTACAATAAACATAGCAAAAATGCATTTCTTCTTAACTCTTGTTTTAATAGGTATCCAATATAATCTACGTGGATCAGCCAGTCGGGACTGGTTTCAGTTACACATCTGACGAAAGCGATATCCGGAATGACGAGGATGGTGTCAGTAATGACCTTTATGATTTCTTACAGGTTTGATGGCTGTTGGTCTTCCAAATTTTGTTATCTGTATTGTTCTTTTGAGTTGTAGTGACTTTGGTTCTATCTTTGAATTTTGGTAGGCTTTCTTTAAAGAGCATCCAAAATTCGTAAAGAATGATTTCTTTATTACCGGTGAATCTTACGCTGGTCACTACATTCCGGCTTTGGCTTCACGTGTTCATAGTGGCAACAAAAAGAAAGAAGGGATTCCAATCAACCTTAAGGTAAGTGATCACAATGGTTTTGTTTTTGGGGGGAATAAACCAAATTTTCTTGTTTAATCTCGATTGAAATCAGGGTTTTGCGATTGGTAACGGTTTAACCAACCCGGAGATCCAATATGGTGCGTATGGGGATTATGCACTGCAAATGAAGTTGATTTCAGAGTCTGACCACGAGAGCCTCAAGCAAGATTACGTTGAGTGTCAAAATATAACCAAAAAATGCAGTAATTTCAATAAAAAGCTCTTTCTTCTTTATTTTCGTTAGATACATATTGTTCGAGTTAAAAGATAAGAAACTTATATTTTGTTAATATCAGGTCTTGGTGGTGGTTTAGTTTGTGATTCTGCTTTTGAAGTTTGCACCAGTATCTTCAACAAGATAGTGGCAAAAAAAAGTGGCCTAAATGTAAGCATAAAAAACCTTAAACTGATTGTGTTTTCTCAATAAAATTTCTTTTGTTTACGAGATTTCCTCGATTTGTTGGAAGTATTATGACATTAGGAAGAAATGTGTGGGGAGCTTGTGTTATGACTTTTCGAGGATGGAAATATTCTTGAACAAAGAAAATGTACGGAAAGCCTTAGGAGTTGGAGATATCAAGTTTGTGTCTTGTAGTAGTACAGTTTATGATGCAATGATAGAGGACTGGATGCAGAATCTTGAGGTCAAGATCCCGTCTCTTGTCAATGATGGAATCAATCTTCTAGTTTATGCTGGAGAATATGATCTCATTTGCAATTGGCTTGGTAAGATTTTATTATAATTTCCCGTTGCCATAATTATTTTTTATAAACATTTTTGGAATTTTAAAATAGGTCAAAAGTGTAGTTTCATTTGTGCTATCAGTTTAGCTAGTTTTAGATGAAAATGGTTTTGTCTAGGCTTAGAGTTTTAAAGGGTTTGTCTTATACTCTCGACTATGTTAAGAATATTGAGCGGAATAGTCTTATACTCTCAACTATGTTAATTGATTAATTTTCTTGGTATACAGGAAACTCGAGGTGGGTAGACCAAATGAATTGGTCAGGCCAAAAGGGTTTTGGATCAGCAAAAAACGTATCATTCTTAGTAGATGGTAAAGAAGCCGGTTTACTGAAAAATCACGGTCCTCTCACTTTTCTTAAGGTAAAAAAAAAAAAAAAAAAAGACGATGAACCAAACCTATATATTAGTGTAATTAATATAATTGAAACTGAACTTTTCTTCTTTTAAAGGTTTATAACGCTGGACACATGGTTCCGATGGATCAACCAAAGGCTTCTTTGCAAATGCTTCAGAATTGGATGCAAGGAAAGCTTAGGACTACTCCTGTACTAGGATTTAGTCAATGATTTTAAGATATAGAACATTTGATTTAAAAATAAAATGATATTAGCTTCATCTACAATTAAATGTCTTTGTAGTTTTGAAACTATTTTCGATGTTTAAACATTGATTCTTGCCATAACCTTATATTTCCCATCCTTTGAAATTTAATGCCATGAACCTCATAACTCCTCCTCTACCCTTATAAGCCATCTTTACTTTTTAGCTCGCAGACTCAGATTAAACTATCAAAAATAATAACGTCGACCGATTCTTTGAAAACACATTATAAAGTCTAGCCAAAGATAACTCATCTTAAAATTAGCAAATCGCTATCAACATCTTTCATCAAATGAGTCAAGACCTACAATAGTGTAGATGTGTGTCTAACAGTCTAAGTAAAATGAAAGATAATTTTAAAGTGATGTTAATTCATTTGGAAAATTAGCCAAAGGTAAATTCATTCTATTTTCCAACTGAGCAATTCCTTAACAACTCCTAACCATACCCGGAATTTTTGTTAAGAGAATTTATATAATTTATCTATAGGTGACTAATTTCAGTGCCGCTAAATGATTGCTAATTGAAAAGTTAAATCTAATCTAACGAATTTTCTATGACTTCAGTCATTTATTATGTTTGTCGAATCATTTGGCAAAAACAAGTGTACGTTCTTAACACACGTTTGCCAGTTGACTTAGCCATTGGTGATGTTAGACTAGAATAAACAAAACGTATTTACAATTTGTTCAATATTTTGCATATTTGTACTTGTTCCCCATTTATAACGCTCTCATGGTCCTTCCATATATTTTTGGCATTACAAATGAGTCAAAACCTACAATTTTCCAAGTGTACCCACGAAAACTTACAAATACAATTTCTTTCATCAAAACACATAAGAATAGAAAGATAGAGACTCATATTTTTAAATAATTTATAATATAATAATTCTAAATAATTGTAATGTTCATTTGAGAAATGCATAACAAGGATTCTATATCCTTTGATTTTTCTTGATGTTGTAAAGTTTCAATGTCATTTGCTACTTGCTATGTTGTTATCGCCTCCGCTTTCCTCTGCAACTATCTCTTCTGGTTGGATATTGTTAGATTCTTCATGGATCATTTGGTTTCTTTTACGTAATCTCTTTTTGTTCCTTGCATTATATCTCTTAAATTTCTCTTCTATGGACTCATTTTTGTAGTGCATCGATGATATATGTGCAGCAAACTTTTGTAAAGTGTCAAACACACTGTTACATTTGGGACATGTATATGGACCGTATTTCTCATATGGTAAGCTATGCGTCCGACCATCGTATTCAATATCTTTTCCAGAATCAAAATCACTAAAAGTATTTTCAAATTTTTTGGTTGGTCTACAATGTCTTTTCAGGGGTTGGCGATACGAAACATATTGGTGAGGGTTCTGTTTTGGTGAAAAAGAAAATTTGTCTACATTCCTAGGAAATATGGAAGCTTGATGTGGAAAAATGGTATTGAGGGGTGTAGGATTCAAGATCTGGCATTGGTTTCCAACATTTTTGTCAACAAAATTTGGAGGGTAAAAAGGAGGATTGAAGATGTTGGGTTCTTTGGCACGTTGATATTCATTTTGGGAAGTAATAAGATTATAGGTAGGAACAATAGCAGAATAGCTATTTGTGATAGTTTGAGTAATAGAGATTTGAGAAAGATGAGGGTTATTTGAGTTTTGAGTTATGCAAGGCATCCCAAAAGTGGAAACCATGTTTTTTCTCATATGATAAGCCATATGTGAATTGTTGAAACCAAAAGAAGATGAAGAAACATGTGAATCTTGATAAAAATTAAACACACGAGAGGAAGAAAACAAACCATGATGATTCGTGTGGTCAGAAGTATTGAACATTGAGTGAACCATCTTAGACTCATGATTCCTAAGGTTGGAACTCATTTCGATGGGAGTAAAGCCACAAATGTTCACAGTATCGTCAACATAAGAATTTAAGCCATTTGGGATTGAAGTCATTTTGAAAATCAAGAGAGCATATTTTACATTTTCAAGTATGTCGCCTTTTATATTGATATGTACATATTAATAAAACAAACAGATAAATTCATTATAAAAAAGATATTAAACACGAAAGGAGAAAAATCTAGTCCATATTTATTATTTTTGAATTATAATAAATTTTTATGCATGTAATCTTCTAATATTCATTATTACTTTTGAACAAAAATAAAATTCTATGTGTATGCTAATATTTTGATAAAGTAAAAAAGTTCTTTTTATTTAGGCAATGATCTCGAAATCCTCTTCTATATTGCCAATGTTTTGGACCACTAAATACTTGTTGACTCCGTTTTTGTTCATCTGTTTTAAATGTTAGATATAACTTGAGTTTTAAAAAAAAAAAATATTTTGTTTTTTAATTAATATTATCAGACTTGAGGTTTTTTTTAAAACATTTATTGTGTAGATTTCTAATTATTTGTTTTAAAAATATAACATATTAGATATAATACATAACTATGTCGAGATTTGTTTTCCAATATTCACCATCAACATTATTTTCAATATAATAAGTTTTATATGAAATCCATGGAAAGTTTATATAGGATATTTAGATAAGCTTTTGATTTATTAATAGAAAATTGGATATATATAACGTTCTATGTATCAGATATAATGAGTTCATATAATAAAAAAATTGAAAGGGAAAAGGAAAAATATAAACTAAAATTATCTGACTGGGTTAAAAATAATGTTATTTTTTCTTATGGCTCTATTTTAAAACAACAAAATAAGAAAAATACTATACTTGATATAATTTGCTTAGCTAAGAATTCAAAATATAAATTAAACTATCGATTGGGTCAAATTTAGTACCCTTTTCATAAAATCTCTTTTAACATACTATATAGTAAGGATATATACTGCTGGCATAAAATTACTAATGTCTATTTGTAACAGTGGGTATTAGGTAACAACTTTTATAATTAATAGGTTGAAAAATATCTGTTTAATATTAACATATAATATAATTTATAGGTTGAAAAATATCTGTTTAATATAACATATAAAGTATATATATCTATATAATTTGCTTTTAGAAATTGATATATTGAAATGGTTTAACAGCCTGGCAAAAAACTTCAGTAAAATTGTCCACTTTAGTTTGCCAACCGTTGAGGAAAAACAGAGTTATAAACACTTAGTCAAACTAGAAAAAGACTCTTGTCTTTTTGGTATCCATCATCCAATCATAGTTTGACTCAATTAAATCTAAATTATTTGTTTTGTTTCAATAAAATATAAATCAATCTCTTTTCGTCAACACATATATAGTAGCATACTTTTATTTATTTACTGCCTCCTTCACGCATATAAGAAATGAGTTGTTGTTTTCCTAATAATTCTTATTATGGATGCAATTATAATACTGATCAGAAAATATATCATAATTGCCTGTCTAAGAGGTGACGCATGAGAAATATTCAGTGATACTAATAATTTCTGGTGCAAAAATGTTTAAAAGCAATTATGAGTATATATCGTTCTTAATTGCGTCTGGAAACCATGGAACACCAATGAGTCAATACTGTTTTCCCTCTTATGCTAATTATTCCAAACTATTTTCTACATATGCATTGAACATTACAACTCAAGGGCAGACGTAGGAGAAAGGGATTGATGCAATCGTAAATTGACAAAAGAATTAAAAAGCCAAAGATCACCTGCAGTTCAAATTCTTTATTATTTTCATTAACCACTCAATAAATTACGTGTTTTTAATTAATTTTACCTAGAAAAAAATATTGTTGACATTATTTGCCTCGACAAAGCTTCACCCAAAATCCAGTCCCTAGTACTTCACATGATAACACGATTTACTCGAGTCAAAATCCGACGTATAAGACTACAAATATAGACCATCAACCATTTGACTAAAGACACCTTTTCTTATATAGAAAATATAAAATTAAAATAAAGATATTAATATGCATATTTTTAACTACAACATCACATATATATTTAGAATATTGTTTTTGATTATATTTTACATTAAAAGAGTAGAATATTGAGGATACTAATTTGACATTCTTCACGGCATATAACATCTAGAAGTTGTAAGGCACATACATACATAGCTTAATTACAATGTGTATTATTATTTACCATGTTTAATTTCAGATTTGTATTTAAAAATTAATTTTTTTTTTAATAATTACTTATCAACCTAATATCCTATATGTTTGGGCTGTAGTGAATTTGCAGCCCAATTTGGAGATTTTAAACCCTTAATTTATCTTACAAGACTAGACAACATTTCAACAATAACAACTAAGTTACCAGTTTTACAAGAAAAAGAGAGAGGTTATTTCCCTATAATTATGACTAAAAGAATGTAACTACACGTATAAGTTCCTTTTGTAACACATGTAAATGTAATATAGCAAATGTAAGGAGTACACCACGAATCAGGAAACTTTTGTTTGGCCATTTGTACCATATTACTTGCACATTTGTGGAAATGAGTGTGTGACTATATCTGCATGCGTAAATCAAACACATGTACCTTAAATGATGTAAAACAGTAGATCTATCAATTGTACACATATATATGGATACATCGATGGGTCATTATAGCTCTGAAGTTGATTAGTCGGGCCAAAAATACACCTGATCATCATGATATTCATATATGTATAGATATATAGAGCACATATCACGAAACTCATCTATGTACATATATTTATATGTTTGTGTGAAAAAATAATTCAAAAGATTTATTCATGCATGCAAGTGTCCATCAAAGTAGTACGAATGAATAATTATGAAGGGTTCTTTTGGCACTTTACTAAATGTAATAATGAAAAACAACATTGGTAAGTCAACTCGTGATGATACATTTTTGGTTAATAGAATTTCACAAAAATTGAGTTTTGTTTTTTTGTCACTTTATAATCAGACAGTTCCATATAGTTCACTGGTCCGTCCAATGCAATCTTCTCTTCCAACATGTTTTCTTCCTTTTATCCGTGTAATATCAACACCACTTGGGACTGTTTTTTTTTTCTTTTTCCTTTTTACTTTTGAAATTCATGATGAAAACTAACTAGCAAGTTGATGTGCATATGTATGAAAATACATTTGGACGAATGATCAAATCAAGAAACCTGCTGATAATTTTAGTTAATGACTTTTTTTTTTGTCAACTCATTACAAAGTTCTGGATTTTAAATATTTGCATTTCTCTTGATATTAATGATTCAATTTTGATTGTTTGGAGTTTGGACCATGCGTATGCTGACAACCAAGTTACTCTGGAATTACTCTGGATTTTGGTAGGGATATTCCAAACTAACCCCAAGTTATGAAATAAAAGACATTGAAATCCTCATAAAGAAGGGATAAATAAAGTTTATCTTTTGAACAGTTAATTTGTTTTAACGTAATTTTATCAAACGAAGCGCGAGCTAAAATAAAATGAATAATTGGAAATCTAATTTTTTCAAACACGAACAATAAATATGCATGCATGTCAATCATGTTGACTTCTCCATACCCATAGCTTTAGAGACAAAATGAAATAAATAATTGGTTCTCCAGATAATAATATATAATAATAATTGATAGGGTGTGTCCAAATCCAAGTCTCTTATTAAAAGGGCACATATTCAACTACTCCTCCATAAACACAAAAAGTCCATCCTAAAAAAAGCAAGTAAGAGATAACAATTTCTCTCTTTTTCTTTTCTCTTCTTCAAACTTCAATTCACTAACGAGAGAAATGGGAAGAGCTCCGTGTTGCGACAAGACAAAAGTGAAGCGAGGGCCTTGGTCGCCTGAAGAAGACTCTAAACTTAGAGATTACATTGAAAAGTATGGTAATGGTGGAAATTGGATCTCTTTCCCCCTCAAAGCCGGTAAGTTCATACACATGTTCTTAATCCTAGATAACCTTTTCGAGCTTCTAAGCCCAAATAAGAGCTTATGCCATTCTTTGTTGTGGTTTAAGGTTTGAGGAGATGTGGGAAGAGTTGTAGACTGAGGTGGCTAAACTATTTGAGACCAAACATAAAGCATGGTGACTTCTCTGAGGAAGAAGACAGGATCATTTTTAGTCTCTTCGCTGCCATAGGAAGCAGGTTCTCTAATTAATTCCTTTTGAAATCATCTTTAATCATATAAGATCCTTACAAAAAATGTAGAAATGAAATCATTTTTTCGCCCACTTGCCTGTGAAGGCCCTTTCATAGTTATCTGCTTAGATAGGTTTAAAGAAAATATTAATTCACACTCTCCTTCAATTAATCTTATAATAGTAACAAAATTTCTCCTAAATCTAATTTTGAATTTATGTGTTATTTTGAAGTAATGATCAAAATATTTCCAAACGTGCTTAATTTCTTCATAAATCTAGTCAAAATCACGAGCTACATTGATTCCATGATTTAGTCAAAACTACGAGCAACTTTAATTCATCAAGAGTGCTATACTTTTCTCCAATATTAGCTATTAATATACATCAATTGAAACTTGTAGGTGGTCAATAATAGCAGCTCATCTACCGGGACGAACAGACAACGACATAAAAAACTATTGGAACACAAAGCTAAGGAAGAAACTCTTGTCTTCTTCCTCTGATTCATCATCATCAGCCATGGCTTCTCCTTATCTAAACCCTATTTCTCAGGATGTGAAAAGACCAACCTCACCAACAACAATCCCATCTTCTTCTTACAATCCGTATGCTGAAAACCCTAATCAATACCCAACAAAATCCCTCATCTCCAGCATCAATGGCTTCGAAGCTGGTGACAAACAGATAATTTCCTATATTAACCCTAATTATCCTCAAGATCTCTATCTCTCGGACAGCAACAACAACACCTCGAACGCAAATGGTTTCTTGCTCAACCACAATATGTGTGATCAGTACAACAACCACACCAGTTTTTCTTCAGACGTCAATGGGATAAGATCAGAGATTATGATGAAGCAAGAAGAGATAATGATGATGATGATGATAGACCACCACATTGACCAGAGGACAAAAGGGTACAATGGGGAATTCACACAAGGGTATTATAATTACTACAATGGGCATGGGGATTTGAAGCAAATGATTAGTGGAACAGGCACTAATTCTAACATAAACATGGGTGGTTCAGGTTCATCTTCTAGTTCGATAAGCAACCTAGCTGAGAACAAAAGCAGTGGTAGCCTCCTACTAGAATACAAATGCTTGCCCTATTTCTACTCCTAGTTCTTCTAGACTCTCTTGTCTTCTTATATAAATATATCTTGGACTGACTGTTAGTAATATCAAAGATTTGATGGGGTATGGGAGGAGAGAGAATGAGATAGAGAGCGACTATGATCAGTTTTATGGGATTTTGTATTTTTTTTTTGTTTATTTATCTCTCTTTATTGGATTTCTAGTTAAGAAGAGACAATGTTAATGGGACTATGGGAGATTTGATTTGATGAAACCCAAAAGGATGTAAGAGTAGATCTTCGTTTTGGTCGAGAAGAGTAGATCATTTCAGCTTTCAGATAAAACTAAGAACAAAGTATGTGATCTATACATACGAACGACTATACACACACACACGCCCACACACATATATAGCATTTTTATTGTTTCTATAATTAGATGAGACTATTACCATTATATGTGTATGCTATATATAGCAAACAAAATCGTATATACACGCACTTTTTTAGTTAAAGATATATACGCACTTGCAAGACATATATATGTTTTATTGTTAACAACACATATGCTAAAGAACTAAACTTCCAAACTGAAATGTCCGATAGATAAATAATTTGTAGCGAATGATCTTACTATTTTATATATAATGTTTTAACATAAAACCTATGAAAGATATATTTTATTTAATCCTAATTGTATATTTAGAGTCAATATAGTTAAATTGTTGAAAGTAAACCTGGGCAAAAAAACCGAACCCAATATCCAAACTGATACTCGAACAAAAAAACCGGGTTGGGAAGATCTAGAGTTGAAAATTATTTTACTGAATAGAGTTTTAGTAAACATGTGGGTATCGGGCCAGTCCGTAAATTATCCATTACCCAAACATATAATTTTAATATACAAAATATTAATTATATTTAATCTTACTATAATCTAATATCTAAACTTATAATTATAAATCTAAATCTCTCAATTAATTTTAAACCTAAATACCCAAAGCAACTAAACTATATAAAAATTATTTATCCTATTTGTCAAAATTTTATAAAAAATATTCAAATATAATTAAATTTATTATAAATTAACAAAATAACTACATTAAAAATATAGTAAGATATCTAAAACCCGAATCCAAAGTTATCTATATTCTCAGCCCTAGTTGAAACTATATTTTAAATAAATCATAGTATAACTAATTAAGAATATTTTAAGGAGATTTGGTACATATGTTTATGT
>TAL-07-6180
ATGAGTGGACTGTCTATTTTTTGACACAGCTTAACAACTTATGTTAGTGACATGGACAAGAAGATCCGGTTCTAGATCTTGAGGACCTACCCGAACCGACAATGAAATGGCTTTTGGACCATTTGGTTGTTGGGCTTACCAACGACTTCTCACCCATTTCCCCCAAACACAAAAATATTTAAATAAAATATCTCAAAAGTTACAAATCATCAAGCACACCCCCACAAGTTACATTATGAAGACAGGAACATAACATCATACATAGAGAGAGAGAAAATGAAGCTAAAGTCTTGAGCTTTAGATTTAACATAATCATCCCCAACTGATAGTAGAGGGAAAAATCATAGAATACAAAAGAAACCCCTAAATTAGTTTCACAATCATGGAGCCAAAACATGAATGTAAAATTGGGTTTTTGGGGTTGAGATACAAAACCCAACAACAACAACAACAAAAATAGCAAGCATAACTAGAGAAAGAAGTAAACTAGCAAACTCTCTCACTTAGTATTAACTCTTCATTGAGCTAAGAGTTAAACCAGGGGAGTTTTTTTTTTCTTACTTTCTCATCACGCTAAATCTAAACCCACAATGGAGCATAACCAAAAGCCCTAATGTACAAAAAGATCACTCTCACTTGAACACTAGAAGTGAGATTAATCTGGAATTGACCTATGTATGTAATGGTATATTAGATGACTATTAGTACTACTTGAGTAAGATAAAAGATCAGTAGCCAGAAATGTTTTCATTGCCCGGTCATTGGAGAAGAACTTTCTGATACTTAGCTTCTGAATAGGATCCATCTGAGAATACTCTTTTCCTGTTGAACTTCCCACATCCATTGTTGACAATTGGGCATTGGACTGTGACCGGAGGGATCTCGAAGCTCTTGAGAGGCGGTGGCGGATGGCGCCATTGAGGTAATGGACCAGCTAAGAGTAGTGTCTGAAGTAAAGGCCCTGCCTTAATAACAGCTTGTAAAAGCTTACCCTTCTCAGGCAGTGGCTTGTCTTGCAACAATGGATCCATGATAATCTCAGTTCCTGAGACTTCTTCAAGCTGACATGGTGGTGGATTCATGATATGATCAGTTGGTGACATAATGCTCTCCTCGCAATCAGAAGATGAGAAGCTCTTGTTGGATCTTAGTTGTTGAGGCTGCACTTGTTCGTCTTCAATGCTTGAAGCTCCAGATAAAGGAGGAGTCATATGCTTTTGCTGCTGAAGCGAGTGGCTATCGAACATGAGACGCTGACATTTCTCGAGAGCTTCGTCTCTTTCTTTGATGGTTTTGGTTAAGATGTCTTTGAGATGGATCAATTGCTCGTCTCTTTTCCTTATTTCTTCATAAGCAAACATCTTTGTTTGGTCCAGCTCTAGTGTTGTGTACAGTAGAGACTGTCTTATTTCTTCTGTTGTCTGTAAAAAGTCGTAAAAACACTCAGACACATAAATCAAGAAACAGAGGAAACAGAGGAAGCAAACAAAAGAAGAAAGAAACATGGAACCCCTAAATTGAGCAACCTCTTGCTAAGAAATGCAAAATATGAAAAATCTAGATGAATCGTTAACAAGTAGGTGTAGATGCAGGGTATATTAGATAGACCAAGGAGAAGAAAAACAGAAAACCCTCGAGAAATTTCTTGTTTTTGGACAGACATTATGTGCCAGTTTAAGCAAAATATAAATTGAAAGAAAAGGAAGGCAAAAGCCAAAACCTGCCACTACTCACTCACTAGTGTTTAAAGAAACAAATGAAACTCAAATTAAGAAAGAAAAACAAATTTACCTTTGCGTGAGAGTAGTAAGGCCAACCAAGAAGAGCATTGCTTTGGTTATCCATAAAATTCAACTAAATTGAGGTTAAAAAGGATCTTCTGATTCTCTAAATAACTGTTCGTGTGTGTGTGAGAGAGAGAGAGAAAGAGAATGTGTTTTAACTTGAGGGGTTAGGGAGGGAAGGAGTTATATATTAGTAAAACCTTGTAGTGGACTGCTTAAAGCAGATCAAGCTTTTTCAGGTAGCTCTCTTTCGAGTTTTCAATAATTTAATCGAATAACTCAGAAATTAAAAGAAATATAAAATGATGCCACATGATTGTATCATATCTTGCAACATTATTTCAACTAACCCCACTTTATAATTTACAACGCGCAAACTATTTAGAATATTATTTAAAGAACAAAATATCTCACAAAACTTCAAAGTAATGTTAACTTACAATGTCAAAATATAATTTTATGAACAGCAGAGCAGACAAATTATGTCCCTAAACGTACTAAAACGTTTCAAAAATATAACTATAGTTCATGTCTTTTTTCAATCATTCTTATACATTCGTTTCAAGTTTAGTTCTTGTACATTAAACGATATTAAAAAAATTTAAGTGGGCGTATCTTCTTCATATATATTGCTATAGTTTTTGCCTTTTTCTTTTTTCTTTTGCCGTAAGTATTTGGTGGAAGAGAAGACCTTGGACCAATATCGTAGTTTACTGACTTTGGTCTCTCACTCACTCACATTATAGTCTCAACTCTTGTAAAAGTCTTTTGTTTTCTTCTTCGGTTTTCTTGGGATGTGCAATTAAGTTTCTTGTCTTTATACAAGAAAAATCGAGTAGCACCGAAAAGAGCGGGAACGAATGCTTCTTCGAACACCATTTTTCTTTTCTTTTTTTTTTTTTGTTTAGAAATCAAAGAAGCATAGAGTCAATGCGAAGTGGATTCCACAGTCAGCAAAAGAGGCAAGTAACCAAACTTTTCCCACCAAAATATTGAGAAAAGTTGATATGGAATCCCTTTTTCAATTATTAAATCGATCACTACTCGTGGAATAAAAGAAGAAATGCTCTCACTACTCACATTCTCGTTCACAAATGTTACGTGAAAATTACAAAATAAACAGCTCATTTCTTTTCCGTTTTTAGTGGAAGATAACATCGCTAGATCATAACCGGGAGCAAGAGATATATATTGTCGGTTTTTTCTTATTATATAGTCAGTATAAAATCTACAATCAATAGTTAATTTTTCCTTTTTTTGTCAGTATCGATTATCCATGGGGCAGAATTATATTCAAAGTTATGAATATAATTCTTTTTATGTTAAAATATTCATATTCTTTTGTTTTGCTAATCGATCATTGGATATGATCAAGTATGATATCTAGTGTAATATAGTCTTTTTTGTAACTAGTGTAATAGTATCAACGTCAAAAAACTATATTTTGTATGTAACTGGACGAAAGTAATCAAATAAATATTTAGTTTCCTCAAATATTCGTCTATTATCAATTTGGACTGAGCAAAGTTTTGTACCATGTCTTTACTTTTGGTCTAAAACTTGTAAATAAGGTGGCGAAAGATCAATTTTTATATCTTGGGCAAAAATATATAATCAATTTTTTGAAATACTTTGTTGAAAATGATTATTGACTTTTACTGCAAGTGGAAGTAAAGTGAATCTCCATATTTGGTTTGCTGGGCATCAGCATGTGTTAAGTGATAATCATGATGGTGATATTCCTAATATTAATTAATAATAGGGCCATTAAAAAGAGTGTAAATGATTCTCTCCTTCAACAATATACAGATGAATAGTATATATTCTTCCCAAAAAAGAGAGGAAAAAAAGGTATTTCCAATAGTAAAAGTAAGGAGACAAGAATTATCATTTCATGGTCTCTTTCACCAACATTAATCTAAGAGCATGTCAAGCAAATCTTTGTGTTTCTACTTTTCTTTTTATTGTGTTGAATATTAAGAGCTTCTCTCTTTCGTCTGCTTAGGTTTTCTGTGTGAATAATGGTCACGCACGAAGATAATGTAGCTTTGTTATTCGTAGTACACTTGTACTACTACTCGTGATTTTTATAACCTATACAGTAGTGTATAAATGTACACTATAATATATAAATCACTAGTACGTAAAAATGACCAACTAAATATATATGAGCCAATAATAGTATTTCTAGTCTGTGTTAAATGGGTTTAATTAGCTTAACTAAGTTGCGGAAGAACCAGTTTTTCATATTATTATTTGTTTTAATTATTAAACTGAGGCTGATCTAACCAACAATATTTAATAATATTGTGCATAAAATGTTGTTGTTGCGATATAAGAAATGAGATTGTGGAAAACTGGAAATTATGGAAAATCTATATGCGAATCGCGATAATGCGATAATATCTACTATAATTTTATGTTTTGTATCGTGTTTTCTTTATTTAGATATTATGAAGAATTGCTATAGATAACAAGCTAAGAAAAATGTTTTCTTAGATATGGAATAATCTAATTGTTGATAACTAGTCTTGAGTTAGAAATAAATAGACATTGTTATTGACTTCATAGATCTCTATATCACTTACAATATGATTTTGAATATGATGACCCAGTATCCAATATCTTGTTATGCCTTATTAATATGTTGGCAATATTCGCAACAAAGATAATTCAGGATAAGAGATAATAATACGACGCCACAAACATGGGAGCTATCCATAAATGCATAGGACATGCTTTGCTTTCATTCTTCACTGTCATCATGAATGGAACAAGTTTGTATGCGTAATAATAGTTTTATCCAATTAATTAAGATCCTTAAATTCCATATTAAGGGAAACTATTTTGTCGGCCAATAATTCAATTCCTCATGATATGCCTTTTAAAGAAACATGTTAAGAAACATGCGAAAACGAATTTACCGTTGTGGCAGTTAAAGAAAGATTCAATCTCATTTCTCCACATATGCCTTTTATTCATCGTACACGGCATCATAATTTACACTTAATTAACATTCCAAAAATCGCATGTTTAACATTTAGCATGCAGGACCACAATAGATAATTGTCAAAGTCGGTCTGTCATGCATGTTCTTCATTAAGAATATATAGAATCGATTGAGTCTAAAAATAATTATTTGGACGTTAAAAAGAATCTTTGAATGACAATGAATAAATTGACAACACATATCAATATGTCATCTACTAATTTAGGTTTCCGTTTACTTTATATATGAGATTCTTAACAATTTTCAAACATGGCATGTATAATTTACGAATATTGTTTTGTGTGTGTGTGTCATAAAGTCTATGTGTATTGTTTGTGGACTTCGACTTCCGAGTGTTTCTGATACAGAATAACATCCAGTTGTTTTTCCAGTAAGCATGCGAACCATTCGACAAGTTCTTTTTGTTCCTTCTTGCATGTGTTGTGTGTTAGAATTTTGTTGACTAATTAGCCCATCTCACGTTGTCTAACAATTTTAGTCGTCTTGTGTTTGAAAACATGCAAAAAGGAAATTGAAAAACTTAAAATATCTTAAGGTTTCAGTTTTCTCGAATTAGAGTCAGTGGCGGACCCACTAAAAAAGAAGGGGTGTCAGTTGACCCAGGTTAAATCTAGAAATTAGATTTAATGCATTGAAATTCTTAATGAATAAGTAGCAAAGTTGGTAAATCCTTTATTGATGACACCCCTAAACCTGAGATCGATCCTACCATGTTACACTTTTGAGTAATTTTTGTTGTTTTACATATATGTATGACACCCCTAAAAATAAATTCTGGGTTCGCCACTGAGTAGAGTAATTAAATGGTTGAAGATTTTAGTTTGTTTTTTTTTCGTCATGTTGAAAATTTTTTGTTTAAAAAGGGAAAATGACATGAGTTCCATTGAGCAATCATTTATTTGTAACGTAAAATATAACTACTCACAATCCTTTTTTAAGGAAAATAAAAGGTCTCTTGTAAATTAAACTGTTTTGTGACATTTCAACTGAAGGTTTTCTCCTTTCTTTCTTTAGTTAAAGTGTTATGATTTATGACTTTGAAGAGGTGTCTGAAAGGTATTTAAGCCATTTCAGAGATGTCAAAGCCCAATACCCAACCCATGGGCTTCTAAACCGGTAGGACAATCCTGACTAGAATTCAAATTCAAGTGGCTGGAGTTTTAGAAACAACAGAACTCCTTCAGTCCAAATATTTACAATGGGTTGCGAAGTCCTTCAAGGCCCATTTTGGGTCTTAGATGAAATTATTAAATTAAATGTTTGTTGGAGTTGAAATAAGAATCAGATAATTAAGTAATCTTTAGATAGTTTAAAAATATAATATATATATATATATGGAGAGTTTTCTTTTTGTGTTTTGTTTTTAAATTGTATTTGTTTTTATGAAGAACCACATTGGACACACTTCAGGTCACAGTTGGACTTGTTGAAACAAGACTTGTAGAGAAAAAAAAGAAACTTAATAAAACTGGTATAAACAAGGTTTTTGTGCAAAAACTCAAAAAGTAACCAATTTTTACAATTTTCCCTTCAATTTTTAAAAAATGCAAAATAATCTTAAAAACTTCAATATAGTAGATAATATATCAATTTTCTCTATTGCCAAGATTTTAAAACTTTGATAAATTATATATTAAATTGAAGCCTTCGAGACGAGAAGCTCAACACTACATTTAAGATTTTAAAAATCAAATGTATGTAATGGTAAAAACGTTTACAATATATATATAAAGACTATATATTGCCAATTATTTTAAATTTTATAGGATTATTCGGCATTTTTAGGAGATAAAAGGTAAAATTGTAAAAACTAACGACTTTTAAGGATTTCCGCATAAAATAAAACTGGTTTTTTTTGTGTTCTCTTGTTTTTAAAAGGTTTTTCTATTTGTTAATAAAAGGTTTCTCTTGTTTATAAAAAATAATGCATATAGCTTCTTCCTTCTGATTTAAGTCTAAGCGACCCCCTTACCAAACATATTGCTTCGATTGTAATATTTTTACAATAACTATCAAAATATATCTAATCTACGTATGTACATATAGACATTATATAGAGAGAAAAATATTTAATGAGAAGAATAATATATGCCGAATCATGAATGCCTCGTGAATTCATTGAAAATAAGGAGACTGAAAATACTATAGACTATTTATTATATCTATAGTCAAACCAAACAGCATCCGAAGAGATGGTAAACAGTCACAACGTATAATTTTATTAGAATAGAGATGTGGTTTGGGATTAACTGATTGTTATTAGTGTCGTTATTGTGTCACCGTTGATATTAAAATTAGATAAAACGAGTGTATATGTATAATGTATATTTCAAAATGGTTGATTTGTAATTTTCTATACATCAACACAAAAGATCCAAAGTTTGGAGTGTTCAATTGCCCAAAAACAAATCCATCTAGCCTCGTCCAAAACCAGATGGCAGATACAGAACCGGAAAAGAAAAGGTTCCATGGCTACGCTACGCAATGCAAATGATTTGAATCTGATGCTAAGGCTATGTCGCTGTATAAAGACTTCTAGTTTCCTTCTGATTCAAAATCATGACAGTTTCAAAAATAAAATAAAAAATCAAGAATCGTATCATAAGTTGTGAATTAAATGATTGTGCAAATATATATAATTAGCATGAAGTAGTTTTGCATGTAACTACCAATCGTCAGTGATCGATGCTGCACCATTGTCAAATAAACTACACATTTTTTCAATTACCACCAAGTATAAGTTAGGCTGGCGAAGTAACAAAATTGAATTTATTATTAGAATAAAATACTAGATATCATTTAGTTTATGGATTAGTACTAATACCAAATATATTACGCCAACCTTATCCAATAATTCCAATTAATATATTTTAAACAAATTAATTAATGAAAGGAAAAAAACGCATCAACCATAGTTGGCAAAAATAGTCGCTTAATGTTAAAATGGGTAAATTTCTAGTATACTGTAATTTTCATTCAATTCAATTGTCAATACTATACATGCACGTAAATCCATTTTTGTCTTTATGTATATAAAGTATATATGTAGCTTTTTATGTTCAGATGGGTAAATGTGTGAATTGGGTTGGTTACAATATTAAATGTTGCATTTACTATAGTCTATCTAGGTGATTTAAAAATGCGACCAATCAGTAGCTGAATTCTTATAAAACAATAAATACACCCAAATTTTAACAGATGCCGTTATTAATTAACCATTTTGTGATTGGTACAACCACCCTGATATTCCAAATAAAGCTGAATTCTTATCCATGTTGTTGTAACGGTAGATTTCGTTTCTAACGTTAGAATTACATCATTCAAAATTTTGTGGGGGATATAGAATGAAATTGTGTACGGTGACTTTGAAACCGTGACTGGTGAAGTGATTAAGTTTTGGAGGATATGAGGCTAAAGATTTGTTTGAAACCTATATAAAAACTATAGGTTTTACAAAGTTTATTATTAGATTAAAAAAAAACTAAACAAAAGATATTCGCCTCAAGAGTCAAAAACATTCATCTTCTTTTTAACCTTTCGTCTATTATTTGCTCGAAATCACAGCAGAGACCATAACAAAAAGCTGTTGTATTTTAGTATTTATATGCTTCTTTTACAACATACAAAAAAAAACTTTATTTCGTCTTCGTTGTCTTACCAAGTGGACATTACTTATACCTAAAGATAGAAGATGTCCAGCTTCTATCATCTTAGGCAATATCCGTGCTCATAACACTTTTCTAAGTCTTACTTATAACCACTTGTCTACTTGAATTGATTGGTGTGATGATTAATTGGCCATTGATAGAAGTATAATTAGGACAAAGTAAATATGGTTTTAATGATATCTAACCCCTTAAATAATCATATACTCCTTCCCTTTCACTATTTAAATGTTTAATAACGTTGCATGCATATTAATAAGTCAAAATATTATTCTTGAAAACGACAAGATTATAACAATACTAAGGAGATACTACTATACTTGGAGAACAAAATAAATGTATACAAATTGTTAGCCAACCAAAGAATAAGTATACGAAGCTCATGCATGTATGACACAACGACACATTCTGATAACAACCAAACACTTCCGAATTTAACAACTAATGAATAACATTACAAAAACAATGGATTTTAAAGTCTTTTTCGTGTGTGTATGTAAATGTGTTGCACTCTTTCTCCCCACACACAGAGTCACAGACCCAGTGGCCACTGGCCAGTGCCCTTGTAAGCTTTTTAGATACCTTTTGCATTTTTTTCCAAGCCCCACTCTAAATATATTTATAATATATAATATTATAGTGGATTTGTTCGATTACAATTACATCTTATTATTTTCCAAATTTAGATCCGAATTTTAGATACTAGGTTGAAAAAACGGTATTTTAATACTCGTTTGGGATGAAGTACGATGTATTTTTGGCTGCTCATTTTCTAACTGAAATAAAAAGTTATCTTATTTTTATGTAGGGACTATTAACAAAAAGGCTAAAAAGAGTTTAGAAGAAGAAATAGGCTAATCTTTTGATAAGAAAAATATACAGTTTCTGATTCGAGGTTTAGAATTTATATTTGTTGGATTAGCTTTTAGGCTTTTGAGTTTAGTTTTAAGGGTTTGGAATATATATGACTGATAAGCGTATGGTGCAAATTGCATTGTATATCCCATCGAATTATTAATGAACTTAGTTTCATTAATTTGTCAAGTTTCATTTCTTTCATTATGAGAACTTTGTAATCAGAAGTGAGTTATAAAAAGTGTATTTAAAGTCACATCTAACTTGTCATTATTAAACTACAAATGATAAACGTAATCCAAAAAAGCAACAATTAGCTTATCAAGACACATTTACATAAAAAGCACATGCCCCTCACGGGATCAAAACATCCCAACTTACCAAAATCCGCAAAGTAATGATCACGGAGCCAACAAGGGCATTGTAGTCATTCCACATTATCTGCTACGGTTACGAGAAACATGACCAGCGATGAACCCGAGACCATTGCCGAGCTCTATTCTGCTCCATTGCCCATCACCATGTGACGACCTTCTCTCTCTAAATTCCCTCTGTACTCTGGAAAAAACTCTTTTTTTTTAATGATTTGTTATGACCCTGTTGGATTCAAACCAAACCCACACGAGAGAATGATGAGAAGTAGATCACCGATTTTGTAATTTTTTCAACGACTCTTTGTCTACATTTCTCCCAAATCTCTGTCTCTTGAGTTTGATTTAGCTAAATCAAGCAATGTCGCTTGACATAAAGAGACCGAACATCAACAAGACGAAGAAGAAGAAGACAGGTTTCGTCGTGAAAATGCAGCTTAATAACAACAACAACAGAGGAGGAAATAAAAGAAACATCTTTTTCTTCTTCTTCTTCAGAAATTATTACACATGGATCCTCTGGTTTTGCCTCTCTCTTTATTTCTTCACATCTTACTTCTCCGTCGAAGACCAATCCTCACCGTCGTCAATACATCTCTTGACTAACCACAAAACCTCGCCGTCTCTCCCATCTCGTGCTCTCATCGAATCTTCCGCCATTAAAACCACCTCCATTGGTAAAAAAGCATCGATCTTTATCTCTTCTCTGTTTTCACTTTTCCTCAAAAATTGATTTTTTTTGGGGTCTCTGATTAAAGGTTTGTTCACCGGAATGAAGATATACGTTTACGATTTACCGGCGAGTTATAACGACGATTGGGTTACAGCATCAGACCGTTGCGCTAGCCACCTCTTCGCGGCGGAGGTAGCCATCCACCGTGCACTTCTCTCCTCTGACGTCCGTACGTTAGACCCAGAAGAAGCTGATTACTTCTTCGTCCCTGTCTACGTCTCCTGCAATTTCTCCACATCCAACGGCTTCCCTTCTCTAAGCCACGCTCGCTCTCTCCTTAGCTCCGCCGTCGATTTTCTCTCCGATCATTACCCATTTTGGAACAGGAGTCAAGGCTCTGACCACGTCTTCGTCGCTTCCCATGACTTTGGCGCATGCTTCCACGCAATGGTAAGCTCCAAAGTCCTCATGTTTAAGTGCTTCCATGCCTAAAGTTTGTTTTTTTAATTGATTTTTGATTGGTTTGTGTTCTGTGAAGGAGGATATGGCTATAGAGGAAGGGATTCCAGAATTTATGAAGAGATCAATAATTTTACAAACATTTGGAGTTAAGTACAAGCATCCATGTCAAGAAGTGGAACATGTTGTGATTCCTCCTTATATTCCACCGGAGAGTGTTAAAAAAGCTATTGAAAAAGCTCCGGCGAACGGACGGCGAGACATTTGGGCGTTTTTCCGGGGAAAAATGGAAGTCAACCCTAAGAATATTAGCGGACGCTTTTACAGCAAGTGCGTTGTGTTAGCCAAAACCTTTCACATTTTTTTCTTGTTGACTTTGACTTTTGTGTTTTTGGATTTCTCGTTTAATTTACTAAAATGCCATTTTCTCCCGGCGTGTAGGGGAGTGAGAACGGCGATTCTAAAGAAATTCGGAGGAAGAAGGCGGTTTTATCTAAACCGGCACCGGTTTGCTGGATACCGATCAGAAATCGTGAGATCAGTGTTTTGTCTCTGTCCTTTAGGGTGGGCACCATGGAGTCCTAGACTAGTTGAATCCGCCGTGTTAGGTTGTGTTCCCGTTGTTATCGCCGATGGGATTCAATTACCGTTCTCGGAGACGGTACAATGGCCGGAAATCTCACTAACGGTGGCGGAGAAAGACGTGAGGAATCTACGAAAGGTTTTGGAACACGTGGCGGCTACTAATTTGTCTGCAATACAAAGAAACTTACATGAACCGGTGTTTAAGCGGGCCCTCTTGTACAATGTGCCGATGAAAGAAGGAGACGCCACGTGGCATATTCTCGAGTCGTTGTGGAGGAAGCTCGATGATCGGTCGTACAGAAGGTCAAGGGTTTTAAGCCAACGAGAAGTCGACATGTAGGATTCTGTGTCTGAATGGATGCTAGGCTGGAATTTTTCGGACTGTTTCGGAATTGGTTAACCGGGAATGTCTCGAGTGGGGTCCACAACGTGAGGGGATTAACTCGGGCACGTGAGATGTTTACTGAGCTGGCAATTATTGAGTGGAATATTAACGTGCCCCAGGGAAGTGAAAGTGTAAAGTATTGCTGACGTGTAATTCTTTTGATGAGTAGGCAGATTAATTCTTTTGAATATAGTTGATCGAAATGCAAAGTTATATCAAATGTCAACTTCAGTTTAACATTTAAAAGTAACAACTCTATCAAATTAATTTTCTTATATGAACTTACTAACTACAACTACGCAGCTAAATAATATTTGGTGTCAATTAGCAATATAACAACTAACAAGTTTAGTATAAGAAATTTTGGGTCTAGATTGATTTTTTTTCAAATGACATAAATTATCTAAGTAAGGTGTAATATCCATACAAGTTACTTTAGTATAATGCCGTTTAATATCCGAATTGTAGTTTTATGAAAAAATAAAAGAAATAAACATTTATCTTCATCCAGAGAACAATTTTAAATGAAAAATCCAACATAAAATTTATTTAGTTAGAATACAAATAAATTAATTTACAATCGTTTAGTTCATTCTCGGAATTCTGACATCGGATGTAAGTAAAATGACCAAAACTCAACAGTAATATGACCACATCAAAACTCAACACTAGACACTTACGAAACCATCCATGGTCTTGTCTTTGCAAGACCACATTATTTCCATTGGTTTTTTTTTCCTTCTCTAACAACATATAAGCTAGAAACAACATTATTAGTTATTGTGTTCTTTCTCATAACAAGTGTTTTTCATTATATTGTTGTACCAACTTTTATCGAATTAAGTTTCCTATATAAAATTACTTATTAACTACTACCACATAGCTATATAGTATTTGGTGTCAATTAGCAAGAAGTTTGATACATGAATTTTGTGTAAACACAGAATGACAAAAATTGTTTAACTAAGTTGCAATATCCATATAATTAGCTTTAGTATCATGCAACTTTATTTCACAGTTGTAGTTTTATTCCAAAAATAAAAGAAATAAACCACAATTATTTGGGTTTAAATTAAACTCAAAAGCTCTTGTTTACCTTCACACAACTAATTTTTTTATAAAAGAAATAAATCCAGTATAAATCTACAATTTGTTTTAAAGAATACAAATAGGTAAATTTACAATTTGTTTCTAAATTCTTCTATAAGTTCTGACATTTGATCTAGCTAACTAAAATGATCAAAACTCAACACATTAAAAAAACGCTCTGATCGGATCTAAAAATTTAGTTGACCATCTTTAAATATAATTTATGGATAAAATAAGTAAGAATTAGGAAGATATAATTGGGAAAGTAATGAATAAAGATAAAATAAAAAGGATGGTGTTTGTATAGGGAAAGATGAAAGACAGAGCAATGTGAGCAAGAGACAGCTAGTGTGTCAGAAGAAGATGCATATATCAATAAATGTATTGTCTATTAAATTCTTATTTACACATATTTTTTGAGGCCCACATTACTTTCTTATCTTATGTCTTGTAGACATCACAAAACAATAAACCAATCAATATTATTGTAATACTATAAGTTACACAATTATCTATGTTTTAAACCTTTAATTCCTTCTACTATCGAATACACTTAGGTTGATCTATATTCTTTAATTACAATTAGCGGAAATACAAAATCATTGCGACAACGAGAACAGTTTGGAATGATTATCATATAACTTGTTAGAGTGAAATTGTACTAGTCCAAAATATCAACTTCATTCTATATTTCATACACAATATGTTATTTTTTTATGAAAAGAAATGAAACGTAACAATCTCGCTTGACTTGACTGTATGAGCATTATTTTCTTAACAAGTTATTTGATACATGTAATGTAACCCCACAGTTAGAGAAAGTAACAAATATGTGTCGTACAGTTGTTTTGTTCTAAAATCGCAACAAAAACAATGACCATTAACATAATTTTGGTTCGAACGAAAGTGACACAGTAGCTCATCTATAATGGGTATGGTCATTGCCTCATTGGTCAAGTATCATCCCTGGCACTAAAGATTGGTTAATTGGGGTCTGCTGGATCCATATTGGACCTATTATCTAATATGAACGAAAATTATATAAAAGGGCCTCCAAAAATTTACTTTACTAAAAGGCCCAATATTATGTTGGCCCGACTTTGACCATACTTCTAGGCTCTTTTTTTTTTGTTTGGACATCATTTCAGTTCGGTCTGACCGTTTACGGTTTTTTTTTTTTTCCAAACCAACAATTCCTTAAGTAAAAAAAAAAACATAAGATAAAGTATCATTCTTATTTTAATAGTTTTGGTCCGCCAGAGGCATAAGCATACAAATATTCTTTTCTCCTAAAGTTTTTAAGAACAGAGCAAGGTTAAAAAAAAAAACACAAGTCGCAACAATGGAGAGAGTGATGAACATCATAAAGCCAAAACCTGATCCCAAACAACTGTTGCGTGATTGGCAACGCAAATTACGTCAGGAGTGTCGTAACATCGAACGCCAAATCCGAGGTTCTACTATTTTACACATCTTCTCTCGCCTTTTTCTTATGGTCAATTTAGGGTTTTCGAAATCTAATTGAATTAGATGCTAGTTTAGATTAATTGGATTGAATCTGGTTGATCGCACCCAAAAATTGCGAGAATTTACTCTGGATCAGATTTGGATCGGATTATTTTGATTGGTGTATGAATTTTTCGATTTGATCATATGGGTTGGGTTTGAATCTATGGAATTTTTAAAGTTATGATTTTGTTCAGATATACAGAAAGAAGAGAGAAATGTACAGAAAGCTATTAAAGAAGCTGCAAAGAGGAATGATATGGTCTCTGCTAAGGTTAGAACCCAAAAAGTCTCTGTCTTTGTAAGCTGCAAAGAGAAAGTTTTGCTCTCTCTTCTGATTTGAGTCTTTGGTGTTCTTAGGCACTTGCTAAGGAAATTGTGAGTTCGAGAAGAACAGTGAACCGGTTATATGAGAATAAGGCACAGATGAATTCTATATCAATGCATCTTGGAGAGAGTGTTGGTAAATAAATCTTTTGTGTTCATCATTTGTTATTACTATGTTTTGTGATGTGGTGGTTTTCTTGAACTTTGTTCATTGGAAATCTGCAGCGATTGCTCGAACAGTTGGGCATTTGTCGAAGAGTGCAGAGGTTATGAAGCTTGTTAATAATCTCATGAAGGCTCCACAGATGGCTGCAACAATGCAAGAATTTAGCAAAGAGATGACTAAGGTACCTTTAATTGTTTCCTTATCTCATTGTTATTGATACGTGTTCTCTGTTTGATGATTCAGAGTTATGATCACTGCTTAACAGTTAGTATCTTTGTTTATAATCCTGAGTGTATTCTTTGATATGTGCAGGCCGGAGTTATTGAAGAGTTTGTGAATGAGGCCATTGACAATGCTCTAGATTCAGAGGATATGGAGGAAGAGATTGATGAAGAGGTTGATAAAGTATTGACAGCAATTGCTGGAGAAACCGCTGCAGAGCTCCCAGTAGCTGTTAGGAAGGAGAGGATAAAGGTACCTGCACAGAAGGCGAGCACTTCACGTGAGGTAAGATGATTGAACTTGAACATGACAAATGGTTGAGGCTTATAACTTCTGCAAGATTAGATTCTGAGAGAAAAATTTGGTTTTCTTCTTTTGCAGGAAGAGGCAGTTGCAGAGGGTGTTGATGATGAGGAGGAATTGGAGGAAATTCGAGCTCGGCTCGCTAAAGTTAGATCCTAACTGTTTCTAGTGACTCTTTTAAACGCTATTCTTGATTGATATGATCAACTTTTGATGAGAACACAAGGAGATCGCACTGTATTGTATAATATAAATGAATAACCATGCTTCAAAGTTCAAAATACATGTAAACATTATTGTTAACGAAGTGTTTTTTTCTTCTTTTTATGGTAATTTCTTCCTAAACTTTTTCCTTAATCTAGAAAATATGGTTCAGCGATTAAAACCCGGTTTATTGTTTTTTCTCGGTTTATGTTTAGTTTACATTTTAAAACATATTTTGGCAATATTGATAAATGATTAAATATAACTTTAGGCTATATTGATTATATGACTTATCTGTAAATTTATCACTTGGTTAGGGCAAGTCATAATCTGAGTAATTAGATTGGGATAATATATTTGTTTATAGATCATACGTATAAAACGAAAAAAAACCTACAGTATAATGAAACGGACGTGACAAGTTAAATTATAGAATAATTTGGTGACGAATCATTCAATTCACAATATGTGGTTAATAGCGAAGGTGATATGAAAAGGGAGATATATATTTCCACTCGAAAATATACTTCCCAACACCGTACCGAATCAAAATTATAGAAAATTATTTACGGCACATGACACATGAGGAGAGTATTCACGAGTCGTTAATACGTCGAGTGGCGACGACGAAGAGCTACGGGAGATAGATCCTAGGCAGAAGAATTAATCTTCCACAAACCCTAGGATTGCAATAAATAACACTCCAAAATCTCTAACAAACAAAAAGAAAAGAAAGTCAATAAGGACACTGCTTTAACTTATTTTTCTTGCATTGGAAATCAGTAAGGACATTACACCAAACCTTATTTACTCCTACAACATATACTCGTGGAGTGTTGACCATTACTCCTAAATCATAGACTCGTGGACTGTTCATCATTCACAGAAAGTAATAATATCCGGTTTAATAGTTCGGTTGAGTCGGATAACTTAAGCAATTGTAATATGAGCTTGTTCACACTCTGTTTTCATTTCTAAGATCAAATACAAAAACTTTAACAAACTTTCTTCATCTTCTCTCTCGTTCGTAATACAAAGAAGAAAACATGGCGACCAAAACCTTCTCTCTCTCTTTCCTCCTCGTAGTTTGCATCTTCTCTCAACTTTCATCTACCTTTGGTGATCCTTCCGTGAAAGATTTGGGCCAACACGCTGGCTACTTCAGCCTTCCGCGTTCAAAATCAGCCAGGTTGTTCCATTTCTTCTTTCAATCACGAAACAATAGTAGTGATCCTGTTGTGATCTGGTTATCCGGCGGACCAGGTTGCAGTAGCAGTATCGCGCTATTTTATGAAAACGGTCCGTTCACCATCTCCGAGGATCTTTCACTTTCTTGGAACAGTTACGGTTGGGACAAGGTTGGGTTTTTTTTTTTTGGGACTAGGTTGGTTCCTTTCTTGTTCCTCAAGAAACAAATTAATCCATAATTTAACTATTATTTTTTTTGTTTAATAGATATCCAATCTAATTTACGTGGACCAACCAATCCGAACGGGGTTTAGTTACGCGAACGACAGCACCGATCTCAGGCATGACGAGGACAGTGTCAGCAATGACCTATACGACTTCTTACAGGTTATTTGATTTGTTGTTGGTCTTCCAAAAATTTCGTGGAAGATTAATTCTTCTGCCTAGGATCTATCTCCCGTAGCTCTTCGTCGTCGCCACTCGACGTATTAACGACTCGTGAATACTCTCCTCATGTGTCATGTCCCCTAAATAATTTTCTATAATTTTGATTAGGTGTTGGAAAGTATATTTTCGAGTGGAAATGTATCTCCCTTTTCAAATCACCTTCGCTATTAATTAACCACATTTTGTGAATTTGCAGACTGTTCTGGGATTTGGTCAATGATTCTAATGCATGTTTAGGATATCTGATTTCAAAATAATGCGATACAATATTAGCTTTCATCTGTTGTTGATTCAAGATATTTAAGATTTCAAAAAAAAAAACTGAAAATCCATATTAAAATTTATTTAGTATCCAAAGTAAATTTGAATAAAGATGTAAAATCACCCTAGTTAATAAAAAATATAAATAAAAACGAAAACGGAGAAAAGGAAAAACATAGTAGTTTGGTCGGAAAATAATAAGGAGGTTCATTAATATGTAAATCACTTTTCTTTTCTTTTTTGTGAAAAAATGAATGTAGTAAAACTTAAAAAGTGAAAAAACCCCAAATGTTATCAAATGTGACAAATGGGTTTGAATTGTCATCAAATGTTACAAATGGGTTTGAATTGTAAGCAAAAGTTATCAAATGTTACAAATTGGGTTTGAATTGTAGTCAAATATTACAAATTTATATAGTTCGAATCTGGAAATATAACGTTAAACGGAAATAAAAGATTAACTAGTTAATCCAAAACCTTGGAGGGATGAGATCGAAGGTTTTCTTGTTATTGTTCCAACTATAAAATCCATAGTCTTTGGCAACAATGGAACACGAGTCTTTGCAGTGATCTTTGTCTGATGAATCGTACAAAACGAACCACATCCCGTAAGCTGCGGAATTTTTCTTATTGTAAAACGTTCCTACACATAGCGTATGTGATGACTGTCTAGATCCCGCCACTTTTTCATTATCGCCGGCAATGCTTGGGATCTCTATCATAATCTTTTGACCCAAAGGTACGGATTTGGACAGTTCAGGGGTTGGGCGGCACGTGACGAAAACGGGAACATTTGGAAGTGTTTGCATCTCGTTGGATACGATAAGTGTGGCGGCACGTGCAGATCCAGACCTAGCAAAGAGCATTAGGACCATGATCGATACCAATATAAGTGTGTCCATAATTTTGATTCGGTGTTGGATAGTATATCTTTTGAGTGCAAATGTATCTCCCTTGGCTTTTCATATATATATACATGAGCTAGCTTCAGTTTCTCAAATTTGGGCCATAAACAATATCTACGTTATAGGTGATTAATAGCTGAATCTATATGGTTACAAATTAGAGTTAACAATTTCAGCTTGGTACATATTTAATTTATGCTATTTACACTCGTTATGAAACTCAAAAATAGGATAGTTTTCAAAATCTTCCTTTTTAATTTATGCTATTTACACTCCTTACACTCTCCCATCGTACAAACACCTAGATCTAACACACACATAGTAACTTCACATCTCCCCTAAAAACCTAAGACTTCATATCAAAAAACAAATAACAAAAATACAAGAAATAACTAAAAATTCAGAAATTCTTAGTTATATATGTCAAAATTAAAGTTTTTTAAAATGAGTTTTTTGGGGACTCAAACCGGAACTAACTCAGACTCTCAAATCATACACCTTCCTGAACCGATTTAAACCAAATATTTATAAAAACTCGAACGATTCTAAACCGTCACCTAAAATACCAAACGCGGGAAAAAATTCTGAACTGACCCGAAAACCCGAATGACTAGACCTAGTAAGCATCATAGCCGCTAAGAGATTTGTCTGGTGTGGTAAATTCATGCATGCACCTAAATTTTAATTTGGTGAATTGGATTTTTTTTTTTCACTTGGTTTTTGGTTTCTAGAAGGTGAATTAGATAACCACTAAATCAAAATTTGATAGAAACATTGTATCGACGTTGATTGAATCAATAACATATTTTGAGCAAAAATTTTCATTTCTAATCATCTGGTGTATTCCTAACAAATTATAAAAGCTATAAGTAATGACTGGAAACTAATTTGGCTAAACATTAATCAATTAAAGTTATAAAATATATTTTATTTATAACAATTATATGGATAAGAGTTTAAGTTTTAGGACTTAGGATTTAGCATTTGGAATTGAGACTTTAACTTTTAATTTTTACTCTAAATTTAGTTTTTAGGGTAACTTAGAATAAAATATAAATTTGGGGGTTGAATATACAAGATTTGTTAACTTTTTGGGCTTTTAACTTTTTGGAATATTTTCTTATTTTTGATATATATAAACTTATATACTGAAATCACTTTTGGAAAGATATCTTCCATATATCTCTTCTTAATCCAATTTTTTGCCAAGTCCTTATATATCTCCATTTCCACCCTACACCCAACTCTCGTACAAAGCAGGAAAAACAAAAACAAAATGGAGGCCAAAACATTTTTTCTCTTCATGCTTTTCATCTTTTCTCAGTCTTGGCTCTCAACTTCTAAAAGGATCCTAAACAATCCCTCTGTTTTCTCATCGTCTTTGAATTTTTCGAGTGGTAATGCAGAGAGACTTATAAAATCATTCAATCTAATGCCTAAGTATGACGTTAATGTCATCCCAAAAGGAAGCCTTGATGCTCCAAGACTCATTGAGAGACAAATTGATTTTCTGGCGACAGCCGGTTCCAAAAACGCTTCCGTTGGTCCTTCTGTTCAAGAGTTTGGCCACTACGCTGGTTATTACAGCCTTCCTCATTCAAAATCAGCCAAGTAAAGTTTTAATCTGTTCAAATAATGATTTGCTTTAATGGAGATCAATTTAGTAGTTAGTACTTAGTATACATAAGTACACGTGTTTTATTTGATATTGCAGGATGTTCTATTTCTTTTTTGAATCACGGAACAAAACAACCGATCCGGTTGTGATCTGGTTAACCGGTGGACCGGGCTGCAGTAGTAGTGTGGCTATGTTTTATGAAAACGGTCCGTTCAAGATCTCAAAGGATTTGTCTCTCTATTGGAACGATTTTGGCTGGGACAAGGTTTGACTAGTTTAGTAGAAATAACATCTTTCTTGTTACTCAAGAAACATATCTATCTACAATAAACATAGCAAAAATGCATTTCTTCTTAACTCTTGTTTTAATAGGTATCCAATATAATCTACGTGGATCAGCCAGTCGGGACTGGTTTCAGTTACACATCTGACGAAAGCGATATCCGGAATGACGAGGATGGTGTCAGTAATGACCTTTATGATTTCTTACAGGTTTGATGGCTGTTGGTCTTCCAAATTTTGTTATCTGTATTGTTCTTTTGAATTGTAGTGACTTTGGTTCTATCTTTGAATTTTGGTAGGCTTTCTTTAAAGAGCATCCAAAATTCGTAAAGAATGATTTCTTTATTACCGGTGAATCTTACGCTGGTCACTACATTCCGGCTTTGGCTTCACGTGTTCATAGTGGCAACAAAAAGAAAGAAGGGATTCCAATCAACCTTAAGGTAAGTGATCACAATGGTTTTGTTTTTGGGGGGAATAAACCAAATTTTCTTGTTTAATCTCGATTGAAATCAGGGTTTTGCGATTGGTAACGGTTTAACCAACCCGGAGATCCAATATGGTGCGTATGGGGATTATGCACTGCAAATGAAGTTGATTTCAGAGTCTGACCACGAGAGCCTCAAGCAAGATTACGTTGAGTGTCAAAATATAACCAAAAAATGCAGTAATTTCAATAAAAAGCTCTTTCTTCTTTATTTTCGTTAGATACATATTGTTCGGGTTAAAAGATAAGAAACTTATATTTTGTTAATATCAGGTCTTGGTGGTGGTTTAGTTTGTGATTCTGCTTTTGAAGTTTGCACCAGTATCTTCAACAAGATAGTGGCAAAAAAAACTGGCCTAAATGTAAGCCTAAAAAACCTGAAACTGATTGTGTTTTCTCAATAATTTTTTTTTTGTTTACGAGACTTCCTCGATTTGTTTGAAGTATTATGACATTAGGAAGAAATGTGTGGGGAGCTTGTGTTATGACTTTTCGAGGATGGAAATATTCTTGAACAAAGAAAATGTACGAAAAGCCTTAGGAGTTGGAGATATCAAGTTTGTGTCTTGTAGTAGTACAGTTTATGATGCAATGCTAGAGGACTGGATGCAGAATCTTGAGGTCAATATCCCGACTCTTGTCAATGATGGAATCAATCTTCTAGTTTATGCTGGAGAATATGATCTCATTTGCAATTGGCTTGGTAAGATTTTATTATAATTTCCCGTTGCCATAATTATTTTTTATAAACATTTTAGGAATTTTAAAATAGGTCAAAAGTGTAGTTTCATTTGTGCTATCAGTTTAGCTAGTTTTAGATGATTTGGGTTATTTCTTGAATCAAATATAATATCTACAGGAGTTTTAATCGTTATTGATTTGTTAGTGAGATGAAAATGGTTTTGTCTAGGCTTAGAGTTTTAAAGGGTTTGTCTTATACTCTCGACTATGTTAAGAATATGGAGCGGAATAGTTTCAAATTTTGGTATTATTCTAAGTTTTGATTAATTTTCTTGGGTATACAGGAAACTCGAGGTGGGTAGACCAAATGAATTGGTCAGGCCAAAAGGGTTTTGGATCAGCAAAAAACGTACCATTCTTAGTAGATGGTAAAGAAGCCGGTTTACTGAAAAATCACGGTCCTCTCACTTTTCTTAAGGTAAAAAAAAAAAAAAAAGACGATGAACCATACCTATTTATTAGTGTAATTAATAAAATTGAAACTGAAATTTTCTTCTTTTTAAAGGTTTATAACGCTGGACACATGGTTCCGATGGATCAACCAAAGGCTTCTTTGCAAATGCTTCAGAATTGGATGCAAGGAAAGCTTACGACTCCTCCTGTACGAGGATTTAGTCAATGATTTTAAGATATAGAACATTTGATTTAAAAATAAAATGATATTAGCTTCATCTACAATTATATGTCTTTGTAGTTTTGAAACTATTTTCGATGTTTAAACATTGATTCTTGCCATAACCTTATATTTCTCATCCTTTGAAATTTAATGCCATGAACCTCATAACTCCTCCTCTACCCTTATAAGCCGTCTTTACTTTTTAGGTCGCAGACTCAGATTAAACTATCAAAAATAATAACGTCGACCGATTCTTTGAAAACACATTATAAAGTCTAGCCAAAGATAACTCATCTTAAAATTAGCAAATCGCTATCAACATCTTTCATCAAATGAGTCAAAACCTACAATAGTGTAGATGTGTGTCTAACAGTCTAAGTAAAATGAAAGATAATTTTAAAGTGATGTTAATTCATTTGGAAAATTAGCCAAAGGTAAATTCATTCTATTTTCCAACTGAGCAATTCCTTAACAACTCCTAACCATACCCGAACTTTTTGTTAAGAGAATTTATATAATTTAATGCTCTATAGGTGACTAATTTCAGTGCCGCTAAATGATTGCTAATTGAAAAGTTAAATCTAATCTAACGAATTTGCTATGACTTCAGTCATTTATTATGTTTGTCGAATCATTTGGCAAAAAAAAGTGTACGTTCTTAACACACGTTTGCCAGTTAACTTGGCCATTGGTGATGTTAGACTAGAATAAACAAAACATATTTACAATTTGTTCAATTTTTTGCATATTTATACTAATTCCCCATTTATAATGCTGCATGGCCCTTCCATATATTTTTGGCTTTACAAATGACTAAATGAGTCAAAACGTACAATTTTCCAAGTGTACCCACGAAAACTTACAAATATAATTTCTTTCATCAAAACATATAAGGATAAAAAGAAAGATTCACCAAAAAAAAAATAAGAATAAAAAGAAAGAGACTCATATTTTTAAATAATTTATAATATAATAATTCTAAATAATTGTAATGTTCATTTGAGAAATGCATGACAAGGATTCTATATCCTTTGATTTTTCTTGATGTTGTAACTTGTAAAGTTTCAATGTCACTTGCTACTTGCTATGTTGTTATTGCCTCCGCTTTCCTCTGCAACTATCTCTTCTGGTTGGATATTGTTAGATTCCTCATGGATCATTTGGTTTCTTTTACGTAATCTCTTTTTGTTCCTTGCATTATATCTCTTAAATTTCTCTTCCATGGACTCATTTTTATAGTGCATCGTTGATATATGTGCAGCAAACTTTTGTGAAGTGTCAAACACACTGTTACATTTGGGACATGTATATGGACCGTATTTCTCATATGGTAAGCTATGCGTCCGACCATCGTATTCAATATCTTTTCCAAAATCAAAATCTCTAAAAATATTTTCAAACTTTTTGGTTGGTCTACAATGTCTTTTCACGGGTTGACGATAGAAAACATATTGGTGAGGGTTCTGTTTTGGTGAAAAAGAAATATTGTCTATATTCCTAGGAAATACGGAAGCTTGATGTGGAAAAATGGTATTGAGGGGTGTAGGATTCAAGATCTCGCATTGGTTTCCAACATTTTTTTCAACAAAATTTGAAGGGTAAAAAGGAGGATTGAAGATGTTGGGTTCTTTGGCACGTTGATATTCATTTTGGGAGGTAATAAGATTATAGGTAGGAACAATAGCAGAATAGCTATTTGTGATAGTTTGAGTAATAGAGATTTGAGAAAGATGAGGGTTATTTGAGTTTTGAGTTATGCAAGGCATCCCAAAAGTGGAAACCATGTTTTTTCTCATATGATAAGCCATATGTGAATTGTTAAAACCAAAAGAAGATGAAGAAACATGTGAATCTTGATAAAAATTAAACACACGAGAGGAAGAAAACAAACCATGATGATTCGTGTGGTCAGAAGTATTGAACATTGAGTGAACCATCTTAGACTCATGATTCCTAAGGTTGGAACTCATTTCGATGGGAGTAAAACCACAAATGTTCACAGTATCGTCAACATAAGAATTTAGGCCATTTGGGATTGAAGTCATTTTGAAAATCAAGAGAGCATATTTTACATTTTCAAGAATGTCGCCTTTTATATTGATATGTACATATTAATAAAACAAACAGATAAATTCATTATAAAAAAGATATTAAACACGAAAGGAGAAAAATCTAGTCCATATTTAATATTTTTGAATTATAATAAATTTTTATGCATGTAATCTTCTAATATTCATTATTACTTTTGAACAAAAATAAAATTCTATGTGTATGCTAATATTTTGATAAAGTAAAAAGGTTCTTTTTATTTAGGCAATGATCTCGAAATCCTCTTCTATATATTGCCAATGTTTTTGGACCACTAAATACTTGTTGACTCCGTTTTTGTTCATCTGTTTTAAATGTTAGATATAACTTGAGTTTTTTAAAAAAATAATATATTGTTTTTAAAATTAATATTATCAGACTTGAGGTTTTTTTATAACATTTATTGTGTAGATTTCTAATTATTTGTTTAAAAAATATAACATATTAGATATAATACATAACTATGTCGAGATTTGTTTTCCAATATTCGCCATCAACATTATTTTCAATATAATAAGTTTTATATGAAATCCATGGAAAGTTTATATAGGATATTTAGATAAGCTTTTGATTTATTAATAGAAAATTGGATTTAATAACTTTCTATGTATCAGATATAATGAGTTCATATAATAAAAAAATTGAAAGGGAAAAGGAAAAATATAAAATAAAATTATCTGACTGGGTTAAAAATAATATTATTTTTTCTTATGGCTCTATTTTTAAACAACAAAATAAGAAAAATGCTACACTTGATATAATTTGCTTAGCTAAGAATTCAAAATATAAATTAAACTATCGATTGGGTCAAATTTATTACCCTTTTCGTAAAATCTCTTTTAACATACTATATAGTAAGGATATATACTGCTGGCATAAAATTACTAATGTCTATTTGTAACAGTGGGTATTAGGTAACAACTTTTATAATTAATAGGTTGAAAAATATCTGTTTAATATTAACATATAATATAATTTGTAGGTTGAAAAATATCTGTTTAATATAACATATAAAGTATATATATCTACTAGATTTTAACCCGCGGTATACCGCAGGATGATTTATTTTTTAAAAGTAATATATATTAAAACTTGCAAATTTTATTTTTATAAAATATTTATATTTTTACAGTTTATAATTATTATTAAGTATTTATATATATTAATTGTTATTAAAAATAATAAATTAAAGATTTAACCCGTATTGAAACGGTGAATTAATTATATTTTACTTTTTCTTAATGTTGATTCAAAAACCCGTCCCTCCAAATCCGTCTTGCCAAAAAGCCATTTATTTTATTAATATTAATTTTATTTATGATATGACTCTGAATTATAATCTAAACATTTTAGCTAATAACATAGGAGTGCACCATATTTATTTAATGGGAGAATGTACCATATGACCCGAATGCACTTTTACCCAAATCCACCAAAAAAGTCTTGCAAAACTACTTTAGACCCGAATGTACCATATTTTTTTTGTGCTAATTTTTATGTAATTAAGATTTAATTGATTTCGTATATAAAATATTAAATTGTTTTACGAACTTATTTGTTTATAATTTGGTAACAGATAGATATTGAATATTCAGTATATTTTGCTTCAGTTTAGGAAATCTTTGATGACCCGTCTTTAAATCCAATAAGCCCTATAATTAAGAGATGAATATTGTCGTTAAATGATTTTGGTAATCTTAATGATGTCATTAAAAGATTTTGTTTTTGATTAAATTTTTCTAATGGCATTATCATGTAATTAATTACAAAAATTAAGGTTACATTTAAAATGTACTTCCCAAATAATATAGTAGGACGATATGCACTTTTATCCAAATCCACCAAAAAAGTCTTGCAAATATGTTATAGAGATAAGAAACGATAGTCGGTTTTGATAGGTATAAGATTAGCAAATATATTAGTTCGCTTAAATTAGTTAAAGAATACAAATTGAAAAGGTATATTACACTTTATTCGAATATAGTATCAAAACTTATATAGAGATTTGATAATTTTTTAATTGTTGAATACTTTTTTTTTGTGCTAATTTTATGTGATTAAGATTTAGTTGATTTCGTATATAAAATATTAAATTGTTTTACGAACTTATTTGTTTATAATTAGGTAACAGATAGATATTTGAATATTCAGTATATTTTGCTTCAGTTTAGGAAATCTTTGATGACTTGTCTTTAGATCCAATAAGCCTTGTAATCTAGATATTAACCTGCAGTATACCGCATGTAGGCTTATATTTTAGTTCAACTAAAAACTTTTATTATAAAGATGATTTAAAAATATATGATATTATTTTATTTGATTTTAAATGTATAGTATACTGTGAGTTGTATATGTTTTGTTGATATTATCTATATTATTTAGTGTTTAAGATTATACACTTGTAGTTTGATTATTAATTTAAGAGTTTCACCTGTAGTATACCATTTTGTATTAATATCGATCTAAACCCGTCAATTCTAGGATTTTCCAGCTTGTATTAAAAATTAAATCACATCTAATATGTTATTAATTATTGTAGTATATAAGATTATAAATTTTCAATATAATATGTATGAAATTGAATATAAATATTTCAAATTATGACATGTTACTCAGTAGAAAGTTTTCTTAAATCTATTTTTCACCCGTTATAATATTTTTTCATGTATTGAACAGTTTATATTCGTTTTTAAAATTCAAATTATGGCATATGCGAAAAAACTCTAATTATTTTTCTATAATGATGATATTATTTTTCGGCAAAATTAGAATCATATAAAGATGAGTAGTGAATTATAATAATTAATAAAAAATTAATATGATAATTTAGATATCAAATCTAATTTGTTGATTTTAATTGGTTACTTTTTTGGGAATTAATAATGTATTTCGTTTTTCTAATTAAATTAAATTAATTAAAATTTAGATATCAAATCTTATATGTTGATTTTGATTGGTTATTATTTTTGGAAATTAATAATGTATTTTGTTTTTAATTAAATTTAATTAATTAAATTAGTATTTGACTATTTAATCTTCATAAATTAATTTACTCTTTAAATATTTATTTCTAATAGCATACATATGTAATTATTTACAAAAATTAAGGTTACATTTAAAATATACTTCCCAAATAATATAGTAGGATATAATTTGCTTTTAGAAATTGATATATTGAAATGGTTTAACAGCCTGGCAAAAAACTTCAGTAAAATTGTCCACTTTAGTTTGCCAACCGTTGAGGAAAAACAGAGTTATAATACACTTAGTCAAACTAGAAAAAGACTCTTGTCTTTTTGGTATCCATCATCCAATCATAGTTTGACTCAATTAAATCTAAATTATTTGTTTTGTTTCAAGAAAATATAAATCAATCTCTTTTCGTCAACACATATATAGTAGCATACTTTTATTTATTTACTGCCTCCTTCACGCATATAAGAAATGAGTTGTTGTTTTCCTAATAATTCTTAATATGGATGCAATTATAATACTGATCAGAAAATATATCATAATTGCCTGTCTAAGAGGTGACGCATGAGAAATATTCAGTGATACTAATAATCTCTGGTGCAAAAGCAATTATGAGTATATATCGTTCTTAATTGCGTCTGGAAACCATGGAACACCAATGAGTCGAAAAAAAAAAAAAAAAAAAAAAAAAAAAAAACACCAATGAGTCAATACTGTTTTCCCTCTTATGCTAATTATTCCATACTATTTTCTACATATGCATTGAACATTACAACTCAAGGGCAGACGTAGGGGAAAGGGATTGATGCAATCGTAAATTGACAAAAGAATTAAAAAGCCAAAGATAACCTGCAGTTCAAATACTTTATTATTTTCATTAACCACTCAATAAATTACGAGCTTTAATTAATTTTACCTAGAAAAAAATATTGTTGACATTATTTGCCTCGACAAAGCTTCACCCAAAATCCAGTCCTAGTACTTCACATGATAACACGATTTACTCGAGTCAAAATCCGACGTATAAGACTACAAATATAGACCATCAACCATTTGACTAAAGACACCTTTTCTTATATAGAAAATATAAAATTAAAATAAAGATATTAATATGCATATTTTTAACTACAACATCACATATATATTTAGAATATTGTTTTTGATTATATTTTACATTAAAAGAGTAGAATATTGAGGATACTAATTTGACATTCTTCACGGCATATAACATCTAGAAGTTGTAAGGCACATACATACATAGCTTAATTACAATGTGTATTATTATTTACCATGTTTAATTTCAGATTTGTATTTAAAAATTAATTTTTTTTTTAATAATTACTTATCAACCTAATATCCTATATGTTTGGGCTGTAGTGAATTTGCAGCCCAATTTGGAGATTTTAAACCCTTAATTTATCTTACAAGACTAGACAACATTTCAACAATAACAACTAAGTTACCAGTTTTACAAGAAAAAGAGAGAGGTTATTTCCCTATAATTATGACTAAAAGAATGTAACTACACGTATAAGTTCCTTTTGTAACACATGTAAATGTAATATAGCAAATGTAAGGAGTACACCACGAATCAGGAAACTTTTGTTTGGCCATTTGTACCATATTACTTGCACATTTGTGGAAATGAGTGTGTGACTATATCTGCATGCGTAAATCAAACACATGTACCTTAAATGATATAAAACAGTAGATCTATCAATTGTACACATATATATGGATACATCGATGGGTCATTAGCTCTGAAGTTGATTAGTCGGGCCAAAAATACACCTGATCATCATGATATTCATATATGTATAGATATATAGAGCACATATCACGAAACTCATATATGTACATATATTTATATGTTTGTGTGAAAAAATAATTCAAAAGATTTATTCATGCATGCAAGTGTCCATCAAAGTAGTACGAATGAATAATTATGAAGGGTTCTTTTGGCACTTTACTAAATGTAATAATGAAAAACAACATTGGTAAGTCAACTCGTGATGATACATTTTTGGTTAATAGAATTTCACAAAAATTGAGTTTTGTTTTTTTGTCACTTTATAATCAGACAGTTCCATATAGTTCACTGGTCCGTCCAATGCAATCTTCTCTTCCAACATGTTTTCTTCCTTTTATCCGTGTAATATCAACAACACTTGGGACTGTTTTTTTTTTCTTTTTCCTTTTTACTTTTGAAATTCATGATGAAAACTAACTAGCAAGTTGATGTGCATATTTATGAAAATACATTTGGACGAATGATCAAATCAAGAAACCTGCTGATAATTTTAGTTAATGACTTTTTTTTTTGTCAACTCATTACAAAGTTCTGGATTTTAAATATTTGCATTTCTCTTGATATTAATGATTCAATTTTGATTGTTTGGAGTTTGGACCATGCGTATGCTGACAACCAAGTTACTCTGGATTTTGGTAGGGATATTCCAGACTAACCCCAAGTTATGAAATAAAAGACATTGAAATCCTCATAAAGAAGGGATAAATAAAGTTTATCTTTTGAACAGTTAATTTGTTTTAACGTAATTTTATCAAACGAAGCGCGAGCTAAAATAAAATGAATAATTGGAAATCTAATTTTTTCAAACACGAACAATAAATATGCATGCATGTCAATCATGTTGACTTCTCCATACCCATAGCTTTAGAGACAAAATGAAATAATTGGTTCTCCAGATAATAATATATAATAATAATTGATAGGGTGTGTCCAAATCCAAGTCTCTTATTAAAAGGGCACATATTCAACTACTCCTCCATAAACACAAAAAGTCCATCCTAAAAGAAGCAAGTAAGAGATAACAATTTCTCTCTTTTTCTTTTCTCTTCTTCAAACTTCAATTCACTAACGAGAGAAATGGGAAGAGCTCCGTGTTGCGACAAGACAAAAGTGAAGCGAGGGCCTTGGTCGCCTGAAGAAGACTCTAAACTTAGAGATTACATTGAAAAGTATGGTAATGGTGGAAATTGGATCTCTTTCCCCCTCAAAGCCGGTAAGTTCATACACATGTTCTTAATCCTAGATAACCTTTTCGAGCTTCTAAGCCCAAATAAGAGCTTATGCCATTCTTTGTTGTGGTTTAAGGTTTGAGGAGATGTGGGAAGAGTTGTAGACTGAGGTGGCTAAACTATTTGAGACCAAACATAAAGCATGGTGACTTCTCTGAGGAAGAAGACAGGATTATTTTTAGTCTCTTCGCTGCCATAGGAAGCAGGTTCTCTAATTAATTCCTTTTGAAATCATCTTTAATCATATAAGATCCTTACAAAAAATGTAGAAATGAAATCATTTTTTCGCCCACTTGCCTGTGAAGGCCCTTTCATAGTTATCTGCTTAGATAGGTTTAAAGAAAATATTAATTCACACTCTCCTTCAATTAATCTTATAATAGTAACAAAATTTCTCCTAAATCTAATTTTGAATTTATGTGTTATTTTGAAGTAATGATCAAAATATTTCCAAACGTGCTTAATTTCTTCATAAATCTAGTCAAAATCACGAGCTACATTGATTCCATGATTTAGTCAAAACTACGAGCAACTTTAATTCATCAAGAGTGCAATACTTTTCTCCAATATTAGCTATTAATATACATCAATTGAAACTTGTAGGTGGTCAATAATAGCAGCTCATCTACCGGGACGAACAGACAACGACATAAAAAACTATTGGAACACAAAGCTAAGGAAGAAACTCTTGTCTTCTTCCTCTGATTCATCATCATCAGCCATGGCTTCTCCTTATCTAAACCCTATTTCTCAGGATGTGAAAAGACCAACCTCACCAACAACAATCCCATCTTCTTCTTACAATCCGTATGCTGAAAACCCTAATCAATACCCAACAAAATCCCTCATCTCCAGCATCAATGGCTTCGAAGCTGGTGACAAACAGATAATTTCCTATATTAACCCTAATTATCCTCAAGATCTCTATCTCTCGGACAGCAACAACAACACCTCGAACGCAAATGGTTTCTTGCTCAACCACAATATGTGTGATCAGTACAACAACCACACCAGTTTTTCTTCAGACGTCAATGGGATAAGATCAGAGATTATGATGAAGCAAGAAGAGATAATGATGATGATGATGATAGACCACCACATTGACCAGAGGACAAAAGGGTACAATGGGGAATTCACACAAGGGTATTATAATTACTACAATGGGCATGGGGATTTGAAGCAAATGATTAGTGGAACAGGCACTAATTCTAACATAAACATGGGTGGTTCAGGTTCATCTTCTAGTTCGATAAGCAACCTAGCTGAGAACAAAAGCAGTGGTAGCCTCCTACTAGAATACAAATGCTTGCCCTATTTCTACTCCTAGTTCTTCTAGACTCTCTTGTCTTCTTATATAAATATATCTTGGACTGACTGTTAGTAATATCAAAGATTTGATGGGGTATGGGAGGAGAGAGAATGAGATAGAGAGCGACTATGATCAGTTTTATGGGATTTTGTATTTTTTTTTGTTTATTTATCTCTCTTTATTGGATTTCTAGTTAAGAAGAGACAATGTTAATGGGACTATGGGAGATTTGATTTGATGAAACCCAAAAGGATGTAAGAGTAGATCTTCGTTTTGGTCGAGAAGAGTAGATCATTTCAGCTTTCAGATAAAACTAAGAACAAAGTATGTGATCTATACATACGAACGACTATACACACACACACGCCCACACACATATATAGCATTTTTATTGTTTCTATAATTAGATGAGACTATTACCATTATATGTGTATGCTATATATAGCAAACAAAATCGTATATACACGCACTTTTTTAGTTAAAGATATATACGCACTTGCAAGACATATATATGTTTTATTGTTAACAACACATATGCTAAAGAACTAAACTTCCAAACTGAAATGTCCCATAGATAAATAATTTGTAGCGAATGATCTTACTATTTTATATATAATGTTTTAACATAAAACCTATGAAAGATATATTTTATTTAATCCTAATTGTATATTTAGAGTCAATATAGTTAAATTGTTGAAAGTAAACCTGGGCAAAAAAACCGAACCCAATATCCAAACTGATACTCGAACAAAAAAACCGGGTTGGGAAGATCTAGAGTTGAAAATTATTTTACTGAATAGAGTTTTAGTAAACATGTAGGTATCGGGCCAGTCCGTAAATTATCCATTACCCAAACATATAATTTTAATATACAAAATATTAATTATATTTAATCTTACTATAATCTAATATCTAAACTTATAATTATAAATCTAAATCTCTCAATTAATTTTAAACCTAAATACCCAAAGCAACTAAACTATATAAAAATTATTTATCCTATTTGTCAAAATTTTGTAAAAAATATTCAAATATAATTAAATTTATTATAAATTAACAAAATAACTACATTAAAAAATATAGTAAGATATCTAAAACCCGAATCCAAATGAGTTATCTATATTCTCAGCCCTAGTTGAAACTATATTTTAAATAAATCATAGTATAACTAATTAAGAATATTTTAAGGAGATTTGGTACATATGTTTA
Col-0-6909	CCGTAAGAGACAAAACCTCATGTTCTTGTTTCTACAAATTCTCGTGCCTTTCTTTGTTTGGAGATCTTATTTTGTTTTCTTAAAACAGGATGTTGCTACTCCAAAATTATGGAGGACAAACACCAATGTGTTGAAGGCGCTATGCATCACAATTGCCCGGTTTGTTTTGAGGTATAAGAATCAGATTCACCCATTTCTTAATGCAACATAATGGTTTCTTACAATTGAACTTGATGTGGATGTATTTGTTCTCAGTATCTGTTTGATTCAACAAGAGATATCACTGTCCTACGATGTGGTCACACTATGCATCTAGAATGCACGAAAGATATGGGGCTACATAACCGGTAAAAGAACTCTCAAATCTTTTATGCAACCCATGAATGAAGTCATTGATAAACAAAGATTAAAAAAATTCTTGATGCTTTGTGTAGATACACATGCCCTGTATGCTCCAAATCCATATGTGACATGTCTAATCTGTGGAAGAAACTTGATGAAGAGGTGAGGTTTCTTGATCTGATGTTCGGTCTCCTTGTATAGTCTCTTATGTTTCACTAAGTCTTACATTCAAAATTTTGCAGGTTGCTGCATACCCAATGCCAAAGATGTATGAAAACAAGATGGTAAACCAAAATTAAATTCGATATTTGATTCTCGTGTGTGTGTGTGTGTTTGTGTTATGTACACTTTCTGATTTGGATTTAAATGTGATGTGTTGAGTCAGGTATGGATTCTCTGCAATGACTGCGGCTCAAACACGAACGTTCGGTTTCATTTGATCGCGCATAAATGCAGTAGCTGTGGTTCCTACAATACAAGACAGACACAGAGAGGCTCTGATAGTCACTCTTGCTCCTCTGGAATGCCTCAGGTTGTTGGTTCAACCGGTTAATTTTTAACCAGAGCTGGTTTTGGTGTCTGAATTTCCCATGAGGAGATTATTTGTACTTTCTATAGTTTGGTATCAGTCAATGCCTTTGGTTGTTAACAATTATATCATCACAGATTCAAAAGCTGCTTTGAGCCAATCCAACTTGCAAGTCTAGACCATTATAGCCCAAAACAACCATATCTTGAAATAAATTATATATATTAATGTTTAAATAAGTAAAATTTTGGTAAAATCAGTATAAGAATGTACAAATATGCCTTATCTTTTTAACACAAATTGAGATAGAAATTTTTGTCGAATTTGCACATTTTCATGAAATCTCTATAACTCTATTTCGTTTCTTGATCAAGTGAAGTTAAAATCCTTTCTTGTTGTGGACATAATAACTTGAAGCTATTGCCCAAATAATATACTGAAAGGTAAATCAATCCAATAAGCCATGAGTGGACTGTCTATTTTTTGACACAGCTTAACAACTTATGTTAGTGACATGGACAAGAAGATCCGGTTCTAGATCTTGAGGACCTACCCGAACCGACAATGAAATGGCTTTTGGACCATTTGGTTGTTGGGCTTACCAACGACTTCTCACCCATTTCCCCCAAACACAAAAATATTTAAATAAAATATCTCAAAAGTTACAAATCATCAAGCACACCCCCACAAGTTACATTATGAAGACAGGAACATAACATCATACATAGAGAGAGAGAAAATGAAGCTAAAGTCTTGAGCTTTAGATTTAACATAATCATCCCCAACTGATAGTAGAGGGAAAAATCATAGAGTACAAAAGAAACCCCTAAATTAGTTTCACAATCATGGAGCCAAAACATGAATGTAAAATTGGGTTTTTGGGGTTGAGATACAAAACCCAACAACAACAACAACAAAAATAGCAAGCATAACTAGAGAAAGAAGTAAACTAGCAAACTCTCTCACTTAGTATTAACTCTTCATTGAGCTAAGAGTTAAACCAGGGGAGTTTTTTTTTTCTTACTTTCTCATCACGCTAAATCTAAACCCACAATGGAGCATAACCAAAAGCCCTAATGTACAAAAAGATCACTCTCACTTGAACACTAGAAGTGAGATTAATCTGGAATTGACCTATGTATGTAATGGTATATTAGATGACTATTAGTACTACTTGAGTAAGATAAAAGATCAGTAGCCAGAAATGTTTTCATTGCCCGGTCATTGGAGAAGAACTTTCTGATACTTAGCTTCTGAATAGGATCCATCTGAGAATACTCTTTTCCTGTTGAACTTCCCACATCCATTGTTGACAATTGGGCATTGGACTGTGACCGGAGGGATCTCGAAGCTCTTGAGAGGCGGTGGCGGATGGCGCCATTGAGGTAATGGACCAGCTAAGAGCAGTGTCTGAAGTAAAGGCCCTGCCTTAATAACAGCTTGTAAAAGCTTACCCTTCTCAGGCAGTGGCTTGTCTTGCAACAATGGATCCATGATAATCTCAGTTCCTGAGACTTCTTCAAGCTGACATGGTGGTGGATTCATGATATGATCAGTTGGTGACATAATGCTCTCCTCGCAATCAGAAGATGAGAAGCTCTTGTTGGATCTTAGTTGTTGAGGCTGCACTTGTTCGTCTTCAATGCTTGAAGCTCCAGATAAAGGAGGAGTCATATGCTTTTGCTGCTGAAGCGAGTGGCTATCGAACATGAGACGCTGACATTTCTCGAGAGCTTCGTCTCTTTCTTTGATGGTTTTGGTTAAGATGTCTTTGAGATGGATCAATTGCTCGTCTCTTTTCCTTATTTCTTCATAAGCAAACATCTTTGTTTGGTCCAGCTCTAGTGTTGTGTACAGTAGAGACTGTCTTATTTCTTCTGTTGTCTGTAAAAAGTCGTAAAAACACTCAGACACATAAATCAAGAAACAGAGGAAACAGAGGAAGCAAACAAAAGAAGAAAGAAACATGGAACCCCTAAATTGAGCAACCTCTTGCTAAGAAATGCAAAATATGAAAAATCTAGATGAATCGTTAACAAGTAGGTGTAGATGCAGGGTATATTAGATAGACCAAGGAGAAGAAAAACAGAAAACCCTCGAGAAATTTCTTGTTTTTGGACAGACATTATGTGCCAGTTTAAGCAAAATAAAAATTGAAAGAAAAGGAAGGCAAAAGCCAAAACCTGCCACTACTCACTCACTAGTGTTTAAAGAAACAAATGAAACTCAAATTAAGAAAGAAAAACAAATTTACCTTTGCGTGAGAGTAGTAAGGCCAACCAAGAAGAGCATTGCTTTGGTTATCCATAAAATTCAACTAAATTGAGGTTAAAAAGGATCTTCTGATTCTCTAAATAACTGTTCGTGTGTGAGAGAGAGAGAGAGAGAAAGAGAATGTGTTTTAACTTGAGGGGTTAGGGAGGGAAGGAGTTATATATTAGTAAAACCTTGTAGTGGACTGCTTAAAGCAGATCAAGCTTTTTCAGGTAGCTCTCTTTCGAGTTTTCAATAATTTAATCGAATAACTAAGAAATTAAAAGAAATATAAAATGATGCCACATGATTGTATCATATCTTGCAACATTATTTCAACTAACCCCACTTTATAATTTACAACGCGCAAACTATTTAGAATATTATTTAAAGAACAAAATATCTCACAAAACTTCAAAGTAATGTTAACTTACAATGTCAAAATATAATTTTATGAACAGCAGAGCAGACAAATTATGTCCCTAAACGTACTAAAACGTTTCAAAAATATAACTATAGTTCATGTCTTTTTTCAATCATTCTTATACATTCGTTTCAAGTTTAGTTCTTGTACATTAAACGATATTAAAAAAATTTAAGTGGGCGTATCTTTTTAATATATATTGCTATAGTTTTTGCCTTTTTCTTTTTTCTTTTGCCGTAAGTATTTGGTGGAAGAGAAGACCTTGGACCAATATCGTAGTTTACTGACTTTGGTCTCTCACTCACTCACATTATAGTCTCAACTCTTGTAAAAGTCTTTTGTTTTCTTCTTCGGTTTTCTTGGGATGTGCAATTAAGTTTCTTGTCTTTATACAAGAAAAATCGAGTAGCACCGAAAAGAGCGGGAACGAATGCTTCTTCGAACACCATTTTTCTTTTTCTTTTTTTTTTTGTTTAGAAATCAAAGAAGCATAGAGTCAATGCGAAGTGGATTCCACAGTCAGCAAAAGAGGCAAGTAACCAAACTTTTCCCACCAAAATATTGAGAAAAGTTGATATGGAATCCCTTTTTCAATTATTAAATCGATCACTACTCGTGGAATAAAAGAAGAAATGTTCTCGCTACTCACATTCTCGTTCACAAATGTTACGTGAAAATTACAAAATAAACAGCTCATTTTTTTATTTATTTTTAGTGAAAGATAACATCGCTAGATCATAATATAACCGGGAGCAAGAGATATATATCGTCGGTTTTTAATATTATAGTCAGTATAAAATCTACCATCAATAGTTAATTTTTCCTTTTTTTGTCAGTATCGATTATCCATGGGGTAGATCTTATATTCAAAATTACGGATATAATCTTTTTTGTGTAAAAATATTCATGTTCTTTTGTTTTGCTAATCGATCATTGATCAAGTATGATATCTAGTGTAATATAGTTTTTTTTTTCGTAACTAGTGTAATAGTATCAACGTCAAAAAACTATATTTTGTATGTAACTGGAGTAACAACTTAAAATACGAAAGTAATCAAATAAATATTTAGTTTCCTCAAATATTCGTCTAATATCAATTTAGACTGAGCAAAGTTTTGTACCATGTCTTTACTTTTGGTGTAAAACTTGTAAATAAGGTGGCGAAAAATCAATCTTTATTTCTTGGGCAGAAATTTATAATCAATTTTTTGAAATACTTTGTTGAAAATGATTATTGACTTTTACTGCAAGTGGAAGTAAAGTGAATATCCATATTTGGTTTGCTGGGCATCAGCATGTGTTAAGTGATAATCATGATGGTGATATTCCTAATATTAATAATAGGGCCATTAAAAAGAGTGTAAATGATTCTCTCCTTCAACAATATACAGATGAATAGTATAATATTATTCCCAAAAAAAAGAAGGAAAAAAAGGTATTTCCAATAGTAAAAGTAAGGAGACAAGAGTTATCATTTCATGGTCTCTTTCACCAACATTAATCTAAGAGCATGTCAAGCAAATCTTTGTATTTCTACTTTTCTTTTTATTGTGTTGAATATTAAGAGCTTCTCTCTTTCGTCTGCTTAGGTTTTCTGTGTGAATGGTCACGCACGAAGATAATGTAGCTTTGTGATTCGTTGTACTTACTCGTGCTTTTTATAACATATACAGTAGTGTATTAGTGTATAATGTACACTATAATATATAAATCACTAGTACGTAAAAATGACCAACTAAATATATGTGAGCCAATAGTATTTCTAGTCTGTGTTAAATGGGTTTAATTAGAACGACTAAGTTGCGGAATAACCTGTTTTTCATTATTATTTTTTCAATTAATAAACTGAGGCTGATCTAACCAACAATATTTAATAATATTGTGCATTAAATGTTATTTTTGCGATATAAGAAATGAGATTGTGGAAAACTGGAAATTATGGAAAATCTATATGCGAATCGCGATAATGCGATAAAATCTACTATAATTTATGTTTTGTATCGTTTTCTTTATATAGATATTATGAAGAATTGCTATTACGTTATAGATAGCAAGCTAAGAAAAAATGTTTTCTTAGATATGGAATAATCTAATTATTGATAACTAGTCTTGAGTTAGAAATAAATAGACATTGTTATTGACTTCATAGATCTCTATATCACTTACAGTATGATTTTGAATATGATGACCCAATATCCAATATCTTGTAATGCCTTATTAATATGTTGGCAATATTCACAACAAAGATAATTCAGGATAAGAGATAATAATACGAAGCCACAAACATGGGAGCTATCCATAAATGCATAGGACATGCTTTGCTTTCATTCTTCACTGTCATCATGAATGGAACAAGTTTGTATGCGTATTAGTTTTCTCCAATTAATTAAGATCCTTAAATTCCATATTAAGGGAAACTATTTTGTCGGCCAATAATTCAATTCCTCATGATATGCCTTTTAAAGAAACATTTTAAGAAACATGCGAAAACGAAATTACCGTTGTGGCAGTTAAAGAAATATTCAATCTCATTTCTCCATATATGCCTTTTATTTTCATCGTACACGGCATCATAATTTACACCTAATTAACATTCCAAAAATCGCATGTTTAACATTTAGCATGCAGGACCACAATAGATAATTGTCAAAGTTGGTCTGTCATGCATGTTCTTCATTAAGAATATATAGAATCGATTTAGTCTAAAAATAGTTATTTGGACGTTCAAAAGAATCTTCTAATGACAATGAATAAATTGACACATATCAATATGTCATCTACTAATTTAGGTTTTTCGTTTACTTTCTATATGAGATTCCTAACAATTTTCAAACATGGCATGTATACATAATTTACGAATATTGTTTTTGTGTGTGTGTGTGTCATAAAGTCTACGTGTATTGTTTTGATAGTTCTATAATGTGGACTTCGACGTCCGAGTGTTTCTGATACATAATATCATCCAGTTGTTTTCCAGTAAGCACGCGAACCATTAGACAAGTTCTTTTTGTTCCTTCTTGCATGTGTTATGTGTTAGAATTTTGTTGACTAATTAGCCCATCTCACGTTGTCTAACAATCTTAGTCGTCTTGTGTTTGAAAAAATGCAAAAAGGAAATTGAAAAACTTAAAATATCTAAAGGTTTCAGTTTTCTCGAAGTAGAGTAATTAAATGGTTGGTGTTCAAAAAAAAAAAAGAGTAATTAAATGGTTGAAGATTTTAGTTTTTTTTCGTCATGTTGAATTTTTTTGTTTTAAAAGGGAAAATGACATGAGTTCCATTGAGCAATCATATTTGTAACGTAAAAGATAACTACTCACAATCCTTTTTTAAAGAAAATAAAAGGTCTCTTGTAAATTAAACTGTTTCGTGACATTTCAACTGAAGGTTTTCTCCTTTCTTTCTTTAGTTAAGAGTTATGAGTTATGACTTTGAAGAGGTGTTTGAAAGATATTTAAGCCATTTCAGATATGTCAAAGCCCAATACCCAACCCATGGGCTTCTAAACCGGTAGGACAATCCTGACTAGAATTCAAATTCAAGTGGCTGAAGTTTTAGAAACAATAAAATGTGCAGAACTCCTTCAGTTCAAATATTTACAATGGGTTGCAAAGTCCTTCAAGGCCCATTTAAATGTTTGTTGGAGTTGAACTAAGAATCAGATAATTAAGTTAGATAGTTTAAAAATATAACTATATATATATATATATATATATATATATGGAGAGTTTTCTTTTTGTGCTTTGTTTTTATGAAGAACCACATTGACACACATCATGTCACGTTTGGACTGGTTGAAACAAGACTTGTAGAGAAAAAAAAAAAAAAAAACTGAATAAAACCGGTATAAACAAGGTTTTTGTCAAGATTTTAAAATTTTAATAAATTATATACCAAATCAAAACCTTCAAAACAAAGAATTCAAGACTACTTTTAAAATTTTAAAAATCAAATGTATGTGATGGTGAAAATATTTACAATATATGTATAATGACTATATTGCCAATTATTTTGGACTACAAGGTTATTCAACATTTTTATGAGATGATTAGTAAAATTGCAAAGATTAGCAACTTTAGGTACTTTCGCACAAAGCCTTATAAACAAGACTGATATAAAACCGTTTTTTTTTGCTCTCTTGTTTTTAAAAGTTTTTCTATTTGTTAATGAAAGATGTTGGAGTGGCAGAGGTAGAGTATAAAAAATAATGCAGATAGCTTCTTCCTTCTGATTTAAGTCTAAGCGACCCCCTTACCAAACATATTGCTTCGATTGTAATATTTCTACAATAACTATCATAATATATCTAATCTACGTATGTACATATAGACATTATATAGAGAGAAAAATATTTAATGTGAAGAATAATATATATATGCCGAATCATGAATGCCTCGTGAATTCATTGACAATAAGGAGACTCAAAATACTATAGACTATTTATTATATATAGTCAAACCAAACAGCATCCGAAGAGATAGTAAACAGTCACAACGTATAATTTTATTAGAATAGAGATGTGGTTCGTGATTAACTGATTGTTATTAGTGTCGTTATTGTGTCACCGTTGTTATTAAAATTAGATAAAACGAGTGTATATGTATAATGTATATTTCAAAATGTTTGATTTGTAATTTTCTATACATCAACACGAAAGATCCGAAGTTTGGAGTGTTCAATTGCCCAAAAACAAATCCATCTAGCCTCGTCCAAAACCAGATGGCAGATACAGAACCGGAAAAGAAAAGGTTCCATGGCTACGCTACGCAATGCAAATGATTTGAATCTGATGCTAAGGCTATGTCGCTGTATAAAGATTTCTAGTTTCCTTCTGATTCAAAATCATGACAGTTTCAAAAATAAAATAAAAAATCAAGAATCGTATCATAAGTTGTGAATCAAACGATTGTGCAAATATATAATTAGCTTGAAGTAGTTTTTGCATGTAACTACCAATCGTCAGTGATCGATGCTGCACCATTGTCAAATAAACTACACATTTTTCAATTACCACCAAGTATAAGTTAGGCTGGCGAAGTAACAAAATTGAATCTATTATTAGAATAAAATACTAAATATCATTCCAATTGAAGTAACAAATATATTACGCCAACCTTATCCAATAATTCCAATTAATATATTTTGAACAAAGTAATGAAAGGAAAAAAAAAACGCATCAACCATAGTTGGCAAAAATAGTCGCTCAACGTTAAAATGGATAAATTTATAGTATACTGTAATTTTCATTCAATTCAATTGTCAATACTATACATGCACGTAAATCCATTTTTGTCTCTATGTATATAAATATACATGTAGCTTTTTATGTTCAGATGGGTAAATGTGTGAATTGGGTTGGTTACAATATTAAATGTTGCATTTACTGTAGTCTATCTAGGTGACTTAAAAATGCGACCAATCAGTAGCTGAATTCTTATTAAACAATAAATACACCCAAATTTTAACAGATGCCGTTACTAATTAACCATTTTGTGATTGGTACAACCACTCTGATATTCTTTATCCATGTTGTTGTGACGGTAGATTTCGTTTCTTAGAACATTCAAAATTTTGTGGGGGATATAGTATGAAATTATGTACGGTGACTTTGAAACCGTGACTGATTAAGTGATTAAGTTTTGGAGGATATGAGGCTAAATATTTGTTTGAAACGTATTTATAAACTAAGTTTTACAAAGTTTATTATTAGATTAATAACAAAAACCTAAACAAAAGATATTCGCCTCAAGAGTCAAGAACATTCATTTTCTCTTTAACCTTTCATCTATTATTTGCTCCAAATCACAGCAGAGACCATAACAAAAAGCTGTTGTATTTTAGTATTTATATGCTTCTTTTACAACATACAAAAAAAAACTTTATTTCGTCTTCGTTGTCTTACCAAGTGGGCATTACTTATACCTAAAGATAGAAGATGTCCAGCTTCTATCATCTTAGGCAATGTCCGTGCTCATAACCACTTTTCTAAGTCTTACTTATAACCACTTGTCTACTTGAATTGATTGGTGTGATGATTAATTGGCCATTGATAGAAGTATAATTAGGACAAAGTAAATATGGTTTTAATGATATCTAACCCCTTAAATAATCATATACTCCTTCCCTTTCACTATTTAAATGTTTAATAACGTTGCATGCATATTAATAAGTCAAAATATTATTCTTAAAAACGACAAGATTATGACAATACTAAGGAGATACTACTATACTTGGAGAACAAAATAAATGTATACAAATTGTTAGCCAACCAAAGAATAAGTATACGAAGCTCATGCATGTATGACACAACGACACATTCTGATAACAACCAAACACTTCCGAATTTAACAACTAATGAATAACATTACAAAAACAATGGATTTTAAAGTCTTTTTCGTGTGTGTATGTAAATGTGTTGCACTCTTTCTCCCCACACACAGAGTCACAGACCCAGTGGCCACTGGCCAGTGCCCTTGTAAGCTTTTTAGATACCTTTTGCATTTTTTTCCAAGCCCCACTCTAAATATATTTATAATATATAATATTATAGTGGATTTGTTCGATTACAATTACATGTTATTATTTTCCAAATTTAAATCCGAATTTTAGATACTAGGTTGAAAAAACGGTATTTTAATACTCGTTTGGGATGAAGTACGATGTATTTTTGGCTGCTCATTTTCTAACTGAAAAAAAAAATTATCTTATTTTTATGTAGGGACTATTAACAAAAAGGCTAAAAAGAGTTTAGAAGAAGAAATAGGCTAATCTTTTGATAAGAAAAATATACAGTTTCTGATTCAAGGTTTAGAATTTATATTTGTTGGATTAGCTTTTAGGCTTCTGAGTTTAGTTTTAAGGGTTTGGAATATATAGGACTGATAAGCGTATGGTGCAAATTGCATTGTATATCCCATCGAATTATTAATTAACTTAGTTTCATTAATTTGTCAAGTTTCATTTCTTTCATTATGAGAACTTTGTAATCAGAAGTGAGTTATAAAAAGTGTATTTAAAGTCACATCTAACTTGTCATTATTAAACTACAAATGATAAACGTAATCCAAAAAAGCAACAATTAGCTTATCAAGACACATTTACATAAAAAGCACATGCCCCTCACGGGATCAAAACATCCCAACTTACCAAAATCCGCAAAGTAATGATCACGGAGCCAACAAGGGCATTATAGTCATTCCACGTTATCTGCTACGGTTACGAGAAACTTGACCAGCGATGAACCCGAGACCATTGCCGAGCTCTATTCTGCTCCATTGCCCATCACCATGTGACGACCTTCTCTCTCTAAATTCTCTCTGTACTCTGAAAAAAACTCTTTTTTTTTTTGTGTGGGTTTCTTAATGATTTGTTATGACCCTGTTGGATTCAAACCAAACCCACACGAGAGAATGATGAGAAGTAGATCACCGGTTTTGTAATTCTTTCAACGACTCTTTCTCTACATTTCTCCCAAATCTCTGTCTCTTGAGTTTGATTTAGCTAAATCAAGCAATGTCGCTTGACATAAAGAAACCGAACATCACCAAGACGAAGAAGAAGAAGACAGGTTTCGTCGTAAAAATGCAGCTTAATAACAACAGAGGAGGAAATAAAAGAAACATCTTTATCTTCTTCTTCTTCAGAAACTATTACACATGGATCCTCTGGTTTTGCCTCTCTCTGTATTTCTTCACATCTTACTTCTCCGTCGAAGACCAATCCTCACCGTCGTCAATACGTCTCTTGTCTAACCACAAAACGTCGTCGTCTCTCCCATCTCGTGCTCTCATCGAATCTTCCGCCATTAAAACCACCTCCATTGGTAAAAAAGCCTCGATCTTTATCTCTTCTCTGTTTCAAATCTTTCACTTCTCCTCAAAAATTGATTTTTTGGGGTCTCTGATTAAAGGTTTGTTCACCGGAATGAAGATATACGTTTACGATTTACCGGCGAGTTATAACGACGATTGGGTTACAGCATCAGACCGTTGCGCTAGCCACCTCTTCGCGGCGGAGGTAGCTATCCACCGTGCACTTCTCTCCTCCGACGTCCGTACGTTAGACCCAGATGAAGCTGATTACTTCTTCGTCCCTGTCTACGTTTCTTGCAATTTCTCCACATCCAACGGCTTCCCTTCTCTAAGCCACGCTCGCTCTCTCCTTAGCTCCGCCGTCGATTTTCTCTCCGATCATTACCCATTTTGGAACAGGAGTCAAGGCTCTGACCACGTCTTCGTCGCTTCCCATGACTTTGGCGCATGCTTCCACGCAATGGTAAGCTCCAAAGTCCTCATGTTTAAGGGCTTCCATGCCTAAAGTTTGTTTTTTTAATTGATTTTTGATTGGTTTGTGTTCTGTGAAGGAGGATATGGCTATAGAGGAAGGGATTCCAAAATTTATGAAGAGATCAATAATTTTACAAACGTTTGGAGTTAAGTACAAGCATCCATGTCAAGAAGTGGAACATGTTGTGATTCCTCCTTATATTCCACCGGAGAGTGTTCAAAAAGCTATTGAAAAAGCTCCGGTGAACGGACGGCGAGACATTTGGGCGTTTTTCCGGGGAAAAATGGAAGTCAACCCTAAGAATATTAGCGGACGCTTTTACAGCAAGTGCGTTGTGTTAGCCAAAACCTTTCACATTTTTTTCTTGTTGACTTTGACTTTTGTGTTTTTGGATTTCTCGTTTAATTTACTAAAATGCCATTTTCTCCCGGCGTGTAGGGGAGTGAGAACGGCGATTCTAAAGAAATTCGGAGGAAGAAGGCGGTTTTATCTAAACCGGCACCGGTTTGCTGGATACCGATCAGAAATCGTGAGATCAGTGTTTTGTCTCTGTCCTTTAGGGTGGGCACCATGGAGTCCTAGACTAGTGGAATCCGCCGTGTTAGGTTGTGTTCCCGTTGTTATCGCCGATGGGATTCAATTACCGTTCTCGGAGACGGTACAATGGCCGGAAATCTCACTAACGGTGGCGGAGAAAGACGTGAGGAATCTACGAAAGGTTTTGGAACACGTGGCGGCTACTAATTTGTCTGCAATACAAAGAAACTTACATGAACCGGTGTTTAAGCGGGCCCTCTTGTACAATGTGCCGATGAAAGAAGGAGACGCCACGTGGCATATTCTCGAGTCGTTGTGGAGGAAGCTCGATGATCGGTCGTACAGAAGGTCAAGGGTTTTAAGCCAACGAGAAGTCGACATGTAGGATTCTGTGTCTGAATGGATGCTAGGCTGGAATTTTTCGGACTGTTTCGGAATTGGTTAACCGGGAATGTCTCGAGTGGGGTCCACAACGTGAGGGGATTAACTCGGGCACGTGAGATGTTTACTGAGCTGGCAATTATTGAGTGGAATATTAACGTGCCCCAGGGAAGTGAAAGTGTAAAGTATTGCTGACGTGTAATTCTTTTGATGAGTAGGCATATAAATTCTTTTGAATATAGTTGATCGAAATGCAAAGTTATATCAAATGTCAACTTCAGTTTAACATTTAAAAGTAACAACTCTATCAAATTAATTTTCTTATATGAATTTACTAACTACAACTACGCAGCTAAATAATATTTGGTGTCAATTAGCAATATAACAACTAACAAGTTTAGTATAAGAAATTTTGGGTCTAGATTGATTTTTTTTCAAATGACATAAATTATCTAAGTAAGGTGTAATATCCATACAAGTTACTTTAGTATAATGCCGTTTAATATCCGAATTGTAGTTTTATGAAAAAATAAAAGAAATAAACATTTATCTTCATCCAGAGAACAATTTTAAATGAAAAATCCAACATAAAATTTATTTAGTTAGAATACAAATAAATTAATTTACAATCGTTTAGTTCATTCTCGGAATTCTGACATCGGATGTAAGTAAAATGACCAAAACTCAACAGTAATATGACCACATCAAGACCACATCAAAACTCAACACTAGACACTTACGAAACCATCCATGGTCTTGTCTTTGCAAGACCACATTATTTCCATTGGTTTTTTTTTCCTTCTCTAACAACATATAAGCTAGAAACAACATTATTCGTTATTGTGTTCTTTCTCATAACAAGTGTTTTTCATTATATTGTTGTACCAACTTTTATCGAATTAAGTTTCCTATATAAAATTACTTATTAACTACTACCACATAGCTATATAGTATTTGGTGTCAATTAGCAAGAAGTTTGATACATGAATTTTGTGTAAAGACAGAATGACAAAAATTGTTTAACTAAGTTGCAATATCCATATAATTAGCTTTAGTATCATGCAACTTTATTTCACAGTTGTAGTTTTATTCCAAAAATAAAAGAAATAAACCACAATTATTTGGGTTTAAATTAAACTCAAAAGCTCTTGTTTATCTTCACACAACTAATTTTTTTATAAAAGAAATAAATCCAGTATAAATCTACAATTTGTTTTAAAGAATACAAATAGGTAAATTTACAATTTGTTTCTAAATTCTTCTATAAGTTCTGACATTTGATCTAGCTAACTAAAATGATCAAAACTCAACACATTAAAAAAACGCTCTGATCGGATCTAAAAATTTAGTTGACCATCTTTAAATATATTTTATGGATAAAATAAGTAAGAATTAGGAAGATATAATTGGGAAAGTAATGAATAAAGATAAAATAAAAAGGATGGTGTTTGTATAGGGAAAGATGAAAGACAGAGCAATGTGAGCAAGAGACAGCTAGTGTGTCAGAAGAAGATGCATATATCAATAAATGTATTGTCTATTAAATTCTTATTTACACATATTTTTTGAGGCCCACATTACTTTCTTATCTTATGTCTTGTAGACATCACAAAACAATAAACCAATCAATATTATTGTAATACTATAAGTTACACAATTATCTATGTTTTAAACCTTTAATTCCTTCTACTATCGAATACACTTAGGTTGATCTATATTCTTTTAATTACAATTAGCGGAAATACAAAATCATTGCGACAACGAGCACAGTTTGGAATGATTATCATATAACTTGTTAGAGTGAAATTGTACTAGTCCAAAATACCAACTTCATTCTATATTTCATACACAATATGTTATTTTTTTATGAAAAGAAATGAAACGTAACAATCTCGCTTGACTTGACTGTATGAGCATTATTTTCTTTACAAGTTATTTGATACATGTAATGTAACCCCACAGTTAGAGAAAGTAACAAATATGTGTCGTACAGTTGTTTTGTTCTAAAATCGCAACAAAAACAATGACCATTAACATAATTTTGGTTCGAACGAAAGTGACACAGTAGCTCATCTATAATGGGTATGGTCATTGCCTCATTGGTCAAGTATCATCCCTGGCACTAAAGATTGGTTAATTGGGGTCTGCTGGATCCATATTGGACCTATTATCTAATATGAACGAAAATTATATAAAAGGGCCTCCAAAAATTTACTTTACTAAAAGGCCCAATATTATGTTGGCCCGACTTTGACCATACTTCTAGGCTCTTTTTTTTTTGTTTGGACATCATTTCAGTTCGGTCTGACCGTTTACGGGTTTTTTTTTCTTCCAAACCAACAATTCCTTAAGTAAAAAAAAAAACATAAGATAAAGTATCATTCTTATTTTAATAGTTTTGGTCCGCCAGAGGCATAAGCATACAAATATTCTTTTCTCCTAAAGTTTTAAGAACAGAGCAAGGTTAAAAAAAAAAACACAAGTCGCAACAATGGAGAGAGTGATGAACATCATAAAGCCAAAACCTGATCCCAAACAACTGTTGCGTGATTGGCAACGCAAATTACGTCAGGAGTGTCGTAACATCGAACGCCAAATCCGAGGTTCTTCTATTTTACACATCTTCTCTCGCCTTTTTCTTATGGTCAATTTAGGGTTTTCGAAATCTAATTGAATTAGATGCTAGTTTAGATTAATTGGATTGAATCTGGTTGATCGCACCCAAAAATTGCGAGAATTTACTCTGAATCAGATTTGGATCGGATGATTTTGATTGGTGTATGAATTTTTCGATTTGATCATATGGGTTGGGTTTGAATCTATGGAATTTTTAAAGTTTTGATTTTGTTCAGATATACAGAAAGAAGAGAGAAATGTACAGAAAGCTATTAAAGAAGCTGCAAAGAGGAATGATATGGTCTCTGCTAAGGTTAGAACCCAAAAAGTCTCTGTCTTTGTAAGCTGCAAAGAGAAAGTTTTGCTCTCTCTTCTGATTTGAGTCTTTGGTGTTCTTAGGCACTTGCTAAGGAAATTGTGAGTTCGAGAAGAACAGTGAACCGGTTATATGAGAATAAGGCACAGATGAATTCTATATCAATGCATCTTGGAGAGAGTGTTGGTAAATAAATCTTTTGTGTTCATCATTTGTTATTACTATGTTTTGTGATGTGGTGGTTTTCTTGAACTTTGTTCATTGGAAATCTGCAGCGATTGCTCGAACAGTTGGGCATTTGTCGAAGAGCGCAGAGGTTATGAAGCTTGTTAATAATCTCATGAAGGCTCCACAGATGGCTGCAACAATGCAAGAATTTAGCAAAGAGATGACTAAGGTACCTTTAATTGTTTCCTTATCTCATTGTTATTGATACGTGTTCTCTGTTTGATGATTCAGAGTTATGATCACTGCTTAACAGTTAGTATCTTTGTTTATAATCCTGAGTGTATTCTTTGATATGTGCAGGCCGGAGTTATTGAAGAGTTTGTGAATGAGGCCATTGACAATGCTCTAGATTCAGAGGATATGGAAGAAGAGATTGATGAAGAGGTTGATAAAGTATTGACAGCAATTGCTGGAGAAACCGCTGCAGAGCTCCCAGTAGCTGTTAGGAAGGAGAGGATAAAGGTACCTGCACAGAAGGCGAGCACTTCACGTGAGGTAAGATGATTGAACTTGAACATGACAAATGGTTGAGGCTTATAACTTCTGCAAGATTAGATTCTGAGAGAAAAATTTGGTTTTCTTCTTTTGCAGGAAGAGGCAGTTGCAGAGGGTGTTGATGATGAGGAGGAATTGGAGGAAATTCGAGCTCGGCTCGCTAAAGTTAGATCCTAACTGTTTCTAGTGACTCTTTTAAACGCTATTCTTGATTGATATGATCAACTTTTGATGAGAACACAAGGAGATCGCACTGTATTGTATAATATAAATGAATAACCATGCTTCAAAGTTCAAAATACATGTAAACATTATTGTTAACGAAGTGTTTTTTTCTTCTTTTTATGGTAATTTCTTCCTAACCTTTTTCCTTAATCTAGAAAATATGGTTCAGCGATTAAAACCCGGTTTATTGTTTTTTCTCGGTTTATGTTTAGTTTACATTTTTAAACATATTTTGGCAATATTGATAAATGATTAAATATAACTTTAGGCTATATTGATTATATGACTTATCTGTAAATTTATCACTTGGTTAGGGCAAGTCATAATCTGAGTAATTAGATTGGGATAATATATTTGTTTATAGATCATACGTATAAAACGAAAAAAAACCTACAGTATAATGAAACGGACGTGACAAGTTAAATTATAGAATAATTTGGTGACGAATCATTCAATTCACAATATGTGGTTAATAGCGAAGGTGATACGAAAAGGGAGATATATATTTCCACTCGAAAATATACTTCCCAACACCGTACCGAATCAAAATTATAGAAAATTATTTAGGGGACATGACACATGAGGAGAGTATTCACGAGTCGTTAATACGTCGAGTGGCGACGACGAAGAGCTACCGGAGATAGATCCTAGGCAGAAGAATTAATCTTCCACAAACCCTAGGATTGCAATAAATAACACTCCAAAATCTCTAACAAACAAAAAGAAAAGAAAGTCAATAAGGACACTGCTTTAACTTATTTTTCTTGCATTGGAAATCAGTAAGGACATTACACCAAACCTTATTTACTCCTACAACATATACTCGTGGAGTGTTGACCATTACTCCTAAATCATAGACTCGTGGAGTGTTCATCATTCACAGAAAGTAATAATATCCGGTTTAATAGTTCGGTTGAGTCGGATAACTTAAGCAATTGTAATATGAGCTTGTTCACACTCTGTTTTCATTTCTAAGATCAAATACAAAAACTTTAACAAACTTTATTCATCTTCTCTCTCGTTCGTAATACAAAGAAGAAAAACATGGCGACCAAAACCTTCTCTCTCTCTTTCCTCCTCATAGTTTGCATCTTCTCTCAACTTTCATCTACCTTTGGTGATCCTTCCGTGAAAGATTTGGGCCAACACGCTGGCTACTTCAGCCTTCCGCGTTCAAAATCAGCCAGGTTGTTCCATTTCTTCTTTCAATCACGAAACAATAGTAGTGATCCTGTTGTGATCTGGTTATCCGGCGGACCAGGTTGCAGTAGCAGTAACCAAAGATATATCAGTTACCTTAAGGTTTATTACAATCCCTTCTTTCTTTTCGTTTCCATTGTGGACTCGCGAAGCTAAAGCGGGAATGTAGTGGCCAGCGTAAGACTCACCGGTGATATAGAAGTCATCTTTTGCTAAGTTTGGATGCTCTTTGAAAAAAGCCTACGAATATGAAGGTAGAACTCAACTCAATATAATTAATTCAAAGAAAAATTCTTTTGAAATTTTTGGAAGACCAACAACAAATCAAATAACCTGTAAGAAGTCGTATAGGTCATTGCTGACACTGTCCTCGTCATGCCTGAGATCGGTGCTGTCGTTCGCGTAACTAAACCCCGTTCGGATTGGTTGGTCCACGTAAATTAGATTGGATATCTATTAAACAAAAAAAATAATAGTTAAATTATGGATTAATTTGTTTCTTGAGGAACAAGAAAGGAACCAACCTAGTCCCAAAAAAAAAACCCAACCTAGTCCCAAAATTTGTGTCAGCAATGACCTATACGACTTCTTACAGGTTATTTGATTTGTTGTTGGTCTTCCAAAAATTTCAAAAGAATTTTTCTTTGAATTAATTATATTGAGTTGAGTTCTACCTTCATATTCGTAGGCTTTTTTCAAAGAGCATCCAAACTTAGCAAAAGATGACTTCTATATCACCGGTGAGTCTTACGCTGGCCACTACATTCCCGCTTTAGCTTCGCGAGTCCACAATGGAAACGAAAAGAAAGAAGGGATTGTAATAAACCTTAAGGTAACTGATATATCTTTGGTTACTGCTACTGCAACCTGGTCCGCCGGATAACCAGATCACAACAGGATCACTACTATTGTTTCGTGATTGAAAGAAGAAATGGAACAACCTGGCTGATTTTGAACGCGGAAGGCTGAAGTAGCCAGCGTGTTGGCCCAAATCTTTCACCGAAGGATCACCAAAGGTAGATGAGAGTTGAGAGAAGATGCAAACTATGAGGAGGAAAGGGAGAGAGAAGGTTTTGGTCGCCATATTTTCTTCTTTGTATTACGAACGAGAGAGAAGATGAAGAAAGTTTGTTAAAGTTTTTGTATTTGATCTTAGAAATGAAAACAGAGCGTGAACAAGCTCATATATTGCTTAAGTTATCCGACTCAACCGAACTATTAAACCGGATACTATTACTTTCTGTGTACGATAATTGGATAATAATAGAGAGTGATGATGAACACTCCACGAGTCTATGCTTTAGGAGTAAATGATTAACACTCCACGAGTATATGTTGTAGGAGTAAATAAGGTTTGGTGTAATGTCCTTACCGATTTCCAATGCAAGAAAAATAAGCTAAAGCAGTGTCCTTATTGACTTTCTTTTCTTTTTTTGTTGTTAGAGATTTTATAGTGTTATTTATGACAATCTTAATTATTCATATATGTTTATAACTGATTTCTTGATCATAAGTTTTATTTATCGAGATTAAAAAACAATTCTTGGCAATATTTAATTCGATGAGTCTTTTCTGTCATATAGACGTGGACTTGTGTTTAGTATATAGACACAAGGATCTATCTCCCCGTAGGATTCGTGGAAGATCAATTCTTCTGCCTAGGATCTATCTCCCGTAGCTCTTCGTCGTCGCCACTCGACGTATTAACGACTCGTGAATACTCTCCTCATGTGTCATGTCCCCTAAATAATTTTCTATAATTTTGATTAGGTGTTGGAAAGTATATTTTCGAGTGGAAATGTATCTCCCTTTTCAAATCACCTTCGCTATTAATTAACCACATTTTGTGAATTTGCAGACTGTTCTGGGATTTGGTCAATGATTCTAATGCATGTTTAGGATATCTGATTTCAAAATAATGCGATACAATATTAGCTTTCATCTTTTGTTGATTCAAGATATTTAAGATTTTTAAAAAACAAACTGAAAATCCATATTAAAATTTATTTAGTATCCAAAGTAAATTTGAATAAAGATGTAAAATCACCCTAGTTTTTAAAAAATAAAAATAAAAACGAAAATGGAGAAAAGGAAAAACATAGTAGTTTGGTCGGAAAATAATAAGGAGGTTCATTAATATGTAAATCACTTTTCTTTTCTTTTTTGTGAAAAAATGAATGTAGTAAAACTTAAAAAGTGAAAAAACCCCAAATGTTATCAAATGTGACAAATGGGTTTGAATTGTAATCAAATGTTACAAATGGGTTTGAATTGTAAACAAAAGTTATCAAATGTTATAAATTGGGTTTGAATTGTAGTCAAATATCACAAATTTATATAGTTCGAATCTGGAAGTATAACGTTAAACGGAAATAAAAGATTAACTAGTTAATCCAAAACCTTGGAGGGATGAGATCGAAGGTTTTCTTGTTATTGTTCCAACTATAAAATCCATAGTCTTTGGCAAAAATGGAACACGAGTCTTTGCAGTGATCTTTGTCTGATGAATCGTACAAAACGAACCACATCCCGTAAGCTGCGGAACTTTTCTTATTGTAAAACGTTCCTACACATAGCGTATGTGATAACTGTCTAGATCCCGCCACTTTTTCATTATCGCCGGCAATGCTTGGGATCTCTATCATAATCTTTTGACCCAAAGGTACGGATTTGGACAGTTCAGGGGTTGGGCGGCACGTGACGAAAACGGGAACATTTGGAAGTGTTTGCATCTCGTTGGATACGATAAGTGTGGCGGCACGTGCAGATCCAGACCTAGCAAAGAGCATTAGGACCATGATCGATACCAATATAAGTGTGTCCATAATTTTGATTCGGTGTTGGATGGTATATCTTTTGAGTGCAAATGTATCTCCCTTGGCTTTTCATATATATATACATGAGCTAGCTTCAGTTTCTCAAATTTGGGCCATAAACAATATCTACGTTATAGGTGATTAATAGCTGAATCTATATGGTTACAAATTAGAGTTAACAATTTCAGCTTGGTACATATTTAATTTATGCTATTTACACTCGTTATGAAACTCAAACATAGGGTAGTTTTCAAAATCTTCCTTTTTAATTTATGCTATTTACACTCTTTACACTCTCCAATCGTACAAACACCTAGATCTAGCACACACATAGTAACTTCACATCTCCCCTAAAAACCTAAGACTTCATATCAAAAAACAAATAACAAAAATACAAGAAATAACTAAAAATTCAGAAATTCTTAGTTATATATGTCAAAATTAAAGTTTTTAAAAATGAGTTTTTTGGGGACTCAAACCGGAACTAGCTCAGACTCTCAAATCATACACCTTCCTGAACCGATTTAAACTAAATATTTATAAAAACTCGAACGATTCTAAACCGTCACCTAAAATACCAAACGCGGGAAAAAATTCTGAACTGACCCGAAAACCCGAATGACTAGACCTAGTAAGCATCATAGCCGCTAAGAGATTTGTCTGGTGTGGTAAATTCATGCATGCACCTAAATTTTAATTTGGTGAATTGGAATTTTTTTTTCACTTGGTTTTTGGTTTCTAGAAGGTGAATTAGATAACCACTAAATCAAAATTTGATAGAAACATTGTATCGACGTTGATTGAATCAATAACATATTTTGAGCAAAAATTTTCATTTTTAATCATCTGGTGTATTCCTAACAAATTATAAAAGCTATAAGTAATGACTGGAAACTAATTTGGCTAAACATTAATCAATTAAAGTTATAAAATATATTTTATTTATAACAATTATATGGATAAGAGTTTAAGTTTTAGGACTTAGGATTTAGCATTTGGAATTGAGACTTTAACTTTTAATTTTTACTCTAAATTTAGTTTTTAGGGTAACTTAGAATAAAATATAAATTTGGGGGTTGAATATACAAGATTTGTTAACTTTTTGGGCTTTTAACTTTTTGGAATATTTTCTTATTTTTGATATATATAAACTTATATACTGAAATCACTTTTGGAAAGATATCTTCCATATATCTCTTCTTAATCCAATTTTTTGCCAAGTCCTTATATATCTCCATTTCCACCCTACACCCAACTCTCGTACAAAGCAGGAAAAACAACAAAAAAAACAAAAACAAAATGGAGGCCAAAACATTTTTTCTCTTCATGCTTTTCATCTTTTCTCAGTCTTGGCTCTCAACTTCTAAAAGGATCCTAAACAATCCCTCTGTTTTCTCATCGTCTTTGAATTTTTCGAGTGGTAATGCAGAGAGACTTATAAAATCATTCAATCTAATGCCTAAGTATGACGTTAATGTCATCCCAAAAGGAAGCCTTGATGCTCCAAGACTCATTGAGAGACAAATTGATTTTCTGGCGACAGCCGGTTCCAAAAACGCTTCCGTTGGTCCTTCTGTTCAAGAGTTTGGCCACTACGCTGGTTATTACAGCCTTCCTCATTCAAAATCAGCCAAGTAAAGTTTTAATCTGTTCAAATAATGATTTGCTTTAATGGAGATCAATTTAGTAGTTAGTACTTAGTATAGATAAGTACACGTGTTTTATTTGATATTGCAGGATGTTCTATTTCTTTTTTGAATCACGGAACAAAACAACCGATCCGGTTGTGATCTGGTTAACCGGTGGACCGGGCTGCAGTAGTAGTGTGGCTATGTTTTATGAAAACGGTCCGTTCAAGATCTCAAAGGATTTGTCTCTCTATTGGAACGATTTTGGCTGGGACAAGGTTTGACTAGTTTAGTAGAAATAACATCTTTCTTGTTACTCAAGAAACATATCTATCTACAATAAACATAGCAAAAATGCATTTCTTCTTAACTCTTGTTTTAATAGGTATCCAATATAATCTACGTGGATCAGCCAGTCGGGACTGGTTTCAGTTACACATCTGACGAAAGCGATATCCGGAATGACGAGGATGGTGTCAGTAATGACCTTTATGATTTCTTACAGGTTTGATGGCTGTTGGTCTTCCAAATTTTGTTATCTGTATTGTTCTTTTGAGTTGTAGTGACTTTGGTTCTATCTTTGAATTTTGGTAGGCTTTCTTTAAAGAGCATCCAAAATTCGTAAAGAATGATTTCTTTATTACCGGTGAATCTTACGCTGGTCACTACATTCCGGCTTTGGCTTCACGTGTTCATAGTGGCAACAAAAAGAAAGAAGGGATTCCAATCAACCTTAAGGTAAGTGATCACAATGGTTTTGTTTTTGGGGGGAATAAACCAAATTTTCTTGTTTAATCTCGATTGAAATCAGGGTTTTGCGATTGGTAACGGTTTAACCAACCCGGAGATCCAATATGGTGCGTATGGGGATTATGCACTGCAAATGAAGTTGATTTCAGAGTCTGACCACGAGAGCCTCAAGCAAGATTACGTTGAGTGTCAAAATATAACCAAAAAATGCAGTAATTTCAATAAAAAGCTCTTTCTTCTTTATTTTCGTTAGATACATATTGTTCGAGTTAAAAGATAAGAAACTTATATTTTGTTAATATCAGGTCTTGGTGGTGGTTTAGTTTGTGATTCTGCTGTTGAAGTTTGCACCAGTATCTTCAACAAGATAGTGGCAAAAAAAAGTGGCCTAAATGTAAGCATAAAAAACCTTAAACTGATTGTGTTTTCTCAATAAAATTTCTTTTGTTTACGAGATTTCCTCGATTTGTTTGAAGTATTATGACATTAGGAAGAAATGTGTGGGGAGCTTGTGTTATGACTTTTCGAGGATGGAAATATTCTTGAACAAAGAAAATGTACGGAAAGCCTTAGGAGTTGGAGATATCAAGTTTGTGTCTTGTAGTAGTACAGTTTATGATGCAATGATAGAGGACTGGATGCAGAATCTTGAGGTCAAGATCCCGTCTCTTGTCAATGATGGAATCAATCTTCTAGTTTATGCTGGAGAATATGATCTCATTTGCAATTGGCTTGGTAAGATTTTATTATAATTTCCCGTTGCCATAATTATTTTTTATAAACATTTTTGGAATTTTAAAATAGGTCAAAAGTGTAGTTTCATTTGTGCTATCAGTTTAGCTAGTTTTAGATGAAAATGGTTTTGTCTAGGCTTAGAGTTTTAAAGGGTTTGTCTTATACTCTCGACTATGTTAAGAATATTGAGCGGAATAGTCTTATACTCTCAACTATGTTAATTGATTAATTTTCTTGGTATACAGGAAACTCGAGGTGGGTAGACCAAATGAATTGGTCAGGCCAAAAGGGTTTTGGATCAGCAAAAAACGTATCATTCTTAGTAGATGGTAAAGAAGCCGGTTTACTGAAAAATCACGGTCCTCTCACTTTTCTTAAGGTAAAAAAAAAAAAAAAAAAGACGATGAACCAAACCTATATATTAGTGTAATTAATATAATTGAAACTGAACTTTTCTTCTTTTAAAGGTTTATAACGCTGGACACATGGTTCCGATGGATCAACCAAAGGCTTCTTTGCAAATGCTTCAGAATTGGATGCAAGGAAAGCTTAGGACTACTCCTGTACTAGGATTTAGTCAATGATTTTAAGATATAGAACATTTGATTTAAAAATAAAATGATATTAGCTTCATCTACAATTATATGTCTTTGTAGTTTTGAAACTATTTTCGATGTTTAAACATTGATTCTTGTCATAACCTTATATTTCCCATCCTTTGAAATTTAATGCCATGAACCTCATAATTCCTCCTCTACCCTTATAAGCCATCTTTACTTTTTAGCTCGCAGACTCAGATTAAACTATCAAAAATAATAACGTCGACCGATTCTTTGAAAACACATTATAAAGTCTAGCCAAAGATAACTCATCTTAAAATTAGCAAATCGCTATCAACATCTTTCATCAAATGAGTCAAAACCTACAATAGTGTAGATGTGTGTCTAACAGTCTAAGTAAAATGAAAGATAATTTTAAAGTGATGTTAATTCATTTGGAAAATTAGCTAAAGGTAAATTCATTCTATTTTCCAACTGAGCAATTCCTTAACAACTCCTAACCATACCCGGAATTTTTGTTAAGAGAATTTATATAATTTATCTATAGGTGACTAATTTCAGTGCCGCTAAATGATTGCTAATTGAAAAGTTAAATCTAATCTAACGAATTTTCTATGACTTCAGTCATTTATTATGTTTGTCGAATCATTTGGCAAAAACAAGTGTACGTTCTTAACACACGTTTGCCAGTTGACTTAGCCATTGGTGATGTTAGACTAGAATAAACAAAACGTATTTACAATTTGTTCAATATTTTGCATATTTGTACTTGTTCCCCATTTATAACGCTCTCATGGTCCTTCCATATATTTTTGGCATTACAAATGAGTCAAAACCTACAATTTTCCAAGTGTACCCACGAAAACTTACAAATACAATTTCTTTCATCAAAACACATAAGAATAGAAAGATAGAGACTCATATTTTTAAATAATTTATAATATAATAATTCTAAATAATTGTAATGTTCATTTGAGAAATGCATAACAAGGATTCTATATCCTTTGATTTTTCTTGATGTTGTAAAGTTTCAATGTCACTTGCTACTTGCTATGTTGTTATCGCCTCCGCTTTCCTCTGCAACTATCTCTTCTGGTTGGATATTGTTAGATTCTTCATGGATCATTTGGTTTCTTTTACGTAATCTCTTTTTGTTCCTTGCATTATATCTCTTAAATTTCTCTTCTATGGACTCATTTTTGTAGTGCATCGATGATATATGTGCAGCAAACTTTTGTGAAGTGTCAAACACACTGTTACATTTGGGACATGTATATGGACCGTATTTCTCATATGGTAAGCTATGCGTCCGACCATCGTATTCAATATCTTTTCCAGAATCAAAATCACTAAAAGTATTTTCAAATTTTTTGGTTGGTCTACAATGTCTTTTCAGGGGTTGGCGATACGAAACATATTGGTGAGGGTTCTGTTTTGGTGAAAAAGAAAATTTGTCTACATTCCTAGGAAATATGGAAGCTTGATGTGGAAAAATGGTATTGAGGGGTGTAGGATTCAAGATCTGGCATTGGTTTCCAACATTTTTGTCAACAAAATTTGGAGGGTAAAAAGGAGGATTGAAGATGTTGGGTTCTTTGGCACGTTGATATTCATTTTGGGAAGTAATAAGATTATAGGTAGGAACAATAGCAGAATAGCTATTTGTGATAGTTTGAGTAATAGAGATTTGAGAAAGATGAGGGTTATTTGAGTTTTGAGTTATGCAAGGCATCCCAAAAGTGGAAACCATGTTTTTTCTCATATGATAAGCCATATGTGAATTGTTGAAACCAAAAGAAGATGAAGAAACATGTGAATCTTGATAAAAATTAAACACACGAGAGGAAGAAAACAAACCATGATGATTCGTGTGGTCAGAAGTATTGAACATTGAGTGAACCATCTTAGACTCATGATTCCTAAGGTTGGAACTCATTTCGATGGGAGTAAAACCACAAATGTTCACAGTATCGTCAACATAAGAATTTAAGCCATTTGGGATTGAAGTCATTTTGAAAATCAAGAGAGCATATTTTACATTTTCAAGTATGTCGCCTTTTATATTGATATGTACATATTAATAAAACAAACAGATAAATTCATTATAAAAAAGATATTAAACACGAAAGGAGAAAAATCTAGTCCATATTTATTATTTTTGAATTATAATAAATTTTTATGCATGTAATCTTCTAATATTCATTATTACTTTTGAACAAAAATAAAATTCTATGTGTATGCTAATATTTTGATAAAGTAAAAAAGTTCTTTTTATTTAGGCAATGATCTCGAAATCCTCTTCTATATTGCCAATGTTTTGGACCACTAAATACTTGTTGACTCCGTTTTTGTTCATCTGTTTTAAATGTTAGATATAACTTGAGTTTTAAAAAAAAAAAAAATTTTGTTTTTTAATTAATATTATCAGACTTGAGGTTTTTTTTTTAACATTTATTGTGTAGATTTCTAATTATTTGTTTTAAAAATATAACATATTAGATATAATACATAACTATGTCGAGATTTGTTTTCCAATATTCACCATCAACATTATTTTCAATATAATAAGTTTTATATGAAATCCATGGAAAGTTTATATAGGATATTTAGATAAGCTTTTGATTTATTAATAGAAAATTGGATATATATAACGTTCTATGTATCAGATATAATGAGTTCATATAATAAAAAAATTGAAAGGGAAAAGGAAAAATATAAACTAAAATTATCTGACTGGGTTAAAAATAATATTATTTTTTCTTATGGCTCTATTTTAAAACAACAAAATAAGAAAAATACTATACTTGATATAATTTGCTTAGCTAAGAATTCAAAATATAAATTAAACTATCGATTGGGTCAAATTTAGTACCCTTTTCATAAAATCTCTTTTAACATACTATATAGTAAGGATATATACTGCTGGCATAAAATTACTAATGTCTATTTGTAACAGTGGGTATTAGGTAACAACTTTTATAATTAATAGGTTGAAAAATATCTGTTTAATATTAACATATAATATAATTTATAGGTTGAAAAATATCTGTTTAATATAACATATAAAGTATATATATCTATATAATTTGCTTTTAGAAATTGATATATTGAAATGGTTTAACAGCCTGGCAAAAAACTTCAGTAAAATTGTCCACTTTAGTTTGCCAACCGTTGAGGAAAAACAGAGTTATAAACACTTAGTCAAACTAGAAAAAGACTCTTGTCTTTTTGGTATCCATCATCCAATCATAGTTTGACTCAATTAAATCTAAATTATTTGTTTTGTTTCAATAAAATATAAATCAATCTCTTTTCGTCAACACATATATAGTAGCATACTTTTATTTATTTACTGCCTCCTTCACGCATATAAGAAATGAGTTGTTGTTTTCCTAATAATTCTTATTATGGATGCAATTATAATACTGATCAGAAAATATACAATAATTGCCTGTCTAAGAGGTGACGCATGAGAAATATTCAGTGATACTAATAATTTCTGGTGCAAAAATGTTTAAAAGCAATTATGAGTATATATCGTTCTTAATTGCGTCTGGAAACCATGGAACACCAATGAGTCAATACTGTTTTCCCTCTTATGCTAATTATTCCATACTATTTTCTACATATGCATTGAACATTACAACTCAAGGGCAGACGTAGGAGAAAGGGATTGATGCAATCGTAAATTGACAAAAGAATTAAAAAGCCAAAGATCACCTGCAGTTCAAATTCTTTATTATTTTCATTAACCACTCAATAAATTACGTGTTTTTAATTAATTTTACCTAGAAAAAAATATTGTTGACATTATTTGCCTCGACAAAGCTTCACCCAAAATCCAGTCCCTAGTACTTCACATGATAACACGATTTACTCGAGTCAAAATCCGACGTATAAGACTACAAATATAGACCATCAACCATTTGACTAAAGACACCTTTTCTTATATAGAAAATATAAAATTAAAATAAAGATATTAATATGCATATTTTTAACTACAACATCACATATATATTTAGAATATTGTTTTTGATTATATTTTACATTAAAAGAGTAGAATATTGAGGATACTAATTTGACATTCTTCACGGCATATAACATCTAGAAGTTGTAAGGCACATACATACATAGCTTAATTACAATGTGTATTATTATTTACCATGTTTAATTTCAGATTTGTATTTAAAAATTAATTTTTTTTTAATAATTACTTATCAACCTAATATCCTATATGTTTGGGCTGTAGTGAATTTGCAGCCCAATTTGGAGATTTTAAACCCTTAATTTATCTTACAAGACTAGACAACATTTCAACAATAACAACTAAGTTACCAGTTTTACAAGAAAAAGAGAGAGGTTATTTCCCTATAATTATGACTAAAAGAATGTAACTACACGTATAAGTTCCTTTTGTAACACATGTAAATGTAATATAGCAAATGTAAGGAGTACACCACGAATCAGGAAACTTTTGTTTGGCCATTTGTACCATATTACTTGCACATTTGTGGAAATGAGTGTGTGACTATATCTGCATGCGTAAATCAAACACATGTACCTTAAATGATGTAAAACAGTAGATCTATCAATTGTACACATATATATGGATACATCGATGGGTCATTATAGCTCTGAAGTTGATTAGTCGGGCCAAAAATACACCTGATCATCATGATATTCATATATGTATAGATATATAGAGCACATATCACGAAACTCATCTATGTACATATATTTATATGTTTGTGTGAAAAAATAATTCAAAAGATTTATTCATGCATGCAAGTGTCCATCAAAGTAGTACGAATGAATAATTATGAAGGGTTCTTTTGGCACTTTACTAAATGTAATAATGAAAAACAACATTGGTAAGTCAACTCGTGATGATACATTTTTGGTTAATAGAATTTCACAAAAATTGAGTTTTGTTTTTTTGTCACTTTATAATCAGACAGTTCCATATAGTTCACTGGTCCGTCCAATGCAATCTTCTCTTCCAACATGTTTTCTTCCTTTTATCCGTGTAATATCAACACCACTTGGGACTGTTTTTTTTTTCTTTTTCCTTTTTACTTTTGAAATTCATGATGAAAACTAACTAGCAAGTTGATGTGCATATGTATGAAAATACATTTGGACGAATGATCAAATCAAGAAACCTGCTGATAATTTTAGTTAATGACTTTTTTTTTTGTCAACTCATTACAAAGTTCTGGATTTTAAATATTTGCATTTCTCTTGATATTAATGATTCAATTTTGATTGTTTGGAGTTTGGACCATGCGTATGCTGACAACCAAGTTACTCTGGAATTACTCTGGATTTTGGTAGGGATATTCCAGACTAACCCCAAGTTATGAAATAAAAGACATTGAAATCCTCATAAAGAAGGGATAAATAAAGTTTATCTTTTGAACAGTTAATTTGTTTTAACGTAATTTTATCAAACGAAGCGCGAGCTAAAATAAAATGAATAATTGGAAATCTAATTTTTTCAAACACGAACAATAAATATGCATGCATGTCAATCATGTTGACTTCTCCATACCCATAGCTTTAGAGACAAAATGAAATAAATAATTGGTTCTCCAGATAATAATATATAATAATAATTGATAGGGTGTGTCCAAATCCAAGTCTCTTATTAAAAGGGCACATATTCAACTACTCCTCCATAAACACAAAAAGTCCATCCTAAAAAAAGCAAGTAAGAGATAACAATTTCTCTCTTTTTCTTTTCTCTTCTTCAAACTTCAATTCACTAACGAGAGAAATGGGAAGAGCTCCGTGTTGCGACAAGACAAAAGTGAAGCGAGGGCCTTGGTCGCCTGAAGAAGACTCTAAACTTAGAGATTACATTGAAAAGTATGGTAATGGTGGAAATTGGATCTCTTTCCCCCTCAAAGCCGGTAAGTTCATACACATGTTCTTAATCCTAGATAACCTTTTCGAGCTTCTAAGCCCAAATAAGAGCTTATGCCATTCTTTGTTGTGGTTTAAGGTTTGAGGAGATGTGGGAAGAGTTGTAGACTGAGGTGGCTAAACTATTTGAGACCAAACATAAAGCATGGTGACTTCTCTGAGGAAGAAGACAGGATCATTTTTAGTCTCTTCGCTGCCATAGGAAGCAGGTTCTCTAATTAATTCCTTTTGAAATCATCTTTAATCATATAAGATCCTTACAAAAAATGTAGAAATGAAATCATTTTTTCGCCCACTTGCCTGTGAAGGCCCTTTCATAGTTATCTGCTTAGATAGGTTTAAAGAAAATATTAATTCACACTCTCCTTCAATTAATCTTATAATAGTAACAAAATTTCTCCTAAATCTAATTTTGAATTTATGTGTTATTTTGAAGTAATGATCAAAATATTTCCAAACGTGCTTAATTTCTTCATAAATCTAGTCAAAATCACGAGCTACATTGATTCCATGATTTAGTCAAAACTACGAGCAACTTTAATTCATCAAGAGTGCTATACTTTTCTCCAATATTAGCTATTAATATACATCAATTGAAACTTGTAGGTGGTCAATAATAGCAGCTCATCTACCGGGACGAACAGACAACGACATAAAAAACTATTGGAACACAAAGCTAAGGAAGAAACTCTTGTCTTCTTCCTCTGATTCATCATCATCAGCCATGGCTTCTCCTTATCTAAACCCTATTTCTCAGGATGTGAAAAGACCAACCTCACCAACAACAATCCCATCTTCTTCTTACAATCCGTATGCTGAAAACCCTAATCAATACCCAACAAAATCCCTCATCTCCAGCATCAATGGCTTCGAAGCTGGTGACAAACAGATAATTTCCTATATTAACCCTAATTATCCTCAAGATCTCTATCTCTCGGACAGCAACAACAACACCTCGAACGCAAATGGTTTCTTGCTCAACCACAATATGTGTGATCAGTACAAGAACCACACCAGTTTTTCTTCAGACGTCAATGGGATAAGATCAGAGATTATGATGAAGCAAGAAGAGATAATGATGATGATGATGATAGACCACCACATTGACCAGAGGACAAAAGGGTACAATGGGGAATTCACACAAGGGTATTATAATTACTACAATGGGCATGGGGATTTGAAGCAAATGATTAGTGGAACAGGCACTAATTCTAACATAAACATGGGTGGTTCAGGTTCATCTTCTAGTTCGATAAGCAACCTAGCTGAGAACAAAAGCAGTGGTAGCCTCCTACTAGAATACAAATGCTTGCCCTATTTCTACTCCTAGTTCTTCTAGACTCTCTTGTCTTCTTATATAAATATATCTTGGACTGACTGTTAGTAATATCAAAGATTTGATGGGGTATGGGAGGAGAGAGAATGAGATAGAGAGCGACTATGATCAGTTTTATGGGATTTTGTATTTTTTTTTTGTTTATTTATCTCTCTTTATTGGATTTCTAGTTAAGAAGAGACAATGTTAATGGGACTATGGGAGATTTGATTTGATGAAACCCAAAAGGATGTAAGAGTAGATCTTCGTTTTGGTCGAGAAGAGTAGATCATTTCAGCTTTCAGATAAAACTAAGAACAAAGTATGTGATCTATACATACGAACGACTATACACACACACACGCCCACACACATATATAGCATTTTATTGTTTCTATAATTAGATGAGACTATTACCATTATATGTGTATGCTATATATAGCAAACAAAATCGTATATACACGCACTTTTTTAGTTAAAGATATATACGCACTTGCAAGACATATATATGTTTTATTGTTAACAACACATATGCTAAAGAACTAAACTTCCAAACTGAAATGTCCGATAGATAAATAATTTGTAGCGAATGATCTTACTATTTTATATATAATGTTTTAACATAAAACCTATGAAAGATATATTTTATTTAATCCTAATTGTATATTTAGAGTCAATATAGTTAAATTGTTGAAAGTAAACCTGGGCAAAAAAACCGAACCCAATATCCAAACTGATACTCGAACAAAAAAACCGGGTTGAGAAGATCTAGAGTTGAAAATTATTTTACTGAATAGAGTTTTAGTAAACATGTGGGTATCGGGCCAGTCCGTAAATTATCCATTACCCAAACATATAATTTTAATATACAAAATATTAATTATATTTAATTTTACTATAATCTAATATCTAAACTTATAATTATAAATCTAAATCTCTCAATTAATTTTAAACCTAAATACCCAAAGCAACTAAACTATATAAAAATTATTTATCCTATTTGTCAAAATTTTATAAAAAATATTCAAATATAATTAAATTTATTATAAATTAACAAAATAACTACATTAAAAAATATAGTAAGATATCTAAAACCCGAATCCAAATGAGTTATCTATATTCTCAGCCCTAGTTGAAACTATATTTTAAATAAATCATAGTATAACTAATTAAGAATATTTTAAGGAGATTTGGTACATATGTTTA
TDr-4-6191	CTCTCACTCACTCACATTATAGTCTCAACTCTTGTAAAAGTCTTTTGTTTTCTTCTTCGGTTTTCTTGGGATGTGCAATTAAGTTTCTTGTCTTTATACAAGAAAAATCGAGTAGCACCGAAAAGAGCGGGAACGAATGCTTCTTCGAACACCATTTTTCTTTTCTTTTTTTTTTTTGTTTAGAAATCAAAGAAGCATAGAGTCAATGCGAAGTGGATTCCACAGTCAGCAAAAGAGGCAAGTAACCAAACTTTTCCCACCAAAATATTGAGAAAAGTTGATATGGAATCCCTTTTTCAATTATTAAATCGATCACTACTCGTGGAATAAAAGAAGAAATGCTCTCGCTACTCACATTACAAAATTAACAGCTCATTTCTTTTCCGTTTTTAGTGGAAGATAACATCGCTAGATCATAACCGGGAGCAAGAGATATATATTGTCGGTTTTTTCTTATTATATAGTCAGTATAAAATCTACAATCAATAGTTAATTTTTCCTTTTTTTGTCAGTATCGATTATCCATGGGGCAGAATTATATTCAAAGTTATGAATATAATTCTTTTTATGTTAAAATATTCATATTCTTTTGTTTTGCTAATCGATCATTGGATATGATCAAGTATGATATCTAGTGTAATATAGTCTTTTTTGTAACTAGTGTAATAGTATCAACGTCAAAAAACTATATTTTGTATGTAACTGGACGAAAGTAATCAAATAAATATTTAGTTTCCTCAAATATTCGTCTATTATCAATTTGGACTGAGCAAAGTTTTGTACCATGTCTTTACTTTTGGTCTAAAACTTGTAAATAAGGTGGCGAAAGATCAATTTTTATATCTTGGGCAAAAATATATAATCAATTTTTTGAAATACTTTGTTGAAAATGATTATTGACTTTTACTGCAAGTGGAAGTAAAGTGAATCTCCATATTTGGTTTGCTGGGCATCAGCATGTGTTAAGTGATAATCATGATGGTGATATTCCTAATATTAATTAATAATAGGGCCATTAAAAAGAGTGTAAATGATTCTCTCCTTCAACAATATACAGATGAATAGTATATATTATTCCCAAAAAAGAGAGGAAAAAAAGGTATTTCCAATAGTAAAAGTAAGGAGACAAGAGTTATCATTTCATGGTCTCTTTCACCAACATTAATCTAAGAGCATGTCAAGCAAATCTTTGTGTTTCTACTTTTCTTTTTATTGTGTTGAATATTAAGAGCTTCTCTCTTTCGTCTGCTTAGGTTTTCTGTGTGAATAATGGTCACGCACGAAGATAATGTAGCTTTGTTATTCGTAGTACACTTGTACTACTACTCGTGATTTTTATAACCTATACAGTAGTGTATAAATGTACACTATAATATATAAATCACTAGTACGTAAAAATGACCAACTAAATATATATGAGCCAATAATAGTATTTCTAGTCTGTGTTAAATGGGTTTAATTAGCTTAACTAAGTTGCGGAAGAACCAGTTTTTCATATTATTATTTGTTTTAATTATTAAACTGAGGCTGATCTAACCAACAATATTTAATAATATTGTGCATAAAATGTTGTTGTTGCGATATAAGAAATGAGATTGTGGAAAACTGGAAATTATGGAAAATCTATATGCGAATCGCGATAATGCGATAATATCTACTATAATTTTATGTTTTGTATCGTGTTTTCTTTATTTAGATATTATGAAGAATTGCTATAGATAACAAGCTAAGAAAAATGTTTTCTTAGATATGGAATAATCTAATTGTTGATAACTAGTCTTGAGTTAGAAATAAATAGACATTGTTATTGACTTCATAGATCTCTATATCACTTACAATATGATTTTGAATATGATGACCCAGTATCCAATATCTTGTTATGCCTTATTAATATGTTGGCAATATTCGCAACAAAGATAATTCAGGATAAGAGATAATAATACGACGCCACAAACATGGGAGCTATCCATAAATGCATAGGACATGCTTTGCTTTCATTCTTCACTGTCATCATGAATGGAACAAGTTTGTATGCGTAATAATAGTTTTATCCAATTAATTAAGATCCTTAAATTCCATATTAAGGGAAACTATTTTGTCGGCCAATAATTCAATTCCTCATGATATGCCTTTTAAAGAAACATTTTAAGAAACATGCGAAAACGAATTTACCGTTGTGGCAGTTAAAGAAAGATTCAATCTCATTTCTCCATATATGCCTTTTATTCATCGTACACGGCATCATAATTTACACTTAATTAACATTCCAAAAATCGCATGTTTAACATTTAGCATGCAGGACCACAATAGATAATTGTCAAAGTCGGTCTGTCATGCATGTTCTTCATTAAGAATATATAGAATCGATTGAGTCTAAAAATAATTATTTGGACGTTAAAAAGAATCTTTGAATGACAATGAATAAATTGACAACACATATCAATATGTCATCTACTAATTTAGGTTTCCGTTTACTTTATATATGAGATTCTTAACAATTTTCAAACATGGCATGTATAATTTACGAATATTGTTTTGTGTGTGTGTGTCATAAAGTCTATGTGTATTGTTTGTGGACTTCGACTTCCGAGTGTTTCTGATACAGAATAACATCCAGTTGTTTTTCCAGTAAGCATGCGAACCATTCGACAAGTTCTTTTTGTTCCTTCTTGCATGTGTTGTGTGTTAGAATTTTGTTGACTAATTAGCCCATCTCACGTTGTCTAACAATTTTAGTCGTCTTGTGTTTGAAAACATGCAAAAAGGAAATTGAAAAACTTAAAATATCTTAAGGTTTCAGTTTTCTCGAATTAGAGTCAGTGGCGGACCCACTAAAAACGAAGGGGTGTTAGTTGACCCAGGTTAAATCTAGAAATTAGATTTAATGCATTGAAATTCTTAATGAAAAAGTAGCAAAGTTGGTAAATCTTTTACTGATGACACCCCTAAACCTGAGATCGATCCTACCATGTTACACTTTTGAGTAATTTTTGTTGTTTTACATATATGTATGACACCCCTAAAAATAAATTCTGGGTCTCCCACTGAGTGTAGAGTAATTAAATGGTTGAAGATTTTAGTTTTTTTTTTTTCGTTATGTTGAAAATCCTACTATATTATTTGGGAAATACATTTAAAATGTAACCTTATTTTTTGTAAGTAATTACATAGGCCATTAGAAATAAAATTTAAAGAATAAATTAATTCAATTCTTTAAAAATTAAAAAATCAAATACTAATTTAATTAATTAAATTTAACTAAAAAACAAAATACATTATCAATTTCCAAAAAAATAACCAATTAAAATCAACAAATTAGATTTGATATCTAAATTATCATATTATTTTTGTTATTAATTATTATAGTTCATCTCTCATCTTTATATGATTCTATTTTTGCAAAAAAATAAGATCATCGTTATAAAAAAATAATTAGAGTTTTTTCGCATATGCCATAATTTAAATTTTTTAAAACGAATATAAACTGTTCAATACATGAAAAAATATTATAACGGGTCAAAAATAGATTTAAGAAAATTTTCTACTGAATACTGGATCATAATTTGAATATTTATATTCAATTTCATATATATTATTTTAAAAATTTATAATCTTATATATTACAATAATTAATAACATATTAGATTTTTTTATGTGTATGATGTGATTCAATTTTCAATACAAGCTGGAAAATCCTAGAATTGACGGGTTTAAATCGATATTAATACAAGATGGTATACTACAGGTGAAACTCTAAAATTAACAATCAAAATACAAGTGTATAATTTTAAACACTAAACAATATAAATAATATCAACAAAACATATACAACTCGCACTTTACTATACATTTAAAATCAAACAAAATAGTATCATATATTTATAATCATCTTTACAATAAAAGTTTTTAGTTTAACTAAAATATAACTACCTACGGTATACTGCAAGTTAAAATTATAAATAAGCAAATTACCATCACGATGTCTATACCTTCTCACATACACACCTATCAAAAACTTAAAACCTTTCAAAACCTCTTGGTATATTCAAATTAGGATTCTTCATTCATGGAATCAAGGGTTTTGGGATGTCTTATGAAATGATTTTGGCAGAAGAGGATGTGAAATTTTTTGAATAAAAAGTAGTCAGCAAAACATATGCTTTTTTGGGAGCTTTTAGATAATTAAATCAGAGAATAGGGTTGGGCATATGAATAACCCATTCGAGTTCGGGTAGAACCCGTTCGGGTAGAACCCGTTCGGGTTTGGGATTAATGGGTATATGATTTACTACCCAATAGAATAATTCTAAATATTCGGTTCTGGTTAGGGTCGGATCCAGTTGGATTTGGGTCAGTTTGGATAAAAAGTTGCAGACCCTAAAAATACCCAAAAAAATAGAAACGGGAAATTTGTATGTAGATAGCGGGTCTCCAAACAAAAAAAACTTTTAAATTTGTTAAGTTTAATAAATTTAATTATTTAAATTTTGACAAACATAACATATAATTTTTGAATAGTTTAGTTGTTTTGAATATTTAGGTCCAAAATTAATTGACATATTTAGATTTATAATTATAATCCTAGATAATTAGATAATATTACGATTAAATATAATTAATATTTTGGATATTAAATTAATGTTTGGGTTTTTGAATACTCTTTTTGGGTAACGGATAATTTCTGGACCAATCGGATATCCACGGGTTTATTAAAACTCTACCCAATAAGGAATTTCCTAAAATTTTAACCCGCCCTAACCCGGTTTTTTGGTTCGGGTATTGGGTTGGTTATCGGGTCCGTTTTTTCGTCAGCTCTATATAGGCCCCAATTAGGTCTACAAATATAACAAAAATACTATACAAAGACTAATTCTAAGTTAGGCCAAAAATTATATCCTCTAATACAAAGGAAACATGTTTCTTACCAAAACAACTTGTATAAAATTTTTACACATTTATTTAAAACTACATATATTGTATTTATTATAAAAATAATATTTTTAAACAAAGTCAATCCAATGCAGCATTATATGCAAATAGTAAAAACATTGAAAAATATTATGACATCACTTTTATATTATACTATTTCTTATGTAATTCAAATAAAATATATAATTTAATTTATACAGCACGGGTTATGATCTAGTTTTTTGTTTAAAAAGGGAAAATGACATGAGTTCCATTGAGCAATCATTTATTTATGATCTACTCACAATCCTTTTTTAAGGAAAATAAAAGGTCTATTGTAAATTAAACTGTTTTGTGACATTTCAACTGAAGGTTTTCTCCTTTCTTTCTTTAGTTAAAGTGTTATGATTTATGACTTTGAAGAGGTGTCTGAAAGGTATTTAAGCCATTTCAGAGATGTCAAAGCCCAATACCCAACCCATGGGCTTCTAAACCGGTAGGACAATCCTGACTAGAATTCAAATTCAAGTGGCTGGAGTTTTAGAAACAACAGAACTCCTTCAGTCCAAATATTTACAATGGGTTGCGAAGTCCTTCAAGGCCCATTTTGGGTCTTAGATGAAATTATTAAATTAAATGTTTGTTGGAGTTGAAATAAGAATCAGATAATTAAGTAATCTTTAGATAGTTTAAAAATATAATATATATATATATATGGAGAGTTTTCTTTTTGTGTTTTGTTTTTATGAAGAATCACATTGGACACACTTCAGGTCACAGTTGGACTTGTTGAAACAAGACTTGTAGAGAAAAAAAAGAAACTTAATAAAACTGGTATAAACAAGGTTTTTGTGCAAAAACTCAAAAAGTAGCCAATTTTTACAATTTTCCCTTCAATTTTTTAAAAACGCAAAATAATCTTAGAAACTTCAATATAATAGATAATATATCAATTTTCTCTATTGCCAAGATTTTAAAACTTTGATAAATTATATATTAAATTGAAGCCTTCGAGACGAGAAGCTCAACACTACATTTAAAATTTTAAAAATGAAATGTATGTGATGGTGAAAACGTTTACAATATATATATATATAAAGACTATATATTACCAATTATTTTAAATTTTATAGGATTATTCGGCATTTTTAGAAGATAAAAGGTAAAATTATAAAAACTAACGACTTTTAAGGATTTCCGCACAAAATAAAACTGTTTTTTTTTGTGTTCTCTTGTTTTTAAAAGGTTTTTCTATTTGTTAATAAAAGGTTTCTCTTGTTTATAAAAAATAATGCATATAGCTTCTACCTTCTGATTTAAGTCTAAGCGACCCCCTTACCAAACATATTGCTTCGATTGTAATATTTCTACAATAACTATCAAAATATATCTAATCTAGGTATGTACATATAGACATTATATAGAGAGAAAAATATTTAATGTGAAGAATAATATATGCCGAATCATGAATGCCTCGTGAATCCATTGAAAATAAGGAGACTGAAAATACTAGACTTTTTATTATATCTATAGTCAAACCAAACAGCATCCGAAGAGATGGTAAACAGTCACAACGTATAATTTTATTAGAATAGAGATGTGGTTTGGGATTAACTGATTGTTATTAGTGTCGTTATTGTGTCACCGTTGATATTAAAATGAGATAAAACGAGTGTATATGTATAATGTATATTTCAAAATGGTTGATTTGTAATTTTCTATACATCAACACAAAAGATCCAAAGTTTGGAGTGTTCAATTGCCCAAAAACAAATCCATCTAGCGTCGTCCAAAACCAGATGGCAGATACAGAACCGGAAAAGAAAAGGTTCCATGGCTACGCTACGCAATGCAAATGATTTGAATCTGATGCTAAGGCTATGTCGCTGTATAAAGATTTCTAGTTTCCTTCTGATTCAAAATCATGACAGTTTCAAAAATAAAATAAAAAATCAAGAATCGTATCATAAGTTGTGAATCAAACGATTGTGCAAATATATAATTAGCTTGAAGTAGTTTTTGCATGTAACTACCAATCGTCAGTGATCGATGCTGCACCATTGTCAAATAAACTACACATTTTTCAATTACCACCAAGTATAAGTTAGGCTGGCGAAGTAACAAAATTGAATCTATTATTAGAATAAAATACTAAATATCATTCCAATTGAAGTAACAAATATATTACGCCAACCTTATCCAATAATTCCAATTAATATATTTTGAACAAAGTAATGAAAGGAAAAAAAAAACGCATCAACCATAGTTGGCAAAAATAGTCGCTCAACGTTAAAATGGATAAATTTCTAGTATACTGTAATTTTCATTCAATTCAATTGTCAATACTATACATGCACGTAAATCCATTTTTGTCTCTATGTATATAAATATACATGTAGCTTTTTATGTTCAGATGGGTAAATGTGTGAATTGGGTTGGTTACAATATTAAATGTTGCATTTACTGTAGTCTATCTAGGTGACTTAAAAATGCGACCAATCAGTAGCTGAATTCTTATTAAACAATAAATACACCCAAATTTTAACAGATGCCGTTACTAATTAACCATTTTGTGATTGGTACAACCACTCTGATATTCTTTATCCATGTTGTTGTGACGGTAGATTTCGTTTCTTAGAACATTCAAAATTTTGTGGGGGATATAGTATGAAATTATGTACGGTGACTTTGAAACCGTGACTGATTAAGTGATTAAGTTTTGGAGGATATGAGGCTAAATATTTGTTTGAAACGTATATATAAACTAAGTTTTACAAAGTTTATTATTAGATTAATAACAAAAACCTAAACAAAAGATATTCGCCTCAAGAGTCAAGAACATTCATTTTCTCTTTAACCTTTCATCTATTATTTGCTCCAAATCACAGCAGAGACCATAACAAAAAGCTGTTGTATTTTAGTATTTATATGCTTCTTTTACAACATACAAAAAAAAACTTTATTTCGTCTTCGTTGTCTTACCAAGTGGACATTACTTATACCTAAAGATAGAAGATGTCCAGCTTCTATCATCTTAGGCAATATCCGTGCTCATAACACTTTTCTAAGTCTTACTTATAACCACTTGTCTACTTGAATTGATTGGTGTGATGATTAATTGGCCATTGATAGAAGTATAATTAGGACAAAGTAAATATGGTTTTAATGATATCTAACCCCTTAAATAATCATATACTCCTTCCCTTTCACTATTTAAATGTTTAATAACGTTGCATGCATATTAATAAGTCAAAATATTATTCTTGAAAACGACAAGATTATAACAATACTAAGGAGATACTACTATACTTGGAGAACAAAATAAATGTATACAAATTGTTAGCCAACCAAAGAATAAGTATACGAAGCTCATGCATGTATGACACAACGACACATTCTGATAACAACCAAACACTTCCGAATTTAACAACTAATGAATAACATTACAAAAACAATGGATTTTAAAGTCTTTTTCGTGTGTGTATGTAAATGTGTTGCACTCTTTCTCCCCACACACAGAGTCACAGACCCAGTGGCCACTGGCCAGTGCCCTTGTAAGCTTTTTAGATACCTTTTGCATTTTTTTCCAAGCCCCACTCTAAATATATTTATAATATATAATATTATAGTGGATTTGTTCGATTACAATTACATCTTATTATTTTCCAAATTTAAATCCGAATTTTAGATACTAGGTTGAAAAAACGGTATTTTAATACTCGTTTGGGATGAAGTACGATGTATTTTTGGCTGCTCATTTTCTAACTGAAATAAAAAGTTATCTTATTTTTATGTAGGGACTATTAAGAAAAAGGCTAAAAAGAGTTTAGAAGAAGAAATAGGCTAATCTTTTGATAAGAAAAATATACAGTTTCTGATTCAAGGTTTAGAATTTATATTTGTTGGATTAGCTTTTAGGCTTTTGAGTTTAGTTTTAAGGGTTTGGAATATATATGACTGATAAGCGTATGGTGCAAATTGCATTGTATATCCATCGAATTATTAATGAACTTAGTTTCATTAATTTTTCAAGTTTCATTTCTTTCATTATGAGAACTTTGTAATCAGAAGTGAGTTATAAAAAGTGTATTTAAAGTCACATCTAACTTGTCATTATTAAACTACAAATGATAAACGTAATCCAAAAAAGCAACAATTAGCTTATCAAGACACATTTACATAAAAAGCACATGCCCCTCACGGGATCAAAACATCCCAACTTACCAAAATCCGCAAAGTAATGATCACGGAGCCAACAAGGGCATTGTAGTCATTCCACATTATCTGCTACGGTTACGAGAAACATGACCAGCGATGAACCCGAGACCATTGCCGAGCTCTATTCTGCTCCATTGCCCATCACCATGTGACGACCTTCTCTCTCTAAATTCCCTCTGTACTCTGGAAAAAACTCTTTTTTTTTAATGATTTGTTATGACCCTGTTGGATTCAAACCAAACCCACACGAGAGAATGATGAGAAGTAGATCACCGATTTTGTAATTTTTTCAACGACTCTTTGTCTACATTTCTCCCAAATCTCTGTCTCTTGAGTTTGATTTAGCTAAATCAAGCAATGTCGCTTGACATAAAGAGACCGAACATCAACAAGACGAAGAAGAAGAAGACAGGTTTCGTCGTGAAAATGCAGCTTAATAACAACAACAACAGAGGAGGAAATAAAAGAAACATCTTTTTCTTCTTCTTCTTCAGAAATTATTACACATGGATCCTCTGGTTTTGCCTCTCTCTTTATTTCTTCACATCTTACTTCTCCGTCGAAGACCAATCCTCACCGTCGTCAATACATCTCTTGACTAACCACAAAACCTCGCCGTCTCTCCCATCTCGTGCTCTCATCGAATCTTCCGCCATTAAAACCACCTCCATTGGTAAAAAAGCATCGATCTTTATCTCTTCTCTGTTTTCACTTTTCCTCAAAAATTGATTTTTTTTGGGGTCTCTGATTAAAGGTTTGTTCACCGGAATGAAGATATACGTTTACGATTTACCGGCGAGTTATAACGACGATTGGGTTACAGCATCAGACCGTTGCGCTAGCCACCTCTTCGCGGCGGAGGTAGCCATCCACCGTGCACTTCTCTCCTCTGACGTCCGTACGTTAGACCCAGAAGAAGCTGATTACTTCTTCGTCCCTGTCTACGTCTCCTGCAATTTCTCCACATCCAACGGCTTCCCTTCTCTAAGCCACGCTCGCTCTCTCCTTAGCTCCGCCGTCGATTTTCTCTCCGATCATTACCCATTTTGGAACAGGAGTCAAGGCTCTGACCACGTCTTCGTCGCTTCCCATGACTTTGGCGCATGCTTCCACGCAATGGTAAGCTCCAAAGTCCTCATGTTTAAGTGCTTCCATGCCTAAAGTTTGTTTTTTTAATTGATTTTTGATTGGTTTGTGTTCTGTGAAGGAGGATATGGCTATAGAGGAAGGGATTCCAGAATTTATGAAGAGATCAATAATTTTACAAACATTTGGAGTTAAGTACAAGCATCCATGTCAAGAAGTGGAACATGTTGTGATTCCTCCTTATATTCCACCGGAGAGTGTTAAAAAAGCTATTGAAAAAGCTCCGGCGAACGGACGGCGAGACATTTGGGCGTTTTTCCGGGGAAAAATGGAAGTCAACCCTAAGAATATTAGCGGACGCTTTTACAGCAAGTGCGTTGTGTTAGCCAAAACCTTTCACATTTTTTTCTTGTTGACTTTGACTTTTGTGTTTTTGGATTTCTCGTTTAATTTACTAAAATGCCATTTTCTCCCGGCGTGTAGGGGAGTGAGAACGGCGATTCTAAAGAAATTCGGAGGAAGAAGGCGGTTTTATCTAAACCGGCACCGGTTTGCTGGATACCGATCAGAAATCGTGAGATCAGTGTTTTGTCTCTGTCCTTTAGGGTGGGCACCATGGAGTCCTAGACTAGTTGAATCCGCCGTGTTAGGTTGTGTTCCCGTTGTTATCGCCGATGGGATTCAATTACCGTTCTCGGAGACGGTACAATGGCCGGAAATCTCACTAACGGTGGCGGAGAAAGACGTGAGGAATCTACGAAAGGTTTTGGAACACGTGGCGGCTACTAATTTGTCTGCAATACAAAGAAACTTACATGAACCGGTGTTTAAGCGGGCCCTCTTGTACAATGTGCCGATGAAAGAAGGAGACGCCACGTGGCATATTCTCGAGTCGTTGTGGAGGAAGCTCGATGATCGGTCGTACAGAAGGTCAAGGGTTTTAAGCCAACGAGAAGTCGACATGTAGGATTCTGTGTCTGAATGGATGCTAGGCTGGAATTTTTCGGACTGTTTCGGAATTGGTTAACCGGGAATGTCTCGAGTGGGGTCCACAACGTGAGGGGATTAACTCGGGCACGTGAGATGTTTACTGAGCTGGCAATTATTGAGTGGAATATTAACGTGCCCCAGGGAAGTGAAAGTGTAAAGTATTGCTGACGTGTAATTCTTTTGATGAGTAGGCAGATTAATTCTTTTGAATATAGTTGATCGAAATGCAAAGTTATATCAAATGTCAACTTCAGTTTAACATTTAAAAGTAACAACTCTATCAAATTAATTTTCTTATATGAACTTACTAACTACAACTACGCAGCTAAATAATATTTGGTGTCAATTAGCAATATAACAACTAACAAGTTTAGTATAAGAAATTTTGGGTCTAGATTGATTTTTTTTCAAATGACATAAATTATCTAAGTAAGGTGTAATATCCATACAAGTTACTTTAGTATAATGCCGTTTAATATCCGAATTGTAGTTTTATGAAAAAATAAAAGAAATAAACATTTATCTTCATCCAGAGAACAATTTTAAATGAAAAATCCAACATAAAATTTATTTAGTTAGAATACAAATAAATTAATTTACAATCGTTTAGTTCATTCTCGGAATTCTGACATCGGATGTAAGTAAAATGACCAAAACTCAACAGTAATATGACCACATCAAAACTCAACACTAGACACTTACGAAACCATCCATGGTCTTGTCTTTGCAAGACCACATTATTTCCATTGGTTTTTTTTTCCTTCTCTAACAACATATAAGCTAGAAACAACATTATTAGTTATTGTGTTCTTTCTCATAACAAGTGTTTTTCATTATATTGTTGTACCAACTTTTATCGAATTAAGTTTCCTATATAAAATTACTTATTAACTACTACCACATAGCTATATAGTATTTGGTGTCAATTAGCAAGAAGTTTGATACATGAATTTTGTGTAAACACAGAATGACAAAAATTGTTTAACTAAGTTGCAATATCCATATAATTAGCTTTAGTATCATGCAACTTTATTTCACAGTTGTAGTTTTATTCCAAAAATAAAAGAAATAAACCACAATTATTTGGGTTTAAATTAAACTCAAAAGCTCTTGTTTATCTTCACACAACTAATTTTTTTATAAAAGAAATCAATCCAGTATAAATCTACAATTTGTTTTAAAGAATACAAATAGGTAAATTTACAATTTGTTTCTAAATTCTTCTATAAGTTCTGACATTTGATCTAGCTAACTAAAATGATCAAAACTCAACACATTAAAAAAACGCTCTGATCGGATCTAAAAATTTAGTTGACCATCTTTAAATATAATTTATGGATAAAATAAGTAAGAATTAGGAAGATATAATTGGGAAAGTAATGAATAAAGATAAAATAAAAAGGATGGTGTTTGTATAGGGAAAGATGAAAGACAGAGCAATGTGAGCAAGAGACAGCTAGTGTGTCAGAAGAAGATGCATATATCAATAAATGTATTGTCTATTAAATTCTTATTTACACATATTTTTTGAGGCCCACATTACTTTCTTATCTTATGTCTTGTAGACATCACAAAACAATAAACCAATCAATTTATTGTAATACTATAAGTTACACAATTATCTATGTTTTAAACCTTTAATTCCTTCTACTATCGAATACACTTAGGTTGATCTATATTCTTTTAATTACAATTAGCGGAAATACAAAATCATTGCGACAACGAGCACTGTTTGGAATGATTATCATATAACTTGTTAGAGTGAAATTGTACTAGTCCAAAATATCAACTTCATTCTATATTTCATACACAATATGTTATTTTTTTTTTGAAAAGAAATAAAACGTAACAATCTCGCTTGACTTGACTGTATGAGCATTATTTTCTTAACAAGTTATTTAATACATGTAATGTAACCCCACAGTTAGAGAAAGTAACAAATATGTGTCGTACAGTTGTTTTGTTCTAAAATCGCAACAAAAACAATGACCATTAACATAATTTTGGTTCGAACGAAAGTGACACAGTAGCTCATCTATAATGGGTATGGTCATTGCCTCATTGGTCAAGTATCATCCCTGGCACTAAAGATTGGTTAATTGGGGTCTGCTGGATCCATATTGGACCTATTATCTAATATGAACGAAAATTATATAAAAGGGCCTCCAAAAATTTACTTTACTAAAAGGCCCAATATTATGTTGGCCCGACTTTGACCATACTTCTAGGCTCTTTTTTTTTTGTTTGGACATCATTTCAGTTCGGTCTGACCGTTTACGGGTTTTTTTTATTTCCAAACCAACAATTCCTTAAGTAAAAAAAAAAACATAAGATAAAGTATCATTCTTATTTTAATAGTTTTGGTCCGCCAGAGGCATAAGCATACAAATATTCTTTTCTCCTAAAGTTATAAGAACAGAGCAAGGTTAAAAAAAAAAACACAAGTCGCAACAATGGAGAGAGTGATGAACATCATAAAGCCAAAACCTGATCCCAAACAACTGTTGCGTGATTGGCAACGCAAATTACGTCAGGAGTGTCGTAACATCGAACGCCAAATCCGAGGTTCTTCTATTTTACACATCTTCTCTTGCCTTTTTCTTATGGTCAATTTAGGGTTTTCGAAATCTAATTGAATTAGATGCTAGTTTAGATTAATTGGATTGAATCTGGTTGATCGCACCCAAAAATTGCGAGAATTTACTCTGAATCAGATTTGGATCGGATGATTTTGATTGGTGTATGAATTTTTCGATTTGATCATATGGGTTGGGTTTGAATCTATGGAATTTTTAAAGTTTTGATTTTGTTCAGATATACAGAAAGAAGAGAGAAATGTACAGAAAGCTATTAAAGAAGCTGCAAAGAGGAATGATATGGTCTCTGCTAAGGTTAGAACCCAAAAAGTCTCTGTCTTTGTAAGCTGCAAAGAGAAAGTTTTGCTCTCTCTTCTGATTTGAGTCTTTGGTGTTCTTAGGCACTTGCTAAGGAAATTGTGAGTTCGAGAAGAACAGTGAACCGGTTATATGAGAATAAGGCACAGATGAATTCTATATCAATGCATCTTGGAGAGAGTGTTGGTAAATAAATCTTTTGTGTTCATCATTTGTTATTACTATGTTTTGTGATGTGGTGGTTTTCTTGAACTTTGTTCATTGGAAATCTGCAGCGATTGCTCGAACAGTTGGGCATTTGTCGAAGAGTGCAGAGGTTATGAAGCTTGTTAATAATCTCATGAAGGCTCCACAGATGGCTGCAACAATGCAAGAATTTAGCAAAGAGATGACTAAGGTACCTTTAATTGTTTCCTTATCTCATTGTTATTGATACGTGTTCTCTGTTTGATGATTCAGAGTTATGATCACTGCTTAACAGTTAGTATCTTTGTTTATAATCCTGAGTGTATTCTTTGATATGTGCAGGCCGGAGTTATTGAAGAGTTTGTGAATGAGGCCATTGACAATGCTCTAGATTCAGAGGATATGGAAGAAGAGATTGATGAAGAGGTTGATAAAGTATTGACAGCAATTGCTGGAGAAACCGCTGCAGAGCTCCCAGTAGCTGTTAGGAAGGAGAGGATAAAGGTACCTGCACAGAAGGCGAGCACTTCACGTGAGGTAAGATGATTGAACTTGAACATGACAAATGGTTGAGGCTTATAACTTCTGCAAGATTAGATTCTGAGAGAAAAATTTGGTTTTCTTCTTTTGCAGGAAGAGGCAGTTGCAGAGGGTGTTGATGATGAGGAGGAATTGGAGGAAATTCGAGCTCGGCTCGCTAAAGTTAGATCCTAACTGTTTCTAGTGACTCTTTTAAACGCTATTCTTGATTGATATGATCAACTTTTGATGAGAACACAAGGAGATCGCACTGTATTGTATAATATAAATGAATAACCATGCTTCAAAGTTCAAAATACATGTAAACATTATTGTTAACGAAGTGTTTTTTTCTTCTTTTTATGGTAATTTCTTCCTAACTTTTTCCTTAATCTAGAAAATATGGTTCAGCGATTAAAACCCGGTTTATTGTTTTTTCTCGGTTTATGTTTAGTTTACATTCTTAAACATATTTTGGCAATATTGATAAATGATTAAATATAACTTTAGGCTATATTGATTATATGACTTATCTGTAAATTTATCACTTGGTTAGGGCAAGTCATAATCTGAGTAATTAGATTGGGATAATATATTTGTTTATAGATCATACGTATAAAACGAAAAAAAACCTACAGTATAATGAAACGGACGTGACAAGTTAAATTATAGAATAATTTGGTGACGAATCATTCAATTCACAATATGTGGTTAATAGCGAAGGTGATATGAAAAGGGAGATATATATTTCCACTCGAAAATATACTTCCCAACACCGTACCGAATCAAAATTATAGAAAATTATTTAGGGGACATGACACATGAGGAGAGTATTCACGAGTCGTTAATACGTCGAGTGGCGACGACGAAGAGCTACCGGAGATAGATCCTAGGCAGAAGAATTAATCTTCCACAAACCCTAGGATTGCAATAAATAACACTCCAAAATCTATAACAAACAAAAAGAAAAGAAAGTCAATAAGGACACTGCTTTAACTTATTTTTCTTGCATTGGAAATCAGTAAGGACATTACACCAAACCTTATTTACTCCTACAACATATACTCGTGGAGTGTTGACCATTACTCCTAAATCATAGACTCGTGGAGTGTTCATCATTCACAGAAAGTAATAATATCCGGTTTAATAGTTCGGTTGAGTCGGATAACTTAAGCAATTGTAATATGAGCTTGTTCACACTCTGTTTTCATTTCTAAGATCAAATACAAAAACTTTAACAAACTTTCTTCATCTTCTCTCTCTCTTTCCTCCTCATAGTTTGCATCTTCTCTCAACTTTCATCTACCTTTGGTGATCCTTCCGTGAAAGATTTGGGCCAACACGCTGGCTACTTCAGCCTTCCGCGTTCAAAATCAGCCAGGTTGTTCCATTTCTTCTTTCAATCACGAAACAATAGTAGTGATCCTGTTGTGATCTGGTTATCCGGCGGACCAGGTTGCAGTAGCAGTATCGCGCTATTTTATGAAAACGGTCCGTTCACCATCTCCGAGGATCTTTCACTTTCTTGGAACAGTTACGGTTGGGACAAGGTTGGGTTTTTTTTTTTGGGACTAGGTAACTGATATATCTTTGGTTACTGCTACTGCAACCTGGTCCGCCGGATAACCAGATCACAACAGGATCACTACTATTGTTTCGTGATTGAAAGAAGAAATGGAACAACCTGGCTGATTTTGAACGCGGAAGGCTGAAGTAGCCAGCGTGTTGGCCCAAATCTTTCACGGAAGGATCACCAAAGGTAGATGAGAGTTGAGAGAAGATGCAAACTATGAGGAGGAAAGGGAGAGAGAAGGTTTTGGTCGCCATATTTTCTTCTTTGTATTACGAACGAGAGAGAAGATGAAGAAAGTTTGTTAAAGTTTTTGTATTTGATCTTAGAAATGAAAACAGAGCGTGAACAAGCTCATATATTGCTTAAGTTATCCGACTCAACCGAACTATTAAACCGGATACTATTACTTTCTGTGTACGATAATTGGATAATAATAGAGAGTGATGATGAACACTCCACGAGTCTATGCTTTAGGAGTAAATGATTAACACTCCACGAGTATATGTTGTAGGAGTAAATAAGGTTTGGTGTAATGTCCTTACCGATTTCCAATGCAAGAAAAATAAGCTAAAGCAGTGTCCTTATTGACTTTCTTTTCTTTTTTTGTTGTTAGAGATTTTATAGTGTTATTTATGACAATCTTAATTATTCATATATGTTTATAACTGATTTCTTGATCATAAGTTTTATTTATCGAGATTAAAAAACAATTCTTGGCAATATTTAATTCGATGAGTCTTTTCTGTCATATAGACGTGGACTTGTGTTTAGTATATAGACACAAGGATCTATCTCCCCGTAGGATTCGTGGAAGATTAATTCTTCTGCCTAGGATCTATCTCCCGTAGCTCTTCGTCGTCGCCACTCGACGTATTAACGACTCGTGAATACTCTCCTCATGTGTCATGTCCCCTAAATAATTTTCTATAATTTTGATTAGGTGTTGGAAAGTATATTTTCGAGTGGAAATGTATCTCCCTTTTCAAATCACCTTCGCTATTAATTAACCACATTTTGTGAATTTGCAGACTGTTCTGGGATTTGGTCAATGATTCTAATGCATGTTTAGGATATCTGATTTCAAAATAATGCGATACAATATTAGCTTTCATCTGTTGTTGATTCAAGATATTTAAGATTTCAAAAAAAAAAACTGAAAATCCATATTAAAATTTATTTAGTATCCAAAGTAAATTTGAATAAAGATGTAAAATCACCCTAGTTAATAAAAAATATAAATAAAAACGAAAACGGAGAAAAGGAAAAACATAGTAGTTTGGTCGGAAAATAATAAGGAGGTTCATTAATATGTAAATCACTTTTCTTTTCTTTTTTGTGAAAAAATGAATGTAGTAAAACTTAAAAAGTGAAAAAACCCCAAATGTTATCAAATGTGACAAATGGGTTTGAATTGTCATCAAATGTTACAAATGGGTTTGAATTGTAAGCAAAAGTTATCAAATGTTACAAATTGGGTTTGAATTGTAGTCAAATATTACAAATTTATATAGTTCGAATCTGGAAATATAACGTTAAACGGAAATAAAAGATTAACTAGTTAATCCAAAACCTTGGAGGGATGAGATCGAAGGTTTTCTTGTTATTGTTCCAACTATAAAATCCATAGTCTTTGGCAACAATGGAACACGAGTCTTTGCAGTGATCTTTGTCTGATGAATCGTACAAAACGAACCACATCCCGTAAGCTGCGGAATTTTTCTTATTGTAAAACGTTCCTACACATAGCGTATGTGATAACTGTCTAGATCCCGCCACTTTTTCATTATCGCCGGCAATGCTTGGGATCTCTATCATAATCTTTTGACCCAAAGGTACGGATTTGGACAGTTCAGGGGTTGGGCGGCACGTGACGAAAACGGGAACATTTGGAAGTGTTTGCATCTCGTTGGATACGATAAGTGTGGCGGCACGTGCAGATCCAGACCTAGCAAAGAGCATTAGGACCATGATCGATACCAATATAAGTGTGTCCATAATTTTGATTCGGTGTTGGATAGTATATCTTTTGAGTGCAAATGTATCTCCCTTGGCTTTTCATATATATATACATGAGCTAGCTTCAGTTTCTCAAATTTGGGCCATAAACAATATCTACGTTATAGGTGATTAATAGCTGAATCTATATGGTTACAAATTAGAGTTAACAATTTCAGCTTGGTACATATTTAATTTATGCTATTTACACTCGTTATGAAACTCAAAAATAGGATAGTTTTCAAAATCTTCCTTTTTAATTTATGCTATTAACACTCCTTACACTCTCCCATCGTACAAACACCTAGATCTAACACACACATAGTAACTTCACATCTCCCCTAAAAACCTAAGACTTCATATCAAAAAACAAATAACAAAAATACAAGAAATAACTAAAAATTCAGAAATTCTTAGTTATATATTTCAAAATTAAAGTTTTTTAAAATGAGTTTTTTGGTGACTCAAAGCGGAACTAGCTCAGACTCTCAAATCATACACCTTCCTGAACCGATTTAAACCAAATATTTATAAAAACTCGAACGATTCTAAACCGTCACCTAAAATACCAAACGCGGGAAAAAATTCTGAACTGACCCGAAAACCCGAATGACTAGACCTAGTAAGCATCATAGCCGCTAAGAGATTTGTCTGGTGTGGTAAATTCATGCATGCACCTAAATTTTAATTTGGTGAATTGGATTTTTTTTTTCACTTGGTTTTTGGTTTCTAGAAGGTGAATTAGATAACCACTAAATCAAAATTTGATAGAAACATTGTATCGACGTTGATTGAATCAATAACATATTTTGAGCAAAAATTTTCATTTCTAATCATCTGGTGTATTCCTAACAAATTATAAAAGCTATAAGTAATGACTGGAAACTAATTTGGCTAAACATTAATCAATTAAAGTTATAAAATATATTTTATTTATAACAATTATATGGATAAGAGTTTAAGTTTTAGGACTTAGGATTTAGCATTTGGAATTGAGACTTTAACTTTTAATTTTTACTCTAAATTTAGTTTTTAGGGTAACTTAGAATAAAATATAAATTTGGGGGTTGAATATACAAGATTTGTTAACTTTTTGGGCTTTTAACTTTTTGGAATATTTTCTTATTTTTGATATATATAAACTTATATACTGAAATCACTTTTGGAAAGATATCTTCCATATATCTCTTCTTAATCCAATTTTTTGCCAAGTCCTTATATATCTCCATTTCCACCCTACACCCAACTCTCGTACAAAGCAGGAAAAACAAAATGGAGGCCAAAACATTTTTTCTCTTCATGCTTTTCATCTTTTCTCAGTCTTGGCTCTCAACTTCTAAAAGGATCCTAAACAATCCCTCTGTTTTCTCATCGTCTTTGAATTTTTCGAGTGGTAATGCAGAGAGACTTATAAAATCATTCAATCTAATGCCTAAGTATGACGTTAATGTCATCCCAAAAGGAAGCCTTGATGCTCCAAGACTCATTGAGAGACAAATTGATTTTCTGGCGACAGCCGGTTCCAAAAACGCTTCCGTTGGTCCTTCTGTTCAAGAGTTTGGCCACTACGCTGGTTATTACAGCCTTCCTCATTCAAAATCAGCCAAGTAAAGTTTTAATCTGTTCAAATAATGATTTGCTTTAATGGAGATCAATTTAGTAGTTAGTACTTAGTATACATAAGTACACGTGTTTTATTTGATATTGCAGGATGTTCTATTTCTTTTTTGAATCACGGAACAAAACAACCGATCCGGTTGTGATCTGGTTAACCGGTGGACCGGGCTGCAGTAGTAGTGTGGCTATGTTTTATGAAAACGGTCCGTTCAAGATCTCAAAGGATTTGTCTCTCTATTGGAACGATTTTGGCTGGGACAAGGTTTGACTAGTTTAGTAGAAATAACATCTTTCTTGTTACTCAAGAAACATATCTATCTACAATAAACATAGCAAAAATGCATTTCTTCTTAACTCTTGTTTTAATAGGTATCCAATATAATCTACGTGGATCAGCCAGTCGGGACTGGTTTCAGTTACACATCTGACGAAAGCGATATCCGGAATGACGAGGATGGTGTCAGTAATGACCTTTATGATTTCTTACAGGTTTGATGGCTGTTGGTCTTCCAAATTTTGTTATCTGTATTGTTCTTTTGAATTGTAGTGACTTTGGTTCTATCTTTGAATTTTGGTAGGCTTTCTTTAAAGAGCATCCAAAATTCGTAAAGAATGATTTCTTTATTACCGGTGAATCTTACGCTGGTCACTACATTCCGGCTTTGGCTTCACGTGTTCATAGTGGCAACAAAAAGAAAGAAGGGATTCCAATCAACCTTAAGGTAAGTGATCACAATGGTTTTGTTTTTGGGGGGAATAAACCAAATTTTCTTGTTTAATCTCGATTGAAATCAGGGTTTTGCGATTGGTAACGGTTTAACCAACCCGGAGATCCAATATGGTGCGTATGGGGATTATGCACTGCAAATGAAGTTGATTTCAGAGTCTGACCACGAGAGCCTCAAGCAAGATTACGTTGAGTGTCAAAATATAACCAAAAAATGCAGTAATTTCAATAAAAGGCTCTTTCTTCTTTATTTTCGTTAGATACATATTGTTCGAGTTAAAAGATAAGAAACTTATATTTTGTTAATATCAGGTCTTGGTGGTGGTTTAGTTTGTGATTCTGCTTTTGAAGTTTGCACCAGTATCTTCAACAAGATAGTGGCAAAAAAAACTGGCCTAAATGTAAGCCTAAAAAACCTGAAACTGATTGTGTTTTCTCAATAAATTTTTTTTTGTTTACGAGACTTCCTCGATTTGTTTGAAGTATTATGACATTAGGAAGAAATGTGTGGGGAGCTTGTGTTATGACTTTTCGAGGATGGAAATATTCTTGAACAAAGAAAATGTACGAAAAGCCTTAGGAGTTGGAGATATCAAGTTTGTGTCTTGTAGTAGTACAGTTTATGATGCAATGCTAGAGGACTGGATGCAGAATCTTGAGGTCAATATCCCGACTCTTGTCAATGATGGAATCAATCTTCTAGTTTATGCTGGAGAATATGATCTCATTTGCAATTGGCTTGGTAAGATTTTATTATAATTTCCCGTTGCCATAATTATTTTTTATAAACATTTTAGGAATTTTAAAATAGGTCAAAAGTGTAGTTTCATTTGTGCTATCAGTTTAGCTAGTTTTAGATGATTTGGGTTATTTCTTGAATCAAATATAATATCTACAGGAGTTTTAATCGTTATTGATTTGTTAGTGAGATGAAAATGGTTTTGTCTAGGCTTAGAGTTTTAAAGGGTTTGTCTTATACTCTCGACTATGTTAAGAATATGGAGCGGAATAGTTTCAAATTTTGGTATTATTCTAAGTTTTGATTAATTTTCTTGGGTATACAGGAAACTCGAGGTGGGTAGACCAAATGAATTGGTCAGGCGAAAAGGGTTTTGGATCAGCAAAAAACGTACCATTCTTAGTAGATGGTAAAGAAGCCGGTTTACTGAAAAATCACGGTCCTCTCACTTTTCTTAAGGTAAAAAAAAAAAAAAAAGACGATGAACCATACCTATTTATTAGTGTAATTAATAAAATTGAAACTGAAATTTTCTTCTTTTTAAAGGTTTATAACGCTGGACACATGGTTCCGATGGATCAACCAAAGGCTTCTTTGCAAATGCTTCAGAATTGGATGCAAGGAAAGCTTACGACTCCTCCTGTACTAGGATTTAGTCAATGATTTTAAGATATAGAACATTTGATTTAAAAATAAAATGATATTAGCTTCATCTACAATTATATGTCTTCGTAGTTTTGAAACTATTTTCGATGTTTAAACATTGATTCTTGCCATAACCTTATATTTCTCATCCTTTGAAATTTAATGCCATGAACCTCATAACTCCTCCTCTACCCTTATAAGCCGTCTTTACTTTTTAGGTCGCAGACTCAGATTAAACTATCAAAAATAATAACGTCGACCGATTCTTTGAAAACACATTATAAAGTCTAGCCAAAGATAACTCATCTTAAAATTAGCAAATCGCTATCAACATCTTTCATCAAATGAGTCAAAACCTACAATAGTGTAGATGTGTGTCTAACAGTCTAAGTAAAATGAAAGATAATTTTAAAGTGATGTTAATTCATTTGGAAAATTAGCCAAAGGTAAATTCATTCTATTTTCCAACTGAGCAATTCCTTAACAACTCCTAACCATACCCGAACTTTTTGTTAAGAGAATTTATATAATTTAATGCTCTATAGGTGACTAATTTCAGTGCCGCTAAATGATTGCTAATTGAAAAGTTAAATCTAATCTAACGAATTTGCTATGACTTCAGTCATTTATTATGTTTGTCGAATCATTTGGCAAAAAAAAGTGTACGTTCTTAACACACGTTTGCCAGTTAACTTGGCCATTGGTGATGTTAGACTAGAATAAACAAAACATATTTACAATTTGTTCAATTTTTTGCATATTTATACTAATTCCCCATTTATAATGCTGCATGGCCCTTCCATATATTTTTGGCTTTACAAATGACTAAATGAGTCAAAACGTACAATTTTCCAAGTGTACCCACGAAAACTTACAAATATAATTTCTTTCATCAAAACATATAAGGATAAAAAGAAAGATTCACCAAAAAAAAAAAAGAATAAAAAGAAAGAGACTCATATTTTTAAATAATTTATAATATAATAATTCTAAATAATTGTAATGTTCATTTGAGAAATGCATGACAAGGATTCTATATCCTTTGATTTTTCTTGATGTTGTAACTTGTAAAGTTTCAATGTCACTTGCTACTTGCTATGTTGTTATTGCCTCCGCTTTCCTCTGCAACTATCTCTTCTGGTTGGATATTGTTAGATTCCTCATGGATCATTTGGTTTCTTTTACGTAATCTCTTTTTGTTCCTTGCATTATATCTCTTAAATTTCTCTTCCATGGACTCATTTTTATAGTGCATCGTTGATATATGTGCAGCAAACTTTTGTGAAGTGTCAAACACACTGTTACATTTGGGACATGTATATGGACCGTATTTCTCATATGGTAAGCTATGCGTCCGACCATCGTATTCAATATCTTTTCCAAAATCAAAATCTCTAAAAATATTTTCAAAATTTTTGGTTGGTCTACAATGTCTTTTCACGGGTTGACGATAGGAAACATATTGGTGAGGGTTCTGTTTTGGTGAAAAAGAAATATTGTCTATATTCCTAGGAAATACGGAAGCTTGATGTGGAAAAATGGTATTGAGGGGTGTAGGATTCAAGATCTCGCATTGGTTTCCAACATTTTTTTCAACAAAATTTGAAGGGTAAAAAGGAGGATTGAAGATGTTGGGTTCTTTGGCACGTTGATATTCATTTTGGGAGGTAATAAGATTATAGGTAGGAACAATAGCAGAATAGCTATTTGTGATAGTTTGAGTAATAGAGATTTGAGAAAGATGAGGGTTATTTGAGTTTTGAGTTATGCAAGGCATCCCAAAAGTGGAAACCATGTTTTTTCTCATATGATAAGCCATATGTGAATTGTTAAAACCAAAAGAAGATGAAGAAACATGTGAATCTTGATAAAAATTAAACACACGAGAGGAAGAAAACAAACCATGATGATTCGTGTGGTCAGAAGTATTGAACATTGAGTGAACCATCTTAGACTCATGATTCCTAAGGTTGGAACTCATTTCGATGGGAGTAAAACCACAAATGTTCACAGTATCGTCAACATAAGAATTTAGGCCATTTGGGATTGAAGTCATTTTGAAAATCAAGAGAGCATATTTTACATTTTCAAGAATGTCGCCTTTTATATTGATATGTACATATTAATAAAACAAACAGATAAATTCATTATAAAAAAGATATTAAACACGAAAGGAGAAAAATCTAGTCCATATTTAATATTTTTGAATTATAATAAATTTTTATGCATGTAATCTTCTAATATTCATTATTACTTTTGAACAAAAATAAAATTCTATGTGTATGCTAATATTTTGATAAAGTAAAAAAGTTCTTTTTATTTAGGCAATGATCTCGAAATCCTCTTCTATATATTGCCAATGTTTTTGGACCACTAAATACTTGTTGACTCCGTTTTTGTTCATCTGTTTTAAATGTTAGATATAACTTGAGTTTTTTTAAAAAAAAAATATATTGTTTTTAAAATTAATATTATCAGACTTGAGGTTTTTTTATAACATTTATTGTGTAGATTTCTAATTATTTGTTTAAAAAATATAACATATTAGATATAATACATAACTATGTCGAGATTTGTTTTCCAATATTCGCCATCAACATTATTTTCAATATAATAAGTTTTATATGAAATCCATGAAAAGTTTATATAGGATATTTACATAAGCTTTTGATTTATTAATAGAAAATTGGATTTAATAACTTTCTATGTATCAGATATAATGAGTTCATATAATAAAAAAATTGAAAGGGAAAAGGAAAAATATAAAATAAAATTATCTGACTGGGTTAAAAATAATATTATTTTTTCTTATGGCTCTATTTTTAAACAACAAAATAAGAAAAATACTACACTTGATATAATTTGCTTAGCTAAGAATTCAAAATATAAATTAAACTATCGATTGGGTCAAATTTATTACCCTTTTCATAAAATCTCTTTTAACATACTATATAGTAAGGATATATACTGCTGGCATAAAATTACTAATGTCTATTTGTAACAGTGGGTATTAGGTAACAACTTTTATAATTAATAGGTTGAAAAATATCTGTTTAATATTAACATATAATATAATTTATAGGTTGAAAAATATCTGTTTAATATAACATATAAAGTATATATATCTACTAGATTTTAACCCGCGGTATATCGCGGAATGATTTATTTTTTAAAAGTAATATATATTAAAACTTGCAAATTTTATTTTTATAAAATATTTATATTTTTACAGTTTATAATTATTATTAAGTATTTATATATATTAATTGTTATTAAAAATAATAAATTAAAGATTTAACCCGTATTGAAACGGTGGATTAATTATATTTTACTTTTTATTAATGTTGATTCAAAAACCCGTCCCTCCAAATCCGTCTTGCCAAAAAGCCATTTATTTTATTAATATTAATTTTATTTATGATATGACTCTGAATTATAATCTAAACATTTTAGCTAATAACATAGGAGTGCACTATATTTATTTAATAGGGGAATGTACCATATGACCCGAATGCACTTTTACCCAAATCCACCAAAAAAGTCTTGCAAAACTACTTTAGACCCGAATGTACCATATTTTTTTTGTGCTAATTTTTATGTGATTAAGATTTAATTGATTTCGTATATAAAATATTAAATTGTTTTACGAACTTATTTGTTTATAATTTGGGAACTTATTTGTTTATAATTTGGTAACAGATAGATATTTGAATATTCAGTATATTTTGCTTCAGTTTAGGAAATCTTTGATGACCCGTCTTTAAATCCAATAAGCCCTATAATTAAGAGATGAATATTGTCGTTAAATGATTTTGGTAATCTTAATGATGTCATTAAAAGATTTTGTTTTTGATTAAATTTTTCTAATGGCATTATCATGTAATTAATTACAAAAATTAAGGTTACATTTAAAATGTACTTCCCAAATAATATAGTAGGACGATATGCACTTTTATCCAAATCCACCAAAAAAGTCTTGCAAATATATTATAGAGATAAGAAACGATAGTCGGTTTTGATAGGTATAAGATTAGCAAATATATTAGTTCGCTTAAATTAGTTAAAGAATACAAATTGAAAAGGTATATTACACTTTATTCGAATATAGTATCAAAACTTATATAGAGATTTGATAATTTTTTAATTGTTGAATACTTTTTTTTTGTGCTAATTTTATGTGATTAAGATTTAGTTGATTTCGTATATAAAATATTAAATTGTTTTACGAACTTATTTGTTTATAATTAGGTAACAGATAGATATTTGAATATTCAGTATATTTTGCTTCAGTTTAGGAAATCTTTGATGACTTGTCTTTAGATCCAATAAGCCCTGTAATCTAGATATTAACCTGCAGTATACCGCATGTAGGCTTATATTTTAGTTCAACTAAAAACTTTTATTGTAAAGATGATTTAAAAATATATGATATTATTTTATTTGATTTTAAATGTATAGTAAACTGTGAGTTGTATATGTTTTGTTGATATTATCTATATTATTTAGTGTTTAAGATTATACACTTGTAGTTTGATTATTAATTTAAGAGTTTTACCTGTAGTATACCATCTTGTATTAATATCGATCTAAACCCGTCAATTGTAGGATTTTCCAGCTTGTATTAAAAATAAATCACATCTAATATGTTATTAATTATTGTAGTATATAAGATTATAAATTTTCAATATTATATGTATGAAATTGAATATAAATATTTCAAATTATGACATGTTACTCAGTAGAAAGTTTTTTTAAATCTATTTTTCACCCGTTATAATATTTTTTCATGTATTGAACAGTTTATATTCGTTTTTAAAAATTCAAATTATGGCATATGCGAAAAAATTCTAATTATTTTTCTATAATGATGATATTATTTTTCGGCAAAAATAGAATCATATAAAGATGAGAAGTGAACTATAATAATTAATAAAAAATTAATATGATAATTTAGATATCAAATCTAATTTGTTGATTTTAATTGGTTACTTTTTTGGGAATTAATAATGTATTTCGTTTTTCTAATTAAATTAAATTAATTAAAATTTAGATATCAAATCTTATATGTTGATTTTGATTGGTTATTATTTTTAGAAATTAATAATGTATTTCGTTTTTAATTAAATTTAATTAATTAAATTAGTATTTGACTTTTTAATCCTCAAAGAGATAAATTAATTTACTCTTTAAATATTTATTTCTAATGGCATACCTATGTTACTTACAAAAATTAAGGTTAGATTAAAATGTACTTCCCAAATAATATAATAGGATATAATTTACTTTTAGAAATTGATATATTGAAATGGTTTAACAGCCTGGCAAAAAACTTCAGTAAAATTGTCCACTTTAGTTTGCCAACCGTTGAGGAAAAACAGAGTTATAATACACTTAGTCAAACTAGAAAAAGACTCTTGTCTTTTTGGTATCCATCATCCAATCATAGTTTGACTCAATTAAATCTAAATTATTTGTTTTGTTTCAAGAAAATATAAATCAATCTCTTTTCGTCAACACATATATAGTAGCATACTTTTATTTATTTACTGCCTCCTTCACGCATATAAGAAATGAGTTGTTGTTTTCCTAATAATTCTTAATATGGATGCAATTATAATACTGATCAGAAAATATATCATAATTGCCTGTCTAAGAGGTGACGCATGAGAAATATTCAGTGATACTAATAATCTCTGGTGCAAAAGCAATTATGAGTATATATCGTTCTTAATTGCGTCTGGAAACCATGGAACACCAATGAGTCAAAAAAAAAAAAAAAAAAAAAAAAAAAACACACCAATGAGTCAATACTGTTTTCCCTCTTATGCTAATTATTCCATACTATTTTCTACATATGCATTGAACATTACAACTCAAGGGCAGACGTAGGGGAAAGGGATTGATGCAATCGTAAATTGACAAAAGAATTAAAAAGCCAAAGATAACCTGCAGTTCAAATACTTTATTATTTTCATTAACCACTCAATAAATTACGAGCTTTAATTAATTTTACCTAGAAAAAAATATTGTTGACATTATTTGCCTCGACAAAGCTTCACCCAAAATCCAGTCCTAGTACTTCACATGATAACACGATTTACTCGAGTCAAAATCCGACGTATAAGACTACAAATATAGACCATCAACCATTTGACTAAAGACACCTTTTCTTATATAGAAAATATAAAATTAAAATAAAGATATTAATATGCATATTTTTAACTACAACATCACATATATATTTAGAATATTGTTTTTGATTATATTTTACATTAAAAGAGTAGAATATTGAGGATACTAATTTGACATTCTTCACGGCATATAACATCTAGAAGTTGTAAGGCACATACATACATAGCTTAATTACAATGTGTATTATTATTTACCATGTTTAATTTCAGATTTGTATTTAAAAATTAATTTTTTTTTTAATAATTACTTATCAACCTAATATCCTATATGTTTGGGCTGTAGTGAATTTGCAGCCCAATTTGGAGATTTTAAACCCTTAATTTATCTTACAAGACTAGACAACATTTCAACAATAACAACTAAGTTACCAGTTTTACAAGAAAAAGAGAGAGGTTATTTCCCTATAATTATGACTAAAAGAATGTAACTACACGTATAAGTTCCTTTTGTAACACATGTAAATGTAATATAGCAAATGTAAGGAGTACACCACGAATCAGGAAACTTTTGTTTGGCCATTTGTACCATATTACTTGCACATTTGTGGAAATGAGTGTGTGACTATATCTGCATGCGTAAATCAAACACATGTACCTTAAATGATGTAAAACAGTAGATCTATCAATTGTACACATATATATGGATACATCGATGGGTCATTAGCTCTGAAGTTGATTAGTCGGGCCAAAAATACACCTGATCATCATGATATTCATATATGTATAGATATATAGAGCACATATCACGAAACTCATATATGTACATATATTTATATGTTTGTGTGAAAAAATAATTCAAAAGATTTATTCATGCATGCAAGTGTCCATCAAAGTAGTACGAATGAATAATTATGAAGGGTTCTTTTGGCACTTTACTAAATGTAATAATGAAAAACAACATTGGTAAGTCAACTCGTGATGATACATTTTTGGTTAATAGAATTTCACAAAAATTGAGTTTTGTTTTTTTGTCACTTTATAATCAGACAGTTCCATATAGTTCACTGGTCCGTCCAATGCAATCTTCTCTTCCAACATGTTTTCTTCCTTTTATCCGTGTAATATCAACACCACTTGGGACTGTTTTTTTTTTCTTTTTCCTTTTTACTTTTGAAATTCATGATGAAAACTAACTAGCAAGTTGATGTGCATATTTATGAAAATACATTTGGACGAATGATCAAATCAAGAAACCTGCTGATAATTTTAGTTAATGACTTTTTTTTTTTGTCAACTCATTACAAAGTTCTGGATTTTAAATATTTGCATTTCTCTTGATATTAATGATTCAATTTTGATTGTTTGGAGTTTGGACCATGCGTATGCTGACAACCAAGTTACTCTGGAATTACTCTGGATTTTGGTAGGGATATTCCAGACTAACCCCAAGTTATGAAATAAAAGACATTGAAATCCTCATAAAGAAGGGATAAATAAAGTTTATCTTTTGAACAGTTAATTTGTTTTAACGTAATTTTATCAAACGAAGCGCGAGCTAAAATAAAATGAATAATTGGAAATCTATTTTTTTCAAACACGAACAATAAATATGCATGCATGTCAATCATGTTGACTTCTCCATACCCATAGCTTTAGAGACAAAATGAAATAAATAATTGGTTCTCCAGATAATAATATATAATAATAATTGATAGGGTGTGTCCAAATCCAAGTCTCTTATTAAAAGGGCACATATTCAACTACTCCTCCATAAACACAAAAAGTCCATCCTAAAAAAAGCAAGTAAGAGATAACAATTTCTCTCTTTTTCTTTTCTCTTCTTCAAACTTCAATTCACTAACGAGAGAAATGGGAAGAGCTCCGTGTTGCGACAAGACAAAAGTGAAGCGAGGGCCTTGGTCGCCTGAAGAAGACTCTAAACTTAGAGATTACATTGAAAAGTATGGTAATGGTGGAAATTGGATCTCTTTCCCCCTCAAAGCCGGTAAGTTCATACACATGTTCTTAATCCTAGATAACCTTTTCGAGCTTCTAAGCCCAAATAAGAGCTTATGCCATTCTTTGTTGTGGTTTAAGGTTTGAGGAGATGTGGGAAGAGTTGTAGACTGAGGTGGCTAAACTATTTGAGACCAAACATAAAGCATGGTGACTTCTCTGAGGAAGAAGACAGGATCATTTTTAGTCTCTTCGCTGCCATAGGAAGCAGGTTCTCTAATTAATTCCTTTTGAAATCATCTTTAATCATATAAGATCCTTACAAAAAATGTAGAAATGAAATCATTTTTCCGCCCACTTGCCTGTGAAGGCCCTTTCATAGTTATCTGCTTAGATAGGTTTAAAGAAAATATTAATTACACTCTCCTTCAATTAATCTTATAATAGTAACAAAATTTCTCCTAAATCTAATTTTGAATTTATGTGTTATTTTGAAGTAATGATCAAAATATTTCCAAACGTGCTTAATTTCTTCATAAATCTAGTCAAAATCACGAGCTACATTGATTCCATGATTTAGTCAAAACTACGAGCAACTTTAATTCATCAAGAGTGCTATACTTTTCTCCAATATTAGCTATTAATATACATCAATTGAAACTTGTAGGTGGTCAATAATAGCAGCTCATCTACCGGGACGAACAGACAACGACATAAAAAACTATTGGAACACAAAGCTAAGGAAGAAACTCTTGTCTTCTTCCTCTGATTCATCATCATCAGCCATGGCTTCTCCTTATCTAAACCCTATTTCTCAGGATGTGAAAAGACCAACCTCACCAACAACAATCCCATCTTCTTCTTACAATCCGTATGCTGAAAACCCTAATCAATACCCAACAAAATCCCTCATCTCCAGCATCAATGGCTTCGAAGCTGGTGACAAACAGATAATTTCCTATATTAACCCTAATTATCCTCAAGATCTCTATCTCTCGGACAGCAACAACAACACCTCGAACGCAAATGGTTTCTTGCTCAACCACAATATGTGTGATCAGTACAACAACCACACCAGTTTTTCTTCAGACGTCAATGGGATAAGATCAGAAATTATGATGAAGCAAGAAGAGATAATGATGATGATGATGATAGACCACCACATTGACCAGAGGACAAAAGGGTACAATGGGGAATTCACACAAGGGTATTATAATTACTACAATGGGCATGGGGATTTGAAGCAAATGATTAGTGGAACAGGCACTAATTCTAACATAAACATGGGTGGTTCAGGTTCATCTTCTAGTTCGATAAGCAACCTAGCTGAGAACAAAAGCAGTGGTAGCCTCCTACTAGAATACAAATGCTTGCCCTATTTCTACTCCTAGTTCTTCTAGACTCTCTTGTCTTCTTATATAAATATATCTTGGACTGACTGTTAGTAATATCAAAGATTTGATGGGGTATGGGAGGAGAGAGAATGAGATAGAGAGCGACTATGATCAGTTTTATGGGATTTTGTATTTTTTTTTGTTTATTTATCTCTCTTTATTGGATTTCTAGTTAAGAAGAGACAATGTTAATGGGACTATGGGAGATTTGATTTGATGAAACCCAAAAGGATGTAAGAGTAGATCTTCGTTTTGGTCGAGAAGAGTAGATCATTTCAGCTTTCAGATAAAACTAAGAACAAAGTATGTGATCTATACATACGAACGACTATACACACACACACGCCCACACACATATATAGCATTTTTATTGTTTCTATAATTAGATGAGACTATTACCATTATATGTGTATGCTATATATAGCAAACAAAATCGTATATACACGCACTTTTTTAGTTAAAGATATATACGCACTTGCAATACATATATATGTTTTATTGTTAACAACACATATGCTAAAGAACTAAACTTCCAAACTGAAATGTCCGATAGATAAATAATTTGTAGCGAATGATCTTACTATTTTATATATAATGTTTTAACATAAAACCTATGAAAGATATATTTTATTTAATCCTAATTGTATATTTAGAGTCAATATAGTTAAATTGTTGAAAGTAAACTTGGGCAAAAAAACCGAACCCAATATCCAAACTGATACTCGAACAAAAAAACCGGGTTGGGAAGATTTAGAGTTGAAAATTATTTTACTGAATAGAGTTTTAGTAAACATGTGGGTATCGGACCAGTCCGTAAATTATCCATTACCCAAACATATAATTTTAATATACAAAATATTAATTATATTTAATCTTACTATAATCTAATATCTAAACTTATAATTATAAATCTAAATCTCTCAATTAATTTTAAACCTAAATACCCAAAGCAACTAAACTATATAAAAATTATTTATCCTATTTGTCAAAATTTTGTAAAAAATATTCAAATATAATTAAATTTATTATAAATTAACAAAATAACTACATTAAAAAATATAGTAAGATATCTAAAACCCGAATCCAAATGAGTTATCTATATTCTCAGCCCTAGTTGAAACTATATTTTAAATAAATCATAGTATAACTAATTAAGAATATTTTAAGGAGATTTGGTACATATGTTTAT
IP-Mon-5-9559	TATATCGTCGATTTTTAATATTATAGTCAGTATAAAATCTACCATCAATAGTTAATTTTTCCTTTTTTTGTCAGTATCGATTATCCATGGGGTAGATCTTATATTCAAAATTACGGATATAATCTTTTTTGTGTAAAAATATTCATGTTCTTTTGTTTTGCTAATCGATCATTGATCAAGTATGATATCTAGTGTAATATAGTTTTTTTTTTCGTAACTAGTGTAATAGTATCAACGTCAAAAAACTATATTTTGTATGTAACTGGAGTAACAACTTAAAATACGAAAGTAATCAAATAAATATTTAGTTTCCTCAAATATTCGTCTAATATCAATTTAGACTGAGCAAAGTTTTGTACCATGTCTTTACTTTTGGTGTAAAACTTGTAAATAAGGTGGCGAAAAATCAATCTTTATTTCTTGGGCAGAAATTTATAATCAATTTTTTGAAATACTTTGTTGAAAATGATTATTGACTTTTACTGCAAGTGGAAGTAAAGTGAATATCCATATTTGGTTTGCTGGGCATCAGCATGTGTTAAGTGATAATCATGATGGTGATATTCCTAATATTAATAATAGGGCCATTAAAAAGAGTGTAAATGATTCTCTCCTTCAACAATATACAGATGAATAGTATAATATTATTCCCAAAAAAAAGAGGGAAAAAAGGTATTTCCAATAGTAAAAGTAAGGAGACAAGAGTTATCATTTCATGGTCTCTTTCACCAACATTAATCTAAGAGCATGTCAAGCAAATCTTTGTATTTCTACTTTTCTTTTTATTGTGTTGAATATTAAGAGCTTCTCTCTTTCGTCTGCTTAGGTTTTCTGTGTGAATGGTCACGCACGAAGATAATGTAGCTTTGTGATTCGTTGTACTTACTCGTGCTTTTTATAACATATACAGTAGTGTATTAGTGTATAATGTACACTATAATATATAAATCACTAGTACGTAAAAATGACCAACTAAATATATGTGAGCCAATAGTATTTCTAGTCTGTGTTAAATGGGTTTAATTAGAACGACTAAGTTGCGGAATAACCTGTTTTTCATTATTATTTTTTCAATTAATAAACTGAGGCTGATCTAACCAACAATATTTAATAATATTGTGCATTAAATGTTATTTTTGCGATATAAGAAATGAGATTGTGGAAAACTGGAAATTATGGAAAATCTATATGCGAATCGCGATAATGCGATAAAATCTACTATAATTTATGTTTTGTATCGTTTTCTTTATATAGATATTATGAAGAATTGCTATTACGTTATAGATAGCAAGCTAAGAAAAAATGTTTTCTTAGATATGGAATAATCTAATTATTGATAACTAGTCTTGAGTTAGAAATAAATAGACATTGTTATTGACTTCATAGATCTCTATATCACTTACAGTATGATTTTGAATATGATGACCCAATATCCAATATCTTGTAATGCCTTATTAATATGTTGGCAATATTCACAACAAAGATAATTCAGGATAAGAGATAATAATACGAAGCCACAAACATGGGAGCTATCCATAAATGCATAGGACATGCTTTGCTTTCATTCTTCACTGTCATCATGAATGGAACAAGTTTGTATGCGTATTAGTTTTCTCCAATTAATTAAGATCCTTAAATTCCATATTAAGGGAAACTATTTTGTCGGCCAATAATTCAATTCCTCATGATATGCCTTTTAAAGAAACATTTTAAGAAACATGCGAAAACGAAATTACCGTTGTGGCAGTTAAAGAAATATTCAATCTCATTTCTCCATATATGCCTTTTATTTTCATCGTACACGGCATCATAATTTACACCTAATTAACATTCCAAAAATCGCATGTTTAACATTTAGCATGCAGGACCACAATAGATAATTGTCAAAGTTGGTCTGTCATGCATGTTCTTCATTAAGAATATATAGAATCGATTTAGTCTAAAAATAGTTATTTGGACGTTCAAAAGAATCTTCTAATGACAATGAATAAATTGACACATATCAATATGTCATCTACTAATTTAGGTTTTTCGTTTACTTTATATATGAGATTCCTAACAATTTTCAAACATGGCATGTATACATAATTTACGAATATTGTTTTTGTGTGTGTGTGTGTCATAAAGTCTACGTGTATTGTTTTGATAGTTCTATAATGTGGACTTCGACGTCCGAGTGTTTCTGATACATAATATCATCCAGTTGTTTTCCAGTAAGCACGCGAACCATTAGACAAGTTCTTTTTGTTCCTTCTTGCATGTGTTATGTGTTAGAATTTTGTTGACTAATTAGCCCATCTCACGTTGTCTAACAATCTTAGTCGTCTTGTGTTTGAAAAAATGCAAAAAGGAAATTGAAAAACTTAAAATATCTAAAGGTTTCAGTTTTCTCGAAGTAGAGTAATTAAATGGTTGGTGTTCAAAAAAAAAAAAAAAGAGTAATTAAATGGTTGAAGATTTTAGTTTTTTTTCGTCATGTTGAATTTTTTTGTTTTAAAAGGGAAAATGACATGAGTTCCATTGAGCAATCATATTTGTAACGTAAAAGATAACTACTCACAATCCTTTTTTAAAGAAAATAAAAGGTCTCTTGTAAATTAAACTGTTTTGTGACATTTCAACTGAAGGTTTTCTCCTTTCTTTCTTTAGTTAAGAGTTATGAGTTATGACTTTGAAGAGGTGTTTGAAAGGTATTTAAGCCATTTCAGATATGTCAAAGCCCAATACCCAACCCATGGGCTTCTAAACCGGTAGGACAATCCTGACTAGAATTCAAATTCAAGTGGCTGAAGTTTTAGAAACAATAAAATGTGCAGAACTCCTTCAGTTCAAATATTTACAATGGGTTGCAAAGTCCTTCAAGGCCCATTTAAATGTTTGTTGGAGTTGAACTGAGAATCAGATAATTAAGTTAGATAGTTTAAAAATATAACTATATATATATATATATGGAGAGTTTTCTTTTTGTGCTTTGTTTTTATGAAGAACCACATTGACACACATCATGTCACGTTTGGACTGGTTGAAACAAGACTTGTAGAGAAAAAAAAAAAAAAAAAACTGAATAAAACCGGTATAAACAAGGTTTTTGTCAAGATTTTAAAATTTTAATAAATTATATACCAAATCAAAACCTTCAAAACAAAGAATTCAAGACTACTTTTAAAATTTTAAAAATCAAATGTATGTGATGGTGAAAATATTTACAATATATGTATAATGACTATATTGCCAATTATTTTGGACTACAAGGTTATTCAACATTTTTATGAGATGATTAGTAAAATTGCAAAGATTAGCAACTTTAGGTACTTTCGCACAAAGCCTTATAAACAAGACTGATATAAAACCGTTTTTTTTTGCTCTCTTGTTTTTAAAAGTTTTTCTATTTGTTAATGAAAGATGTTGGAGTGGCAGAGGTAGAGTATAAAAAATAATGCAGATAGCTTCTTCCTTCTGATTTAAGTCTAAGCGACCCCCTTACCAAACATATTGCTTCGATTGTAATATTTCTACAATAACTATCATAATATATCTAATCTACGTATGTACATATAGACATTATATAGAGAGAAAAATATTTAATGTGAAGAATAATATATATATGCCGAATCATGAATGCCTCGTGAATTCATTGACAATAAGGAGACTCAAAATACTATAGACTATTTATTATATATAGTCAAACCAAACAGCATCCGAAGAGATAGTAAACAGTCACAACGTATAATTTTATTAGAATAGAGATGTGGTTCGTGATTAACTGATTGTTATTAGTGTCGTTATTGTGTCACCGTTGTTATTAAAATTAGATAAAACGAGTGTATATGTATAATGTATATTTCAAAATGTTTGATTTGTAATTTTCTATACATCAACACGAAAGATCCGAAGTTTGGAGTGTTCAATTGCCCAAAAACAAATCCATCTAGCCTTGTCCAAAACCAGATGGCAGATACAGAACCGGAGAAGAAAAGGTTCCATGGCTACGCTACGCAATGCAAATGATTTGAATCTGATGCTAAGGCTATGTCGCTGTATAAAGACTTCTAGTTTCCTTCTGATTCAAAATCATGACAGTTTCAAAAATAAAATAAAAAATCAAGAATCGTATCATAAGTTGTGAATCAAACGATTGTGCAAATATATAATTAGCTTGAAGTAGTTTTTGCATGTAACTACCAATCGTCAGTGATCGATGCTGCACCATTGTCAAATAAACTACACATTTTTCAATTACCACCAAGTATAAGTTAGGCTGGCGAAGTAACAAAATTGAATCTATTATTAGAATAAAATACTAAATATCATTCCAATTGCAAGTGTTTTCTATGATAAACCTTCTAGATCCGTGTGTTGCCTTTGTGTCTTCCGGTGACACTTCTATCGCCATAGTGCGACCTATTACTGCAGTATGCAGCCTTTTTCCTGAAGCTATTAGGTTTTCCTATGGCTCCTATGCCTCCTTTACTTCCTTCTTTCATGTCTATATGATTTGTAGGTTCTCTAAAGTTGAGATGGGTAAATGTTCAGCTAACTCATGGAGTTGGAATTGTGATTCTCGCTTGTTCACAATTGCTTTTGGTCTTCACAAGGATACTAATTGTATGCTTTGTTTGTGGTTGTGCTTTGTTTGCCATTGTTACTCCTTTATGGAGATCTATGTTCTATCAAGTTCCCCTGTTGTTGGGAAATCTTTATTTGCAGGGAATGAAAGCTTCTTTGGTGTTTGTGGATTTGCTGTTGCATCTTGTTTGGACATGCTATCTTCTAAAACCCTTGAAGTTCCCTTGCGAGACATTTCTGTCGCTTATCGTTCTAGCACCTACACGTTGGTAGCAGAAGATATTGTAGCGAAGACTGTCTTTTCATTGAATAACGTCCTCTTGTTGGCGTGGAATGAAGACTCTTTGGTTTTGCAATTGTTCATGGACTCCCAGTTCAGTGTAAAATCTTTCAAGTCACTCGAAGTCACCATTGAGCTAGGGAGAATTCTGCTTGTTTTAAGCTTCCTCCACCTCCGGTTTATCCCCTTGTTTTTTGCATTATTCTCTTATAATGCGTTTGTGTTTGCAGTTCTTTCAGTTTTTAGTGATGTGTTTTACTCTTGTAATGAAGACTAAATCATTTTTATATCTATGAAATCAGTTTAACAAAAAAAAAAAAAAATCATTCCAATTGAAGTAACAAATATATTACGCCAACCTTATCCAATAATTCCAATTAATATATTTTGAACAAAGTAATGAAAGGAAAAAAAAAACGCATCAACCATAGTTGGCAAAAATAGTCGCTCAACGTTAAAATGGATAAATTTCTAGTATACTGTAATTTTCATTCAATTCAATTGTCAATACTATACATGCACGTAAATCCATTTTTGTCTCTATGTATATAAATATACATGTAGCTTTTTATGTTCAGATGGGTAAATGTGTGAATTGGGTTGGTTACAATATTAAATGTTGCATTTACTGTAGTCTATCTAGGTGACTTAAAAATGCGACCAATCAGTAGCTGAATTCTTATTAAACAAGAAATACACCCAAATTTTAACAGATGCCGTTACTAATTAACCATTTTGTGATTGGTACAACCACTCTGATATTCTTTATCCATGTTGTTGTGACGGTAGATTTCGTTTCTTAGAACATTCAAAATTTTGTGGGGGATATAGTATGAAATTATGTACGGTGACTTTGAAACCGTGACTGATTAAGTGATTAAGTTTTGGAGGATATGAAGCTAAATATTTGTTTGAAACGTATTTATAAACTAAGTTTTACAAAGTTTATTATTAGATTAATAACAAAAACCTAAACAAAAGATATTCGCCTCAAGAGTCAAGAACATTCATTTTCTCTTTAACCTTTCATCTATTATTTGCTCCAAATCACAGCAGAGACCATAACAAAAAGCTGTTGTATTTTAGTATTTATATGCTTCTTTTACAACATACAAAAAAAAACTTTATTTCGTCTTCGTTGTCTTACCAAGTGGGCATTACTTATACCTAAAGATAGAAGATGTCCAGCTTCTATCATCTTAGGCAATGTCCGTGCTCATAACCACTTTTCTAAGTCTTACTTATAACCACTTGTCTACTTGAATTGATTGGTGTGATGATTAATTGGCCATTGATAGAAGTATAATTAGGACAAAGTAAATATGGTTTTAATGATATCTAACCCCTTAAATAATCATATACTCCTTCCCTTTCACTATTTAAATGTTTAATAACGTTGCATGCATATTAATAAGTCAAAATATTATTCTTGAAAACGACAAGATTATAACAATACTAAGGAGATACTACTATACTTGGAGAACAAAATAAATGTATACAAATTGTTAGCCAACCAAAGAATAAGTATACGAAGCTCATGCATGTATGACACAACGACACATTCTGATAACAACCAAACACTTCCGAATTTAACAACTAATGAATAACATTACAAAAACAATGGATTTTAAAGTCTTTTTCGTGTGTGTATGTAAATGTGTTGCACTCTTTCTCCCCACACACAGAGTCACAGACCCAGTGGCCACTGGCCAGTGCCCTTGTAAGCTTTTTAGATACCTTTTGCATTTTTTTCCAAGCCCCACTCTAAATATATTTATAATATATAATATTATAGTGGATTTGTTCGATTACAATTACATCTTATTATTTTCCAAATTTAAATCCGAATTTTAGATACTAGGTTGAAAAAACGGTATTTTAATACTCGTTTGGGATGAAGTACGATGTATTTTTGGCTGCTCATTTTCTAACTGAAATAAAAAGTTATCTTATTTTTATGTAGGGACTATTAACAAAAAGGCTAAAAAGAGTTTAGAAGAAGAAATAGGCTAATCTTTTGATAAGAAAAATATACAGTTTCTGATTCAAGGTTTAGAATTTATATTTGTTGGATTAGCTTTTAGGCTTTTGAGTTTAGTTTTAAGGGTTTGGAATATATATGACTGATAAGCGTATGGTGCAAATTGCATTGTATATCCCATCGAATTATTAATGAACTTAGTTTCATTAATTTGTCAAGTTTCATTTCTTTCATTATGAGAACTTTGTAATCAGAAGTGAGTTATAAAAAGTGTATTTAAAGTCACATCTAACTTGTCATTATTAAACTACAAATGATAAACGTAATCCAAAAAAGCAACAATTAGCTTATCAAGACACATTTACATAAAAAGCACATGCCCCTCACGGGATCAAAACATCCCAACTTACCAAAATCCGCAAAGTAATGATCACGGAGCCAACAAGGGCATTGTAGTCATTCCACATTATCTGCTACGGTTACGAGAAACATGACCAGCGATGAACCCGAGACCATTGCCGAGCTCTATTCTGCTCCATTGCCCATCACCATGTGACGACCTTCTCTCTCTAAATTCCCTCTGTACTCTGGAAAAAACTCTTTTTTTTTAATGATTTGTTATGACCCTGTTGGATTCAAACCAAACCCACACGAGAGAATGATGAGAAGTAGATCACCGATTTTGTAATTTTTTCAACGACTCTTTGTCTACATTTCTCCCAAATCTCTGTCTCTTGAGTTTGATTTAGCTAAATCAAGCAATGTCGCTTGACATAAAGAGACCGAACATCAACAAGACGAAGAAGAAGAAGACAGGTTTCGTCGTGAAAATGCAGCTTAATAACAACAACAACAGAGGAGGAAATAAAAGAAACATCTTTTTCTTCTTCTTCTTCAGAAATTATTACACATGGATCCTCTGGTTTTGCCTCTCTCTTTATTTCTTCACATCTTACTTCTCCGTCGAAGACCAATCCTCACCGTCGTCAATACATCTCTTGACTAACCACAAAACCTCGCCGTCTCTCCCATCTCGTGCTCTCATCGAATCTTCCGCCATTAAAACCACCTCCATTGGTAAAAAAGCATCGATCTTTATCTCTTCTCTGTTTTCACTTTTCCTCAAAAATTGATTTTTTTTGGGGTCTCTGATTAAAGGTTTGTTCACCGGAATGAAGATATACGTTTACGATTTACCGGCGAGTTATAACGACGATTGGGTTACAGCATCAGACCGTTGCGCTAGCCACCTCTTCGCGGCGGAGGTAGCCATCCACCGTGCACTTCTCTCCTCTGACGTCCGTACGTTAGACCCAGAAGAAGCTGATTACTTCTTCGTCCCTGTCTACGTCTCCTGCAATTTCTCCACATCCAACGGCTTCCCTTCTCTAAGCCACGCTCGCTCTCTCCTTAGCTCCGCCGTCGATTTTCTCTCCGATCATTACCCATTTTGGAACAGGAGTCAAGGCTCTGACCACGTCTTCGTCGCTTCCCATGACTTTGGCGCATGCTTCCACGCAATGGTAAGCTCCAAAGTCCTCATGTTTAAGTGCTTCCATGCCTAAAGTTTGTTTTTTTAATTGATTTTTGATTGGTTTGTGTTCTGTGAAGGAGGATATGGCTATAGAGGAAGGGATTCCAGAATTTATGAAGAGATCAATAATTTTACAAACATTTGGAGTTAAGTACAAGCATCCATGTCAAGAAGTGGAACATGTTGTGATTCCTCCTTATATTCCACCGGAGAGTGTTAAAAAAGCTATTGAAAAAGCTCCGGCGAACGGACGGCGAGACATTTGGGCGTTTTTCCGGGGAAAAATGGAAGTCAACCCTAAGAATATTAGCGGACGCTTTTACAGCAAGTGCGTTGTGTTAGCCAAAACCTTTCACATTTTTTTCTTGTTGACTTTGACTTTTGTGTTTTTGGATTTCTCGTTTAATTTACTAAAATGCCATTTTCTCCCGGCGTGTAGGGGAGTGAGAACGGCGATTCTAAAGAAATTCGGAGGAAGAAGGCGGTTTTATCTAAACCGGCACCGGTTTGCTGGATACCGATCAGAAATCGTGAGATCAGTGTTTTGTCTCTGTCCTTTAGGGTGGGCACCATGGAGTCCTAGACTAGTTGAATCCGCCGTGTTAGGTTGTGTTCCCGTTGTTATCGCCGATGGGATTCAATTACCGTTCTCGGAGACGGTACAATGGCCGGAAATCTCACTAACGGTGGCGGAGAAAGACGTGAGGAATCTACGAAAGGTTTTGGAACACGTGGCGGCTACTAATTTGTCTGCAATACAAAGAAACTTACATGAACCGGTGTTTAAGCGGGCCCTCTTGTACAATGTGCCGATGAAAGAAGGAGACGCCACGTGGCATATTCTCGAGTCGTTGTGGAGGAAGCTCGATGATCGGTCGTACAGAAGGTCAAGGGTTTTAAGCCAACGAGAAGTCGACATGTAGGATTCTGTGTCTGAATGGATGCTAGGCTGGAATTTTTCGGACTGTTTCGGAATTGGTTAACCGGGAATGTCTCGAGTGGGGTCCACAACGTGAGGGGATTAACTCGGGCACGTGAGATGTTTACTGAGCTGGCAATTATTGAGTGGAATATTAACGTGCCCCAGGGAAGTGAAAGTGTAAAGTATTGCTGACGTGTAATTCTTTTGATGAGTAGGCAGATTAATTCTTTTGAATATAGTTGATCGAAATGCAAAGTTATATCAAATGTCAACTTCAGTTTAACATTTAAAAGTAACAACTCTATCAAATTAATTTTCTTATATGAACTTACTAACTACAACTACGCAGCTAAATAATATTTGGTGTCAATTAGCAATATAACAACTAACAAGTTTAGTATAAGAAATTTTGGGTCTAGATTGATTTTTTTTCAAATGACATAAATTATCTAAGTAAGGTGTAATATCCATACAAGTTACTTTAGTATAATGCCGTTTAATATCCGAATTGTAGTTTTATGAAAAAATAAAAGAAATAAACATTTATCTTCATCCAGAGAACAATTTTAAATGAAAAATCCAACATAAAATTTATTTAGTTAGAATACAAATAAATTAATTTACAATCGTTTAGTTCATTCTCGGAATTCTGACATCGGATGTAAGTAAAATGACCAAAACTCAACAGTAATATGACCACATCAAAACTCAACACTAGACACTTACGAAACCATCCATGGTCTTGTCTTTGCAAGACCACATTATTTCCATTGGTTTTTTTTTCCTTCTCTAACAACATATAAGCTAGAAACAACATTATTAGTTATTGTGTTCTTTCTCATAACAAGTGTTTTTCATTATATTGTTGTACCAACTTTTATCGAATTAAGTTTCCTATATAAAATTACTTATTAACTACTACCACATAGCTATATAGTATTTGGTGTCAATTAGCAAGAAGTTTGATACATGAATTTTGTGTAAACACAGAATGACAAAAATTGTTTAACTAAGTTGCAATATCCATATAATTAGCTTTAGTATCATGCAACTTTATTTCACAGTTGTAGTTTTATTCCAAAAATAAAAGAAATAAACCACAATTATTTGGGTTTAAATTAAACTCAAAAGCTCTTGTTTACCTTCACACAGCTAATTTTTTTATAAAAGAAATAAATCCAGTATAAATCTACAATTTGTTTTAAAGAATACAAATAGGTAAATTTACAATTTGTTTCTAAATTCTTCTATAAGTTCTGACATTTGATCTAGCTAACTAAAATGATCAAAACTCAACACATTAAAAAAACGCTCTGATCGGATCTAAAAATTTAGTTGACCATCTTTAAATATAATTTATGGATAAAATAAGTAAGAATTAGGAAGATATAATTGGGAAAGTAATGAATAAAGATAAAATAAAAAGGATGGTGTTTGTATAGGGAAAGATGAAAGACAGAGCAATGTGAGCAAGAGACAGCTAGTGTGTCAGAAGAAGATGCATATATCAATAAATGTATTGTCTATTAAATTCTTATTTACACATATTTTTTGAGGCCCACATTACTTTCTTATCTTATGTCTTGTAGACATCACAAAACAATAAACCAATCAATATTATTGTAATACTATAAGTTACACAATTATCTATGTTTTAAACCTTTAATTCCTTCTACTATCGAATACACTTAGGTTGATCTATATTCTTTAATTACAATTAGCGGAAATACAAAATCATTGCGACAACGAGCACAGTTTGGAATGATTATCATATAACTTGTTAGAGTGAAATTGTACTAGTCCAAAATATCAACTTCATTCTATATTTCATACACAATATGTTATTTTTTTATGAAAAGAAATGAAACGTAACAATCTCGCTTGACTTGACTGTATGAGCATTATTTTCTTAACAAGTTATTTGATACATGTAATGTAACCCCACAGTTAGAGAAAGTAACAAATATGTGTCGTACAGTTGTTTTGTTCTAAAATCGCAACAAAAACAATGACCATTAACATAATTTTGGTTCGAACGAAAGTGACACAGTAGCTCATCTATAATGGGTATGGTCATTGCCTCATTGGTCAAGTATCATCCCTGGCACTAAAGATTGGTTAATTGGGGTCTGCTGGATCCATATTGGACCTCCAAAAATTATATAAAAGGGCCTCCAAAAATTTACTTTACTAAAAGGCCCAATATTATGTTGGCCCGACTTTGACCATACTTCTAGGCTCTTTTTTTTTTGTTTGGACATCATTTCAGTTCGGTCTGACCGTTTACGGGTTTTTTTTCTTTTCCAAACCAACAATTCCTTAAGTAAAAAAAAAAACATAAGATAAAGTATCATTCTTATTTTAATAGTTTTGGTCCGCCAGAGGCATAAGCATACAAATATTCTTTTCTCCTAAAGTTATAAGAACAGAGCAAGGTTAAAAAAAAAAACACAAGTCGCAACAATGGAGAGAGTGATGAACATCATAAAGCCAAAACCTGATCCCAAACAACTGTTGCGTGATTGGCAACGCAAATTACGTCAGGAGTGTCGTAACATCGAACGCCAAATCCGAGGTTCTACTATTTTACACATCTTCTCTCGCCTTTTTCTTATGGTCAATTTAGGGTTTTCGAAATCTAATTGAATTAGATGCTAGTTTAGATTAATTGGATTGAATCTGGTTGATCGCACCCAAAAATTGCGAGAATTTACTCTGGATCAGATTTGGATCGGATTATTTTGATTGGTGTATGAATTTTTCGATTTGATCATATGGGTTGGGTTTGAATCTATGGAATTTTTAAAGTTATGATTTTGTTCAGATATACAGAAAGAAGAGAGAAATGTACAGAAAGCTATTAAAGAAGCTGCAAAGAGGAATGATATGGTCTCTGCTAAGGTTAGAACCCAAAAAGTCTCTGTCTTTGTAAGCTGCAAAGAGAAAGTTTTGCTCTCTCTTCTGATTTGAGTCTTTGGTGTTCTTAGGCACTTGCTAAGGAAATTGTGAGTTCGAGAAGAACAGTGAACCGGTTATATGAGAATAAGGCACAGATGAATTCTATATCAATGCATCTTGGAGAGAGTGTTGGTAAATAAATCTTTTGTGTTCATCATTTGTTATTACTATGTTTTGTGATGTGGTGGTTTTCTTGAACTTTGTTCATTGGAAATCTGCAGCGATTGCTCGAACAGTTGGGCATTTGTCGAAGAGTGCAGAGGTTATGAAGCTTGTTAATAATCTCATGAAGGCTCCACAGATGGCTGCAACAATGCAAGAATTTAGCAAAGAGATGACTAAGGTACCTTTAATTGTTTCCTTATCTCATTGTTATTGATACGTGTTCTCTGTTTGATGATTCAGAGTTATGATCACTGCTTAACAGTTAGTATCTTTGTTTATAATCCTGAGTGTATTCTTTGATATGTGCAGGCCGGAGTTATTGAAGAGTTTGTGAATGAGGCCATTGACAATGCTCTAGATTCAGAGGATATGGAAGAAGAGATTGATGAAGAGGTTGATAAAGTATTGACAGCAATTGCTGGAGAAACCGCTGCAGAGCTCCCAGTAGCTGTTAGGAAGGAGAGGATAAAGGTACCTGCACAGAAGGCGAGCACTTCACGTGAGGTAAGATGATTGAACTTGAACATGACAAATGGTTGAGGCTTATAACTTCTGCAAGATTAGATTCTGAGAGAAAAATTTGGTTTTCTTCTTTTGCAGGAAGAGGCAGTTGCAGAGGGTGTTGATGATGAGGAGGAATTGGAGGAAATTCGAGCTCGGCTCGCTAAAGTTAGATCCTAACTGTTTCTAGTGACTCTTTTAAACGCTATTCTTGATTGATATGATCAACTTTTGATGAGAACACAAGGAGATCGCACTGTATTGTATAATATAAATGAATAACCATGCTTCAAAGTTCAAAATACATGTAAACATTATTGTTAACGAAGTGTTTTTTTCTTCTTTTTATGGTAATTTCTTCCTAAACTTTTTCCTTAATCTAGAAAATATGGTTCAGCGATTAAAACCCGGTTTATTGTTTTTTCTCGGTTTATGTTTAGTTTACATTTTTAAACATATTTTGGCAATATTGATAAATGATTAAATATAACTTTAGGCTATATTGATTATATGACTTATCTATAAATTTATCACTTGGTTAGGGCAAGTCATAATCTGAGTAATTAGATTGGGATAATATATTTGTTTATAGATCATACGTATAAAACGAAAAAAAACCTACAGTATAATGAAACGGACGTGACAAGTTAAATTATAGAATAATTTGGTGACGAATCATTCAATTCACAATATGTGGTTAATAGCGAAGGTGATATGAAAAGGGAGATATATATTTCCACTCGAAAATATACTTCCCAACACCGTACCGAATCAAAATTATAGAAAATTATTTACGGCACATGACACATGAGGAGAGTATTCACGAGTCGTTAATACGTCGAGTGGCGACGACGAAGAGCTACGGGAGATAGATCCTAGGCAGAAGAATTAATCTTCCACAAACCCTAGGATTGCAATAAATAACACTCCAAAATCTCTAACAAACAAAAAGAAAAGAAAGTCAATAAGGACACTGCTTTAACTTATTTTTCTTGCATTGGAAATCAGTAAGGACATTACACCAAACCTTATTTACTCCTACAACATATACTCGTGGAGTGTTGACCATTACTCCTAAATCATAGACTCGTGGAGTGTTCATCATTCACAGAAAGTAATAATATCCGGTTTTAATAGTTCGGTTGAGTCGGATAACTTAAGCAATTGTAATATGAGCTTGTTCACACTCTGTTTTCATTTCTAAGATCAAATACAAAAACTTTAACAAACTTTCTTCATCTTCTCTCTCGTTCGTAATACAAAGAAGAAAACATGGCGACCAAAACCTTCTCTCTCTCTTTCCTCCTCGTAGTTTGCATCTTCTCTCAACTTTCATCTACCTTTGGTGATCCTTCCGTGAAAGATTTGGGCCAACACGCTGGCTACTTCAGCCTTCCGCGTTCAAAATCAGCCAGGTTGTTCCATTTCTTCTTTCAATCACGAAACAATAGTAGTGATCCTGTTGTGATCTGGTTATCCGGCGGACCAGGTTGCAGTAGCAGTAACCAAAGATATATCAGTTACCTTAAGGTTTATTACAATCCCTTCTTTCTTTTCGTTTCCATTGTGGACTCGCGAAGCTAAAGCGGGAATGTAGTGGCCAGCGTAAGACTCACCGGTGATATAGAAGTCATCTTTTGCTAAGTTTGGATGCTCTTTGAAAAAAGCCTACGAATATGAAGGTAGAACTCAACTCAATATAATTAATTCAAAGAAAAATTCTTTTGAAATTTTTGGAAGACCAACAACAAATCAAATAACCTGTAAGAAGTCGTATAGGTCATTGCTGACACTGTCCTCGTCATGCCTGAGATCGGTGCTGTCGTTCGCGTAACTAAACCCCGTTCGGATTGGTTGGTCCACGTAAATTAGATTGGATATCTATTAAACAAAAAAACAAATAGTTAAATTATGGATTAATTTGTTTCTTGAGGAACAAGAAAGGAACCAACCTAGTCCCAAAAAAAAAACCCCAACCTTGTCCCAACCGTAACTGTTCCAAGAAAGTGAAAGATCCTCGGAGATGGTGAACGGACCGTTTTCATAAAATAGCGCGATACTGCTACTGCAACCTGGTCCGCCGGATAACCAGATCACAACAGGATCACTACTATTGTTTCGTGATTGAAAGAAGAAATGGAACAACCTGGCTGATTTTGAACGCGGAAGGCTGAAGTAGCCAGCGTGTTGGCCCAAATCTTTCACGGAAGGATCACCAAAGGTAGATGAGAGTTGAGAGAAGATGCAAACTATGAGGAGGAAAGGGAGAGAGAAGGTTTTGGTCGCCATATTTTCTTCTTTGTATTACGAACGAGAGAGAAGATGAAGAAAGTTTGTTAAAGTTTTTGTATTTGATCTTAGAAATGAAAACAGAGCGTGAACAAGCTCATATATTGCTTAAGTTATCCGACTCAACCGAACTATTAAACCGGATACTATTACTTTCTGTGTACGATAATTGGATAATAATAGAGAGTGATGATGAACACTCCACGAGTCTATGCTTTAGGAGTAAATGATTAACACTCCACGAGTATATGTTGTAGGAGTAAATAAGGTTTGGTGTAATGTCCTTACCGATTTCCAATGCAAGAAAAATAAGCTAAAGCAGTGTCCTTATTGACTTTCTTTTCTTTTTTTGTTGTTAGAGATTTTATAGTGTTATTTATGACAATCTTAATTATTCATATATGTTTATAACTGATTTCTTGATCATAAGTTTTATTTATCGAGATTGAAAAACAATTCTTGGCAATATTTAATTTGATGAGTCTTTTCTGTCATATAGACGTGGACTTGTGTTTAGTATATAGACACAAGGATCTATCTCCCCGTAGGATTCGTGGAAGATTAATTCTTCTGCCTAGGATCTATCTCCCGTAGCTCTTCGTCGTCGCCACTCGACGTATTAACGACTCGTGAATACTCTCCTCATGTGTCATGTCCCCTAAATAATTTTCTATAATTTTGATTAGGTGTTGGAAAGTATATTTTCGAGTGGAAATGTATCTCCCTTTTCAAATCACCTTCGCTATTAATTAACCACATTTTGTGAATTTGCAGACTGTTCTGGGATTTGGTCAATGATTCTAATGCATGTTTAGGATATCTGATTTCAAAATAATGCGATACAATATTAGCTTTCATCTGTTGTTGATTCAAGATATTTAAGATTTCAAAAAAAAAAACTGAAAATCCATATTAAAATTTATTTAGTATCCAAAGTAAATTTGAATAAAGATGTAAAATCACCCTAGTTAATAAAAAATATAAATAAAAACGAAAACGGAGAAAAGGAAAAACATAGTAGTTTGGTCGGAAAATAATAAGGAGGTTCATTAATATGTAAATCACTTTTCTTTTCTTTTTTGTGAAAAAATGAATGTAGTAAAACTTAAAAAGTGAAAAAACCCCCAAATGTTATCAAATGTGACAAATGGGTTTGAATTGTCATCAAATGTTACAAATGGGTTTGAATTGTAAGCAAAAGTTATCAAATGTTACAAATTGGGTTTGAATTGTAGTCAAATATTACAAATTTATATAGTTCGAATCTGGAAATATAACGTTAAACGGAAATAAAAGATTAACTAGTTAATCCAAAACCTTGGAGGGATGAGATCGAAGGTTTCCTTGTTATTGTTCCAACTATAAAATCCATAGTCTTTGGCAACAATGGAACACGAGTCTTTGCAGTGATCTTTGTCTGATGAATCGTACAAAACGAACCACATCCCGTAAGCTGCGGAATTTTTCTTATTGTAAAACGTTCCTACACATAGCGTATGTGATAACTGTCTAGATCCCGCCACTTTTTCATTATCGCCGGCAATGCTTGGGATCTCTATCATAATCTTTTGACCCAAAGGTACGGATTTGGACAGTTCAGGGGTTGGGCGGCACGTGACGAAAACGGGAACATTTGGAAGTGTTTGCATCTCGTTGGATACGATAAGTGTGGCGGCACGTGCAGATCCAGACCTAGCAAAGAGCATTAGGACCATGATCGATACCAATATAAGTGTGTCCATAATTTTGATTCGGTGTTGGATAGTATATCTTTTGAGTGCAAATGTATCTCCCTTGGCTTTTCATATATATATACATGAGCTAGCTTCAGTTTCTCAAATTTGGGCCATAAACAATATCTACGTTATAGGTGATTAATAGCTGAATCTATATGGTTACAAATTAGAGTTAACAATTTCAGCTTGGTACATATTTAATTTATGCTATTTACACTCGTTATGAAACTCAAAAATAGGATAGTTTTCAAAATCTTCCTTTTTAATTTATGCTATTTACACTCCTTACACTCTCCCATCGTACAAACACCTAGATCTAACACACACATAGTAACTAAACATCTCCCCTAAAAACCTAAGACTTCATATCAAAAAACAAATAACAAAAATACAAGAAATAACTAAAAATTCAGAAATTCTTAGTTATATATGTCAAAATTAAAGTTTTTTAAAATGAGTTTTTTGGGGACTCAAACCGGAACTAGCTCAGACTCTCAAATCATACACCTTCCTGAACCGATTTAAACCAAATATTTATAAAAACTCGAACGATTCTAAACCGTCACCTAAAATACCAAACGCGGGAAAAAATTCTGAAATGACCCGAAAACCCGAATGACTAGACCTAGTAAGCATCATAGCCGCTAAGAGATTTGTCTGGTGTGGTAAATTCATGCATGCACCTAAATTTTAATTTGGTGAATTGGATTTTTTTTTTCACTTGGTTTTTGGTTTCTAGAAGGTGAATTAGATAACCACTAAATCAAAATTTGATAGAAACATTGTATCGACGTTGATTGAATCAATAACATATTTTGAGCAAAAATTTTCATTTCTAATCATCTGGTGTATTCCTAACAAATTATAAAAGCTATAAGTAATGACTGGAAACTAATTTGGCTAAACATTAATCAATTAAAGTTATAAAATATATTTTATTTATAACAATTATATGGATAAGAGTTTAAGTTTTAGGACTTAGGATTTAGCATTTGGAATTGAGACTTTAACTTTTAATTTTTACTCTAAATTTAGTTTTTAGGGTAACTTAGAATAAAATATAAATTTGGGGGTTGAATATACAAGATTTGTTAACTTTTTGGGCTTTTAACTTTTTGGAATATTTTCTTATTTTTGATATATATAAACTTATATACTGAAATCACTTTTGGAAAGATATCTTCCATATATCTCTTCTTAATCCAATTTTTTGCCAAGTCCTTATATATCTCCATTTCCACCCTACACCCAACTCTCGTACAAAGCAGGAAAAACAAAAACAAAATGGAGGCCAAAACATTTTTTCTCTTCATGCTTTTCATCTTTTCTCAGTCTTGGCTCTCAACTTCTAAAAGGATCCTAAACAATCCCTCTGTTTTCTCATCGTCTTTGAATTTTTCGAGTGGTAATGCAGAGAGACTTATAAAATCATTCAATCTAATGCCTAAGTATGACGTTAATGTCATCCCAAAAGGAAGCCTTGATGCTCCAAGACTCATTGAGAGACAAATTGATTTTCTGGCGACAGCCGGTTCCAAAAACGCTTCCGTTGGTCCTTCTGTTCAAGAGTTTGGCCACTACGCTGGTTATTACAGCCTTCCTCATTCAAAATCAGCCAAGTAAAGTTTTAATCTGTTCAAATAATGATTTGCTTTAATGGAGATCAATTTAGTAGTTAGTACTTAGTATACATAAGTACACGTGTTTTATTTGATATTGCAGGATGTTCTATTTCTTTTTTGAATCACGGAACAAAACAACCGATCCGGTTGTGATCTGGTTAACCGGTGGACCGGGCTGCAGTAGTAGTGTGGCTATGTTTTATGAAAACGGTCCGTTCAAGATCTCAAAGGATTTGTCTCTCTATTGGAACGATTTTGGCTGGGACAAGGTTTGACTAGTTTAGTAGAAATAGCATCTTTCTTGTCACTCAAGAAACATATCTATCTACAATAAACATAGAAAAAATGCATTTCTTCTTAACTCTTGTTTTAATAGGTATCCAATATAATCTACGTGGATCAGCCAGTCGGGACTGGTTTCAGTTACACATCTGACGAAAGCGATATCCGGAATGACGAGGATGGTGTCAGTAATGACCTTTATGATTTCTTACAGGTTTGATGGTTGTTGGTCTTCCAAATTTTGTTATCTGTATTGTTCAAAGAATTGTAGTGTGACTTGGGTTCTATCTTTGAATTTTGGTAGGCTTTTTTCAAAGAGCATCCAAAATTCGTAAAGAACGATTTCTTTATTACCGGTGAATCTTACGCTGGTCACTACATTCCGGCTTTGGCTTCACGAGTTCATAGTGGAAACAAAAAGAAAGAAGGGATTCAAATCAACCTTAAGGTAAGTGACAAGACAATGGTTTTGTTTTTCGGGGGAATTAAACCAAATTTTCTTGTTTAATCTCGATTGAAATCAGGGTTTTGCGATTGGTAACGGTTTAACCAACCCGGAGATCCAATATGGTGCGTATGGGGATTATGCACTGCAAATGAAGTTGATTTCAGAGTCTGACCACGAGAGCCTCAAGCAAGATTACGTTGAGTGTCAAAATATAACCAAAAAATGCAGTAAATTCAATAAAAAGCTCTTTCTTCTCTATTTTCGTTAGATACATATTGTTCGAGTTAAAAGATATAAATTTTTAAGAAACTTATATTTTGTTAATATCAGATCTTGGTGGTGGTTTAGTTTGTGATTCTGCTTTTGAAGTTTGCACCAGTATCTTCAACAAGATTGTGGCAAAAAAAACTGGCCTAAATGTAAGCATAAAAAACTTGAAAACTGATTGTGTTTTCTCAATAAAATTTCTTTTGTTTACGAGACTTCCTCGATTTGTTTGAAGTATTATGACATTAGGAAGAAATGTGTGGGGAGCTTGTGTTATGACTTTTCGAGGATGGAAATATTCTTGAACAAAGAAAATGTACGGAAAGCCTTAGGAGTTGGAGATATCAAGTTTGTGTCTTGTAGTAGTACAGTTTATGATGCAATGCTAGAGGACTGGATGCAGAATCTTGAGGTCAAGATCCCGACTCTCGTCAATGATGGAATCAATCTTCTAGTTTATGCTGGAGAATATGATCTCATTTGCAATTGGCTTGGTAAGATTTTATTATAATTTCCCGTTGCCATAATTATTTTTTATAAACATTTTAGGAATTTTAAAATAGGTCAAAGTGTAGTTTCATTTGTGCTATCAGTTTAGCTAGTTTTAGATGATTTGGGTTATTTCTTGAATCAAATATAATATCTACAGGAGTTTTAATCGTTATTGATTTGTTAGTGAGATGAAAATGGTTTTGTCTAGGCTTAGAGTTTTAAAGGGTTTGTCTTATACTCTCGACTATGTTAAGAATATGGAGCGGAATAGTTTCAAATTTTGGTATTATTCTAAGTTTTGATTAATTTTATTGGGTATACAGGAAACTCGAGGTGGGTAGACCAAATGAATTGGTCAGGCCAAAAGGGTTTTGGATCAGCAAAAAACGTACCATTCTTAGTAGATGGTAAAGAAGCCGGTTTACTGAAAAATCACGGTCCTCTCACTTTTCTTAAGGTAAAAAAAAAAAAAAAAAGACGATGAACCATACCTATTTATTAGTGTAATTAATAAAATTGAAACTGAAATTTTCTTCTTTTTAAAGGTTTATAACGCTGGACACATGGTTCCGATGGATCAACCAAAGGCTTCTTTGCAAATGCTTCAGAATTGGATGCAAGGAAAGCTTACGACTCCTCCTGTACTAGGATTTAGTCAATGATTTTAAGATATAGAACATTTGATTTAAAAATAAAATGATATTAGCTTCATCTACAATTATATGTCTTTGTAGTTTTGAAACTATTTTCGATGTTTAAACATTGATTCTTGCCATAACCTTATATTTCTCATCCTTTGAAATTTAATGCCATGAACCTCATAACTCCTCCTCTACCCTTATAAGCCGTCTTTACTTTTTAGGTCGCAGACTCAGATTAAACTATCAAAAATAATAACGTCGACCGATTCTTTGAAAACACATTATAAAGTCTAGCCAAAGATAACTCATCTTAAAATTAGCAAATCGCTATCAACATCTTTCATCAAATGAGTCAAAACCTACAATAGTGTAGATGTGTGTCTAACAGTCTAAGTAAAATGAAAGATAATTTTAAAGTGATGTTAATTCATTTGGAAAATTAGCCAAAGGTAAATTCATTCTATTTTCCAACTGAGCAATTCCTTAACAACTCCTAACCATACCCGAACTTTTTGTTAAGAGAATTTATATAATTTAATGCTCTATAGGTGACTAATTTCAGTGCCGCTAAATGATTGCTAATTGAAAGGTTAAATCTAATCTAACGAATTTGCTATGACTTCAGTCATTTATTATGTTTGTCGAATCATTTGGCAAAAAAAAGTGTACGTTCTTAACACACGTTTGCCAGTTAACTTGGCCATTGGTGATGTTAGACTAGAATAAACAAAACATATTTACAATTTGTTCAATTTTTTGCATATTTATACTAATTCCCCATTTATAATGCTGCATGGCCCTTCCATATATTTTTGGCTTTACAAATGACTAAATGAGTCAAAACGTACAATTTTCCAAGTGTACCCACGAAAACTTACAAATATAATTTCTTTCATCAAAACATATAAGGATAAAAAGAAAGATTCACCAAAAAAAAAATAAGAATAAAAAGAAAGAGACTCATATTTTTAAATAATTTATAATATAATAATTCTAAATAATTGTAATGTTCATTTGAGAAATGCATGACAAGGATTCTATATCCTTTGATTTTTCTTGATGTTGTAACTTGTAAAGTTTCAATGTCACTTGCTACTTGCTATGTTGTTATTGCCTCCGCTTTCCTCTGCAACTATCTCTTCTGGTTGGATATTGTTAGATTCCTCATGGATCATTTGGTTTCTTTTACGTAATCTCTTTTTGTTCCTTGCATTATATCTCTTAAATTTCTCTTCCATGGACTCATTTTTATAGTGCATCGTTGATATATGTGCAGCAAACTTTTGTGAAGTGTCAAACACACTGTTACATTTGGGACATGTATATGGACCGTATTTCTCATATGGTAAGCTATGCGTCCGACCATCGTATTCAATATCTTTTCCAAAATCAAAATCTCTAAAAATATTTTCAAAATTTTTGGTTGGTCTACAATGTCTTTTCACGGGTTGACGATAGGAAACATATTGGTGAGGGTTCTGTTTTGGTGAAAAAGAAATATTGTCTATATTCCTAGGAAATACGGAAGCTTGATGTGGAAAAATGGTATTGAGGGGTGTAGGATTCAAGATCTCGCATTGGTTTCCAACATTTTTTTCAACAAAATTTGAAGGGTAAAAAGGAGGATTGAAGATGTTGGGTTCTTTGGCACGTTGATATTCATTTTGGGAGGTAATAAGATTATAGGTAGGAACAATAGCAGAATAGCTATTTGTGATAGTTTGAGTAATAGAGATTTGAGAAAGATGAGGGTTATTTGAGTTTTGAGTTATGCAAGGCATCCCAAAAGTGGAAACCATGTTTTTTCTCATATGATAAGCCATATGTGAATTGTTAAAACCAAAAGAAGATGAAGAAACATGTGAATCTTGATAAAAATTAAACATACGAGAGGAAGAAAACAAACCATGATGATTCGTGTGGTCAGAAGTATTGAACATTGAGTGAACCATCTTAGACTCATGATTCCTAAGGTTGGAACTCATTTCGATGGGAGTAAAACCACAAATGTTCACAGTATCGTCAACATAAAAATTTAGGCCATTTGGGATTGAAGTCATTTTGAAAATCAAGAGAGCATATTTTACATTTTCAAGAATGTCGCCTTTTATATTGATATGTACATATTAATAAAACAAACAGATAAATTCATTATAAAAAAGATATTAAACACGAAAGGAGAAAAATCTAGTCCATATTTAATATTTTTGAATTATAATAAATTTTTATGCATGTAATCTTCTAATATTCATTATTACTTTTGAACAAAAATAAAATTCTATGTGTATGCTAATATTTTGATAAAGTAAAAAAGTTCTTTTTATTTAGGCAATGATCTCGAAATCCTCTTCTATATATTGCCAATGTTTTTGGACCACTAAATACTTGTTGACTCCGTTTTTGTTCATCTGTTTTAAATGTTAGATATAACTTGAGTTTTAAAAAAAAATAATATATTGTTTTTAAAATTAATATTATCAGACTTGAGGTTTTTTTATAACATTTATTGTGTAGATTTCTAATTATTTGTTTAAAAAATATAACATATTAGATATAATACATAACTATGTCGAGATTTGTTTTCCAATATTCGCCATCAACATTATTTTCAATATAATAAGTTTTATATGAAATCCATGGAAAGTTTATATAGGATATTTAGATAAGCTTTTGATTTATTAATAGAAAATTGGATTTAATAACTTTCTATGTATCAGATATAATGAGTTCATATCATAAAAAAATTGAAAGGGAAAAGGAAAAATATAAAATAAAATTATCTGACTGGGTTAAAAATAATATTATTTTTTCTTATGGCTCTATTTTTAAACAACAAAATAAGAAAATACTACACTTGATATAATTTGCTTAGCTAAGAATTCAAAATATAAATTAAACTATCGATTGGGTCAAATTTATTACCCTTTTCATAAAATCTCTTTTAACATACTATATAGTAAGGATATATACTGCTGGCATAAAATTACTAATGTCTATTTGTAACAGTGGGTATTAGGTAACAACTTTTATAATTAATAGGTTGAAAAATATCTGTTTAATATTAACATATAATATAATTTATAGGTTGAAAAATATCTGTTTAATATAACATATAAAGTATATATATCTACTAGATTTTAACCCGCGCTATACCGCAAAATGATTTATTTTCTAAAAGTAATATATATTAAAACTTGCAAATTTTATTTTTATAAAATATTTATATTTTTTACAGTTTATAATTATTATTAAGTATTTATATATATTAATTGTTATTAAAAATAATAAATTAAAGATTTAACCCGTATTGAAACGGTGGATTAATTATATTTTACTTTTTATTAATGTTGATTCAAAAACCCGTCCCTCCAAATCCGTCTTGCCAAAAAGCCATTTATTTTATTAATATTAATTTTATTTATGATATGACTCTGAATTATAATCTAAACATTTTAGCTAATAACATAGGAGTGCACCATATTTATTTAATAGGGGAATGTACCATATGACCCGAATGCACTTTTACCCAAATCCACCAAAAAAGTCTTGCAAAACTACTTTAGACCCGAATGTACCATATTTTTTTTGTGCTAATTTTTATGTGATTAAGATTTAATTGATTTCGTATATAAAATATTAAATTGTTTTACGAACTTATTTGTTTATAATTTGGTAACAGATAGATATTTGAATATTCAGTATATTTTGCTTCAGTTTAGGAAATCTTTGATGACCCGTCTTTAAATCCAATAAGCCCTATAATTAAGAGATGAATATTGTCGTTAAATGATTTTGGTAATCTTAATGATGTCATTAAAAGATTTTGTTTTTGATTAAATTTTTCTAATGGCATTATCATGTAATTAATTACAAAAATTAAGGTTCCATTTAAAATGTACTTCCTAAATAATATAGTAGGACGATATGCACTTTTATCCAAATCCACCAAAAAAGTCTTGCAAATATATTATAGAGATAAGAAACGATAGTCGGTTTTGATAGGTATAAGATTAGCAAATATATTAGTTCGCTTAAATTAGTTAAAGAATACAAATTGAAAAGGTATATTACACTTTATTCGAATATAGTATCAAAACTTATATAGAGATTTGATAATTTTTTAATTGTTGAATACTTTTTTTTTGTGCTAATTTTATGTGATTAAGATTTAGTTGATTTCGTATATAAAATATTAAATTATTTTACGAACTTATTTGTTTATAATTAGGTAACAGATAGATATTTGAATATTCAGTATATTTTGCTTCAGTTTAGGAAATCTTTGATGACTTGTCTTTAGATCCAATAAGCCCTATAATCTAGATATTAACCTGCAGTATACCGCAGGTAGGCTTATATTTTAGTTCAACTAAAAACTTTTATTGTAAAGATGATTTAAAAATATATGATATTATTTTATTTGATATTAAATGTATAGTAAACTGTGAGTTATATATGTTTTGTTGATATTATCTATATTATTTAGTGTTTAAGATTATACACTTGTAGTTTGATTATTAATTTAAGAGTTTCACCTGTAGTATACCATCTTGTATTAATATCGATCTAAACCCGTCAATTCTAGGATTTTCCAGCTTGTATTAAAAATTAAATCACATCTAATATGTTATTAATTATTGTAGTATATAAGACTATAAATTTTCAATATAATATGTATGAAATTGAATATAAATATTTCAAATTATGACATGTTACTCAGTAGAAAGTTTTCTTAAATCTATTTTTTACCCGTTATAATATTTTTTCATGTATTGAACAGTTTATATTCGTTTTTAAAAATTCAAATTATGGCATATGCGAAAAAACTCTAATTATTTTTCTATAATGATGATATTATTTTTCGGCAAAATAGAATCATATAAAGATGAGAAGTGAACTATAATAATTAATAAAAAATTAATATGATAATTTAGATATCAAATCTAATTTGTTGATTTTAATTGGTTACTTTTTTGGGAATTAATAATGTATTTCGTTTTTCTAATTAAATTAAATTAATTAAAATTTAGATATCAAATCTTATATGTTGATTTTGATTGGTTATTATTTTTGGAAATTAATAATGTATTTCGTTTTAATTAAATTTAATTAATTAAATTAGTATTTGAATATTCAGTATATTTTGCTTCAGTTTAGGAAATCTTTGATGACCCGTCTTTAAATCCAATAAGCCCTATAATTAAGAGATGAATATTGTCGTTAAATGATTTTGGTAATCTTAATGATGTCATTAAAAGATTTTGTTTTTGATTAAATTTTTCTAATGGCATTATCATGTAATTAATTACAAAAATTAAGGTTACATTTAAAATGTACTTCCTAAATAATATAGTAGGACGATATGCACTTTTATCCAAATCCACCAAAAAAGTCTTGCAAATATATTATAGAGATAAGAAACGATAGTCGGTTTTGATAGGTATAAGATTAGCAAATATATTAGTTCGCTTAAATTAGTTAAAGAATACAAATTGAAAAGGTATATTACACTTTATTCGAATATAGTATCAAAACTTATATAGAGATTTGATAATTTTTTAATTGTTGAATACTTTTTTTTTGTGCTAATTTTATGTGATTAAGATTTAGTTGATTTCGTATATAAAATATTAAATTATTTTACGAACTTATTTGTTTATAATTAGGTAACAGATAGATATTTGAATATTCAGTATATTTTGCTTCAGTTTAGGAAATCTTTGATGACTTGTCTTTAGATCCAATAAGCCCTATAATCTAGATATTAACCTGCAGTATACCGCAGGTAGGCTTATATTTTAGTTCAACTAAAAACTTTTATTATAAAGATGATTTAAAAATATATGATATTATTTTATTTGATATTAAATGTATAGTAAACTGTGAGTTATATATGTTTTGTTGATATTATCTATATTATTTAGTGTTTAAGATTATACACTTGTAGTTTGATTATTAATTTAAGAGTTTCACCTGTAGTATACCATCTTGTATTAATATCGATCTAAACCCGTCAATTCTAGGATTTTCCAGCTTGTATTAAAAATTAAATCACATCTAATATGTTATTAATTATTGTAGTATATAAGACTATAAATTTTCAATATAATATGTATGAAATTGAATATAAATATTTCAAATTATGACATGTTACTCAGTAGAAAGTTTTCTTAAATCTATTTTTTACCCGTTATAATATTTTTTCATGTATTGAACAGTTTATATTCGTTTTTAAAAATTCAAATTATGGCATATGCGAAAAAACTCTAATTATTTTTCTATAATGATGATATTATTTTTCGGCAAAAATAGAATCATATAAAGATGAGAAGTGAACTATAATAATTAATAAAAAATTAATATGATAATTTAGATATCAAATCTAATTTGTTGATTTTAATTGGTTACTTTTTTGGGAATTAATAATGTATTTCGTTTTTCTAATTAAATTAAATTAATTAAAATTTAGATATCAAATCTTATATGTTGATTTTGATTGGTTATTATTTTTGGAAATTAATAATGTATTTCGTTTTAATTAAATTTAATTAATTAAATTAGTATTTGACTTTTTAATCCTCAAAGAGATAAATTAATTTACTCTTTAAATATTTATTTTTAATGACATACGTATGTAATTACTTACAAAAATTAAGGTTACGTTTAAAATGTACTTCCCAAATAATATAGTAGGATATAATTTGCTTTTAGAAATTGATATATTGAAATGGTTTAACAGCCTGGCATAAAACTTCAGTAAAATTGTCCACTTTAGTTTGCCAACCGTTGAGGAAAAACAGAGTTATAATACACTTAGTCAAACTAGAAAAAGACTCTTGTCTTTTTGGTATCCATCATCCAATCATAGTTTGACTCAATTAAATCTAAATTATTTGTTTTGTTTCAAGAAAATATAAATCAATCTCTTTTCGTCAACACATATATAGTAGCATACTTTTATTTATTTACTGCCTCTTTCACGCATATAAGAAATGAGTTGTTGTTTTCCTAATAATTCTTAATATGGATGCAATTATAATACTGATCAGAAAATATATCATAATTGCCTGTCTAAGAGGTGACGCATGAGAAATATTCAGTGATACTAATAATCTCTGGTGCAAAAGCAATTATGAGTATATATCGTTCTTAATTGCGTCTGGAAACCATGGAACACCAATGAGTCAAAAAAAAAAAAAAAAAAAAAAAAAAAAAACCACACCAATGAGTCAATACTGTTTTCCCTCTTATGCTAATTATTCCATACTATTTTCTACATATGCATTGAACATTACAACTCAAGGGCAGACGTAGGGGAAAGGGATTGATGCAATCGTAAATTGACAAAAGAATTAAAAAGCCAAAGATAACCTGCAGTTCAAATACTTTATTATTTTCATTAACCACTCAATAAATTACGAGCTTTAATTAATTTTACCTAGAAAAAAATATTGTTGACATTATTTGCCTCGACAAAGCTTCACCCAAAATCCAGTCCTAGTACTTCACATGATAACACGATTTACTCGAGTCAAAATCCGACGTATAAGACTACAAATATAGACCATCAACCATTTGACTAAAGACACCTTTTCTTATATAGAAAATATAAAATTAAAATAAAGATATTAATATGCATATTTTTAACTACAACATCACATATATATTTAGAATATTGTTTTTGATTATATTTTACATTAAAAGAGTAGAATATTGAGGATACTAATTTGACATTCTTCACGGCATATAACATCTAGAAGTTGTAAGGCACATACATACATAGCTTAATTACAATGTGTATTATTATTTACCATGTTTAATTTCAGATTTGTATTTAATTTTTTTTTTATTTTTAATAATGACTTATCAACCTAATATCCTATATGTTTGGGCTGTAGTGAATTTGCAGCCCAATTTGGAGATTTTAAACCCTTAATTTATCTTACAAGACTAGACAACATTTCAACAATAACAACTAAGTTACCAGTTTTACAAGAAAAAGAGAGAGGTTATTTCCCTATAATTATGACTAAAAGAATGTAACTACACGTATAAGTTCCTTTTGTAACACATGTAAATGTAATATAGCAAATGTAAGGAGTACACCACGAATCAGGAAACTTTTGTTTGGCCATTTGTACCATATTACTTGTACATTTGTGGAAATGAGTGTGTGACTATATCTGCATGCGTAAATCAAACACATGTACCTTAAATGATGTAAAACAGTAGATCTATCAATTGTACACATATATATGGATACATCGATGGGTCATTAGCTCTGAAGTTGATTAGTCGGGCCAAAAATACACCTGATCATCATGATATTCATATATGTATAGATATATAGAGCACATATCACGAAACTCATATATGTACATATATTTATATGTTTGTGTGAAAAAATAATTCAAAAGATTTATTCATGCATGCAAGTGTCCATCAAAGTAGTACGAATGAATAATTATGAAGGGTTCTTTTGGCACTTTACTAAATGTAATAATGAAAAACAACATTGGTAAGTCAACTCGTGTTGATACATTTTTGGTTAATAGAATTTCACAAAAATTGAGTTTTGTTTTTTTGTCACTTTATAATCAGACAGTTCCATATAGTTCACTGGTCCGTCCAATGCAATCTTCTCTTCCAACATGTTTTCTTCCTTTTATCCGTGTAATATCAACAACACTTGGGACTGTTTTTTTTTTTCTTTTTCCTTTTTACTTTTGAAATTCATGATGAAAACTAACTAGCAAGTTGATGTGCATATTTATGAAAATACATTTGGACGAATGATCAAATCAAGAAACCTGCTGATAATTTTAGTTAATGACTTTTTTTTTTGTCAACTCATTACAAAGTTCTGGATTTTAAATATTTGCATTTCTCTTGATATTAATGATTCAATTTTGATTGTTTGGAGTTTGGACCATGCGTATGCTGACAACCAAGTTACTCTGGATTTTGGTAGGGATATTCCAGACTAACCCCAAGTTATGAAATAAAAGACATTGAAATCCTCATAAAGAAGGGATAAATAAAGTTTATCTTTTGAACAGTTAATTTGTTTTAACGTAATTTTATCAAACGAAGCGCGAGCTAAAATAAAATGAATAATTGGAAATCTAATTTTTTCAAACACGAACAATAAATATGCATGCATGTCAATCATGTTGACTTCTCCATACCCATAGCTTTAGAGACAAAATGAAATAAATAATTGGTTCTCCAGATAATAATATATAATAATAATTGATAGGGTGTGTCCAAATCCAAGTCTCTTATTAAAAGGGCACATATTCAACTACTCCTCCATAAACACAAAAAGTCCATCCTAAAAGAAGCAAGTAAGAGATAACAATTTCTCTCTTTTTCTTTTCTCTTCTTCAAACTTCAATTCACTAACGAGAGAAATGGGAAGAGCTCCGTGTTGCGACAAGACAAAAGTGAAGCGAGGGCCTTGGTCGCCTGAAGAAGACTCTAAACTTAGAGATTACATTGAAAAGTATGGTAATGGTGGAAATTGGATCTCTTTCCCCCTCAAAGCCGGTAAGTTTAGATAACCTTTTCGAGCTTCTAAGCCCAAATAAGAGCTTATGCCATTCTTTGTTGTGGTTTAAGGTTTGAGGAGATGTGGGAAGAGTTGTAGACTGAGGTGGCTAAACTATTTGAGACCAAACATAAAGCATGGTGACTTCTCTGAGGAAGAAGACAGGATTATTTTTAGTCTCTTCGCTGCCATAGGAAGCAGGTTCTCTAATTAATTCCTTTTGAAATCATCTTTAATCATATAAGATCCTTACAAAAAATGTAGAAATGAAATCATTTTTTCGCCCACTTGCCTGTGAAGGCCCTTTCATAGTTATCTGCTTAGATAGGTTTAAAGAAAATATTAATTCACACTCTCCTTCAATTAATCTTATAATAGTAACAAAATTTCTCCTAAATCTAATTTTGAATTTATGTGTTATTTTGAAGTAATGATCAAAATATTTCCAAACGTGCTTAATTTCTTCATAAATCTAGTCAAATTCACGAGCTACATTGATTCCATGATTTAGTCAAAACTACGAGCAACTTTAATTCATCAAGAGTGCAATACTTTTCTCCAATATTAGCTATTAATATACATCAATTGAAACTTGTAGGTGGTCAATAATAGCAGCTCATCTACCGGGACGAACAGACAACGACATAAAAAACTATTGGAACACAAAGCTAAGGAAGAAACTCTTGTCTTCTTCCTCTGATTCATCATCATCAGCCATGGCTTCTCCTTATCTAAACCCTATTTCTCAGGATGTGAAAAGACCAACCTCACCAACAACAATCCCATCTTCTTCTTACAATCCGTATGCTGAAAACCCTAATCAATACCCAACAAAATCCCTCATCTCCAGCATCAATGGCTTCGAAGCTGGTGACAAACAGATAATTTCCTATATTAACCCTAATTATCCTCAAGATCTCTATCTCTCGGACAGCAACAACAACACCTCGAACGCAAATGGTTTCTTGCTCAACCACAATATGTGTGATCAGTACAACAACCACACCAGTTTTTCTTCAGACGTCAATGGGATAAGATCAGAGATTATGATGAAGCAAGAAGAGATAATGATGATGATGATGATAGACCACCACATTGACCAGAGGACAAAAGGGTACAATGGGGAATTCACACAAGGGTATTATAATTACTACAATGGGCATGGGGATTTGAAGCAAATGATTAGTGGAACAGGCACTAATTCTAACATAAACATGGGTGGTTCGGGTTCATCTTCTAGTTCGATAAGCAACCTAGCTGAGAACAAAAGCAGTGGTAGCCTCCTACTAGAATACAAATGCTTGCCCTATTTCTACTCCTAGTTCTTCTAGACTCTCTTGTCTTCTTATATAAATATATCTTGGACTGACTGTTAGTAATATCAAAGATTTGATGGGGTATGGGAGGAGAGAGAATGAGATAGAGAGCAACTATGATCAGTTTTATGGGATTTTGTATTTTTTTTTGTTTATTTATCTCTCTTTATTGGATTTCTAGTTAAGAAGAGACAATGTTAATGGGACTATGGGAGATTTGATTTGATGAAACCCAAAAGGATGTAAGAGTAGATCTTCGTTTTGGTCGAGAAGAGTAGATCATTTCAGCTTTCAGATAAAACTAAGAACAAAGTATGTGATCTATACATACGAACGACTATACACACACACACGCCCACACACATATATAGCATTTTTATTGTTTCTATAATTAGATGAGACTATTACCATTATATGTGTATGCTATATATAGCAAACAAAATCGTATATACACGCACTTTTTTAGTTAAAGATATATACGCACTTGCAAGACATATATATGTTTTATTGTTAACAACACATATGCTAAAGAACTAAACTTCCAAACTGAAATGTCCGATAGATAAATAATTTGTAGCGAATGATCTTACTATTTTATATATAATGTTTTAACATAAAACCTATGAAAGATATATTTTATTTAATCCTAATTGTATATTTAGAGTCAATATAGTTAAATTGTTGAAAGTAAACCTGGGCAAAAAAACCGAACCTAATATACAAACTGATACTCGAACAAAAAAAACCGGGTTGGGAAGATCTAGAGTTGAAAATTATTTTACTGAATAGAGTTTTACTAAACATGTGGGTATCGGGCCAGTCCGTAAATTATCCATTACCCAAACATATAATTTTAGTATACAAAATATTAATTATATTTAATCTTACTATAATCTAATATCTAAACTTATAATTATAAATCTAAATCTCTCAATTAATTTTAAACCTAAATACCCAAAGCAACTAAACTATATAAAAATTATTTATCCTATTTGTCAAAATTTTGTAAAAAATATTCAAATATAATTAAATTTATTATAAATTAACAAAATAACTACATTAAAAAATATAGTAAGATATCTAAAACCCGAATCCAAATGAGTTATCTATATTCTCAGCCCTAGTTGAAACTATATTTTAAATAAATCATAGTATAACTAATTAAGAATATTTTAAGGAGATTTGGTACATATGTTTATGTCTAAATTGTTCCTTTT
IP-Gra-0-9543	GTTTTGTAATTGAGTTATTGCTCTTTCTATAGCTGGAATTAGTAGTAATGAGACTTAATATTGGTTGTTTCAGCTTTCCAAGAAGCAATATCACTGTGATGAGTGTGGGATTTGCAGGTATAGAAACTGGCATTGTGATTTTTGCTTACCTATTCAAAAAAGAATCTGTTGATTTTTGGTAACTAATTATTGATATGTTATCTCATGATGTTGGTTTAATAGGACCGGAGGAGAAGAAAACTTTTTCCATTGCAAAAGATGCCGTAAGAGACAAAACCTCATGTTCTTGTTTCTACAAATTCTCATGCCTTTCTTTGTTTGGAGATCTTATTTTGTTTTCTTAAAACAGGATGTTGCTACTCCAAAATTATGGAGGACAAACACCAATGTGTTGAAGGCGCTATGCATCACAATTGCCCGGTTTGTTTTGAGGTATAAGAATCAGATTCACCCATTTCTTAATGCAACATAATGGTTTCTTACAATTGAACTTGATGTGGATGTATTTGTTCTCAGTATCTGTTTGATTCAACAAGAGATATCACTGTCCTACGATGTGGTCACACTATGCATCTAGAATGCACGAAAGATATGGGGCTACATAACCGGTAAAAGAACTCTCAAATCTTTTATGCAACCCATGAATGAAGTCATTGATAAACAAAGATTAAAAAAATTCTTGATGCTTTGTGTAGATACACATGCCCTGTATGCTCCAAATCCATATGTGACATGTCTAATCTGTGGAAGAAACTTGATGAAGAGGTGAGGTTTCTTGATCTGTTGTTCGGTCTCCTTGTATAGTCTCTTATGTTTCACTAAGTCTTACATTCAAAATTTTGCAGGTTGCTGCATACCCAATGCCAAAGATGTATGAAAACAAGATGGTAAACCAAAATTAAATTCGATATTTGATTCTCGTGTGTGTGTGTGTGTTTGTGTTATGTACACTTTCTGATTTGGATTTAAATGTGATGTGTTGAGTCAGGTATGGATTCTCTGCAATGACTGCGGCTCAAACACGAACGTTCGGTTTCATTTGATCGCGCATAAATGCAGTAGCTGTGGTTCCTACAATACAAGACAGACACAGAGAGGCTCTGATAGTCACTCTTGCTCCTCTGGAATGCCTCAGGTTGTTGGTTCAACCGGTTAATTTTTAACCAGAGCTGGTTTTGGTGTCTGAATTTCCCATGAGGAGATTATTTGTACTTTCTATAGTTTGGTATCAGTCAATGCCTTTGGTTGTTAACAATTATATCATCACAGATTCAAAAGCTGCTTTGAGCCAATCCAACTTGCAAGTCTAGACCATTATAGCCCAAAACAACCATATCTTGAAATAAATTATATATATTAATGTTTAAATAAGTAAAATTTTGGTAAAATCAGTAAAAGAATGTACAAATATGCCTTATCTTTTTAACACAAATTGAGATAGAAATTTTTGTCGAATTTGCACATTTTCATGAAATCTCTATAACTCTATTTCGTTTCTTGATCAAGTGAAGTTAAAATCCTTTCTTGTTGTGGACATAATAACTTGAAGCTATTGCCCAAATAATATACTGAAAAAGGTAAATCAATCCAATAAGCCATGAGTGGACTGTCTATTTTTTGACACAGCTTAACAACTTATGTTAGTGACATGGACAAGAAGATCCGGTTCTAGATCTTGAGGACCTACCCGAACCGACAATGAAATGGCTTTTGGACCATTTGGTTGTTGGGCTTACCAACGACTTCTCACCCATTTCCCCCAAACACAAAAATATTTAAATAAAATATCTCAAAAGTTACAAATCATCAAGCACACCCCCACAAGTTACATTATGAAGACAGGAACATAACATCATACATAGAGAGAGAGAAAATGAAGCTAAAGTCTTGAGCTTTAGATTTAACATAATCATCCCCAACTGATAGTAGAGGGAAAAATCATAGAGTACAAAAGAAACCCCTAAATTAGTTTCACAATCATGGAGCCAAAACATGAATGTAAAATTGGGTTTTTGGGGTTGAGATACAAAACCCAACAACAACAACAACAAAAATAGCAAGCATAACTAGAGAAAGAAGTAAACTAGCAAACTCTCTCACTTAGTATTAACTCTTCATTGAGCTAAGAGTTAAACCAGGGGAGTTTTTTTTTTCTTACTTTCTCATCACGCTAAATCTAAACCCACAATGGAGCATAACCAAAAGCCCTAATGTACAAAAAGATCACTCTCACTTGAACACTAGAAGTGAGATTAATCTGGAATTGACCTATGTATGTAATGGTATATTAGATGACTATTAGTACTACTTGAGTAAGATAAAAGATCAGTAGCCAGAAATGTTTTCATTGCCCGGTCATTGGAGAAGAACTTTCTGATACTTAGCTTCTGAATAGGATCCATCTGAGAATACTCTTTTCCTGTTGAACTTCCCACATCCATTGTTGACAATTGGGCATTGGACTGTGACCGGAGGGATCTCGAAGCTCTTGAGAGGCGGTGGCGGATGGCGCCATTGAGGTAATGGACCAGCTAAGAGCAGTGTCTGAAGTAAAGGCCCTGCCTTAATAACAGCTTGTAAAAGCTTACCCTTCTCAGGCAGTGGCTTGTCTTGCAACAATGGATCCATGATAATCTCAGTTCCTGAGACTTCTTCAAGCTGACATGGTGGTGGATTCATGATATGATCAGTTGGTGACATAATGCTCTCCTCGCAATCAGAAGATGAGAAGCTCTTGTTGGATCTTAGTTGTTGAGGCTGCACTTGTTCGTCTTCAATGCTTGAAGCTCCAGATAAAGGAGGAGTCATATGCTTTTGCTGCTGAAGCGAGTGGCTATCGAACATGAGACGCTGACATTTCTCGAGAGCTTCGTCTCTTTCTTTGATGGTTTTGGTTAAGATGTCTTTGAGATGGATCAATTGCTCGTCTCTTTTCCTTATTTCTTCATAAGCAAACATCTTTGTTTGGTCCAGCTCTAGTGTTGTGTACAGTAGAGACTGTCTTATTTCTTCTGTTGTCTGTAAAAAGTCGTAAAAACACTCAGACACATAAATCAAGAAACAGAGGAAACAGAGGAAGCAAACAAAAGAAGAAAGAAACATGGAACCCCTAAATTGAGCAACCTCTTGCTAAGAAATGCAAAATATGAAAAATCTAGATGAATCGTTAACAAGTAGGTGTAGATGCAGGGTATATTAGATAGACCAAGGAGAAGAAAAACAGAAAACCCTCGAGAAATTTCTTGTTTTTGGACAGACATTATGTGCCAGTTTAAGCAAAATAAAAATTGAAAGAAAAGGAAGGCAAAAGCCAAAACCTGCCACTACTCACTCACTAGTGTTTAAAGAAACAAATGAAACTCAAATTAAGAAAGAAAAACAAATTTACCTTTGCGTGAGAGTAGTAAGGCCAACCAAGAAGAGCATTGCTTTGGTTATCCATAAAATTCAACTAAATTGAGGTTAAAAAGGATCTTCTGATTCTCTAAATAACTGTTCGTGTGTGTGAGAGAGAGAGAGAGAAAGAGAATGTGTTTTAACTTGAGGGGTTAGGGAGGGAAGGAGTTATATATTAGTAAAACCTTGTAGTGGACTGCTTAAAGCAGATCAAGCTTTTTCAGGTAGCTCTCTTTCGAGTTTTCAATAATTTAATCGAATAACTAAGAAATTAAAAGAAATATAAAATGATGCTTCATGATTGTATCATATCTTGCAACATTATTTCAACTAACCCCACTTTATAATTTACAACGCGCAAACTATTTAGAATATTATTTAAAGAACAAAATATCTCACAAAACTTCAAAGTAATGTTAACTTACAATGTCAAAATATAAATTTATGAACAGCAGAGCAGACAAATTATGTCCCTAAACGTACTAAAACGTTTCAAAAATATAACTATAGTTCATGTCTTTTTTCAATCATTCTTATACATTCGTTTCAAGTTTAGTTCTTGTACATTAAACGATATTAAAAAAAATTAAGTGGGCGTATCTTTTTAATATATATTGCTATAGTTTTTGCCTTTTTCTTTTTTCTTTTGCCGTAAGTATTTGGTGGAAGAGAAGACCTTGGACCAATATCGTAGTTTACTGACTTTGGTCTCTCACTCACTCACATTATAGTCTCAACTCTTGTAAAAGTCTTTTGTTTTCTTCTTCGGTTTTCTTGGGATGTGCAATTAAGTTTCTTGTCTTTATACAAGAAAAATCGAGTAGCACCGAAAAGAGCGGGAACGAATGCTTCTTCGAACACCATTTTTCTTTTTCTTTTTTTTTTTTGTTTAGAAATCAAAGAAGCATAGAGTCAATGCGAAGTGGATTCCACAGTCAGCAAAAGAGGCAAGTAACCAAACTTTTCCCACCAAAATATTGAGAAAAGTTGATATGGAATCCCTTTTTCAATTATTAAATCGATCACTACTCGTGGAATAAAAGAAGAAATGCTCTCGCTACTCACATTCTCGTTCACAAATGTTACGTGAAAATTACAAAATAAACAGCTCATTTTTTTATTTATTTTTAGTGAAAGATAACATCGCTAGATCATAATATAACCGGGAGCAAGAGATATATATCGTCGGTTTTTAATATTATAGTCAGTATAAAATCTACCATCAATAGTTAATTTTTCCTTTTTTTTGTCAGTATCGATTATCCATGGGGTAGATCTTATATTCAAAGTTACGGATATATTTTTTTTTTGTGTAAAAATATTCATATTCTTTTGTTTTGCTAATCGATCATTGGATATGATCAAGTATGATATCTAGTGTAATATAGTTTTTTTTTTTGTAACTAGTGTAATAGTATCAACGTCAAAAACTATATTTTGTATGTAACTGGAGTAACAACTTAAAATACGAAAGTAATCAAATAAATATTTAGTTTCCTCAAATATTCGTCTAATATCAATTTAGACTGAGCAAAGTTTTGTACCATGTCTTTACTTTTGGTGTAAAACTTGTAAATAAGGTGGCGAAAAATCAATCTTTATTTCTTGGGCAGAAATTTATAATCAATTTTTTGAAATACTTTGTTGAAAATGATTATTGACTTTTACTGCAAGTGGAAGTAAAGTGAATATCCATATTTGGTTTGCTGGGCATCAGCATGTGTTAAGTGATAATCATGATGGTGATATTCCTAATATTAATAATAGGGCCATTAAAAAGAGTGTAAATGATTCTCTCCTTCAACAATAATATACAGATGAATAGTACATATTAAAAAAAAAAAAAGGTATATCCAATAGTAAAAGTAAGGAGACAAGAGTTATCATTTCATGGTCTCTTTCACCAACATTAATCTAAGAGCATGTCAAGCAAATCTTTGTGTTTCTACTTTTCTTTTTATTGTGTTGAATATTAAGAGCTTCTCTCTTTAGTCTGCTTCGGTTTTCTGTGTGAATGGTCACGCACGAAGATAATGTAGCTTTGTGATTCGTTGTACTTACTCGTGCTTTTTATAACATATACAGTAGTGTATTAGTGTATAATGTACACTATAATATATAAATCACTAGTACGTAAAAATGACCAACTAAATATATGTGAGCCAATAGTATTTCTAGTCTGTGTTAAATGGGTTTAATTAGAACGACTAAGTTGCGGAATAACCTGTTTTTCATTATTATTTTTTCAATTAATAAACTGAGGCTGATCTAACCAACAATATTTAATAATATTGTGCATTAAATGTTATTTTTGCGATATAAGAAATGAGATTGTGGAAAACTGGAAATTATGGAAAATCTATATGCGAATCGCGATAATGCGATAAAATCTACTATAATTTATGTTTTGTGTCGTTTTCTTTATATAGATATTATGAAGAATTGCTATTACGTTATAGATAGCAAGCTAAGAAAAAATGTTTTCTTAGATATGGAATAATCTAATTATTGATAACTAGTCTTGAGTTAGAAATAAATAGACATTGTTATTGACTTCATAGATCTCTATATCACTTACAGTATGATTTTGAATATGATGACCCAATATCCAATATCTTGTAATGCCTTATTAATATGTTGGCAATATTCACAACAAAGATAATTCAGGATAAGAGATAATAATACGAAGCCACAAACATGGGAGCTATCCATAAATGCATAGGACATGCTTGGCTTTCATTCTTCACTGTCATCATGAATGGAACAAGTTTGTATGCGTATTAGTTTTCTCCAATTAATTAAGATCCTTAAATTCCATATTAAGGGAAACTATTTTGTCGGCCAATAATTCAATTCCTCATGATATGCCTTTTAAAGAAACATTTTAAGAAACATGCGAAAACGAAATTACCGTTGTGGCAGTTAAAGAAATATTCAATCTCATTTCTCCATATATGCCTTTTATTTTCATCGTACACGGCATCATAATTTACACCTAATTAACATTCCAAAAATCGCATGTTTAACATTTAGCATGCAGGACCACAATAGATAATTGTCAAAGTTGGTCTGTCATGCATGTTCTTCATTAAGAATATATAGAATCGATTTAGTCTAAAAATAGTTATTTGGACGTTCAAAAGAATCTTCTAATGACAATGAATAAATTGACACATATCAATATGTCATCTACTAATTTAGGTTTTTCGTTTACTTTATATATGAGATTCCTAACAATTTTCAAACATGGCATGTATACATAATTTACGAATATTGTTTTTGTGTGTGTGTGTGTCATAAAGTCTACGTGTATTGTTTTGATAGTTCTATAATGTGGACTTCGACGTCCGAGTGTTTCTGATACATAATATCATCCAGTTGTTTTCCAGTAAGCACGCGAACCATTAGACAAGTTCTTTTTGTTCCTTCTTGCATGTGTTATGTGTTAGAATTTTGTTGACTAATTAGCCCATCTCACGTTGTCTAACAATCTTAGTCGTCTTGTGTTTGAAAAAATGCAAAAAGGAAATTGAAAAACTTAAAATATCTAAAGGTTTCAGTTTTCTCGAAGTAGAGTAATTAAATGGTTGGTGTTCAAAAAAAGAAAAAGAGTAATTAAATGGTTGAAGATTTTAGTTTTTTTTCGTCATGTTGAATTTTTTTGTTTTAAAAGGGAAAATGACATGAGTTCCATTGAGCAATCATATTTGTAACGTAAAAGATAACTACTCACAATCCTTTTTTAAAGAAAATAAAAGGTCTCTTGTAAATTAAACTGTTTTGTGACATTTCAACTGAAGGTTTTCTCCTTTCTTTCTTTAGTTAAGAGTTATGAGTTATGACTTTGAAGAGGTGTTTGAAAGGTATTTAAGCCATTTCAGATATGTCAAAGCCCAATACCCAACCCATGGGCTTCTAAACCGGTAGGACAATCCTGACTAGAATTCAAATTCAAGTGGCTGAAGTTTTAAAAACAATAAAATGTGCAGAACTCCTTCAGTTCAAATATTTACAATGGGTTGCAAAGTCCTTCAAGGCCCATTTAAATGTTTGTTGGAGTTGAACTAAGAATCAGATAATTAAGTTAGATAGTTTAAAAATATAACTATATATATATATATATATATATATGGAGAGTTTTCTTTTTGTGCTTTGTTTTTATGAAGAACCACATTGACACACATCATGTCACGTTTGGACTGGTTGAAACAAGACTTGTAGAGAAAAAAAAAAAAAAAAACTGAATAAAACCGGTATAAACAAGGTTTTTGTCAAGATTTTAAAATTTTAATAAATTATATACCAAATCAAAACCTTCAAAACAAAGAATTCAAGACTACTTTTAAAATTTTAAAAATCAAATGTATGTGATGGTGAAAATATTTACAATATATGTATAATGACTATATTGCCAATTATTTTGGACTACAAGGTTATTCAACATTTTTATGAGATGATTAGTAAAATTGCAAAGATTAGCAACTTTAGGTACTTTCGCACAAAGCCTTATAAACAAGACTGATATAAAACCGTTTTTTTTTGCTCTCTTGTTTTTAAAAGTTTTTCTATTTGTTAATGAAAGATGTTGGAGTGGCAGAGGTAGAGTATAAAAAATAATGCAGATAGCTTCTTCCTTCTGATTTAAGTCTAAGCGACCCCCTTACCAAACATATTGCTTCGATTGTAATATTTCTACAATAACTATCATAATATATCTAATCTACGTATGTACATATAGACATTATATAGAGAGAAAAATATTTAATGTGAAGAATAATATATATATGCCGAATCATGAATGCCTCGTGAATTCATTGACAATAAGGAGACTCAAAATACTATAGACTATTTATTATATATAGTCAAACCAAACAGCATCCGAAGAGATAGTAAACAGTCACAACGTATAATTTTATTAGAATAGAGATGTGGTTCGTGATTAACTGATTGTTATTAGTGTCGTTATTGTGTCACCGTTGTTATTAAAATTAGATAAAACGAGTGTATATGTATAATGTATATTTCAAAATGTTTGATTTGTAATTTTCTATACATCAACACGAAAGATCCGAAGTTTGGAGTGTTCAATTGCCCAAAAACAAATCCATCTAGCCTTGTCCAAAACCAGATGGCAGATACAGAACCGGAGAAGAAAAGGTTCCATGGCTACGCTACGCAATGCAAATGATTTGAATCTGATGCTAAGGCTATGTCGCTGTATAAAGACTTCTAGTTTCCTTCTGATTCAAAATCATGACAGTTTCAAAAATAAAATAAAAAATCAAGAATCGTATCATAAGTTGTGAATCAAACGATTGTGCAAATATATAATTAGCTTGAAGTAGTTTTTGCATGTAACTACCAATCGTCAGTGATCGATGCTGCACCATTGTCAAATAAACTACACATTTTTCAATTACCACCAAGTATAAGTTAGGCTGGCGAAGTAACAAAATTGAATCTATTATTAGAATAAAATACTAAATATCATTCCAATTGAAGTAACAAATATATTACGCCAACCTTATCCAATAATTCCAATTAATATATTTTGAACAAAGTAATGAAAGGAAAAAAAAAACGCATCAACCATAGTTGGCAAAAATAGTCGCTCAACGTTAAAATGGATAAATTTATAGTATACTGTAATTTTCATTCAATTCAATTGTCAATACTATACATGCACGTAAATCCATTTTTGTCTCTATGTATATAAATATACATGTAGCTTTTTATGTTCAGATGGGTAAATGTGTGAATTGGGTTGGTTACAATATTAAATGTTGCATTTACTGTAGTCTATCTAGGTGACTTAAAAATGCGACCAATCAGTAGCTGAATTCTTATTAAACAATAAATACACCCAAATTTTAACAGATGCCGTTACTAATTAACCATTTTGTGATTGGTACAACCACTCTGATATTCTTTATCCATGTTGTTGTGACGGTAGATTTCGTTTCTTAGAACATTCAAAATTTTGTGGGGGATATAGTATGAAATTATGTACGGTGACTTTGAAACCGTGACTGATTAAGTGATTAAGTTTTGGAGGATATGAGGCTAAATATTTGTTTGAAACGTATATATAAACTAAGTTTTACAAAGTTTATTATTAGATTAATAACAAAAACCTAAACAAAAGATATTCGCCTCAAGAGTCAAGAACATTCATTTTCTCTTTAACCTTTCATCTATTATTTGCTCCAAATCACAGCAGAGACCATAACAAAAAGCTGTTGTATTTTAGTATTTATATGCTTCTTTTACAACATTCAAAAAAAAACTTTATTTCGTCTTCGTTGTCTTACCAAGTGGGCATTACTTATACCTAAAGATAGAAGATGTCCAGCTTCTATCATCTTAGGCAATGTCCGTGCTCATAACCACTTTTCTAAGTCTTACTTATAACCACTTGTCTACTTGAATTGATTGGTGTGATGATTAATTGGCCATTGATAGAAGTATAATTAGGACAAAGTAAATATGGTTTTAATGATATCTAACCCCTTAAATAATCAAATACTCCTTCCCTTTCACTATTTAAATGTTTAATAACGTTGCATGCATATTAATAAGTCAAAATATTATTCTTAAAAACGACAAGATTATGACAATACTAAGGAGATACTACTATACTTGGAGAACAAAATAAATGTATACAAATTGTTAGCCAACCAAAGAATAAGTATACGAAGCTCATGCATGTATGACACAACGACACATTCTGATAACAACCAAACACTTCCGAATTTAACAACTAATGAATAACATTACAAAAACAATGGATTTTAAAGTCTTTTTCGTGTGTGTATGTAAATGTGTTGCACTCTTTCTCCCCACACACAGAGTCACAGACCCAGTGGCCACTGGCCAGTGCCCTTGTAAGCTTTTTAGATACCTTTTGCATTTTTTTCCAAGCCCCACTCTAAATATATTTATAATATATAATATTATAGTGGATTTGTTCGATTACAATTACATGTTATTATTTTCCAAATTTAAATCCGAATTTTAGATACTAGGTTGAAAAAACGGTATTTTAATACTCGTTTGGGATGAAGTACGATGTATTTTTGGCTGCTCATTTTCTAACTGAAATAAAAAGTTATCTTATTTTTATGTAGGGACTATTAACAAAAAGGCTAAAAAGAGTTTAGAAGAAGAAATAGGCTAATCTTTTGATAAGAAAAATATACAGTTTCTGATTCAAGGTTTAGAATTTATATTTGTTGGATTAGCTTTTAGGCTTCTGAGTTTAGTTTTAAGGGTTTGGAATATATATGACTGATAAGCGTATGGTGCAAATTGCATTGTATATCCCATCGAATTATTAATTAACTTAGTTTCATTAATTTGTCAAGTTTCATTTCTTTCATTATGAGAACTTTGTAATCAGAAGTGAGTTATAAAAAGTGTATTTAAAGTCACATCTAACTTGTCATTATTAAACTACAAATGATAAACGTAATCCAAAAAAGCAACAATTAGCTTATCAAGACACATTTACATAAAAAGCACATGCCCCTCACGGGATCAAAACATCCCAACTTACCAAAATCCGCAAAGTAATGATCACGGAGCCAACAAGGGCATTATAGTCATTCCACGTTATCTGCTACGGTTACGAGAAACTTGACCAGCGATGAACCCGAGACCATTGCCGAGCTCTATTCTGCTCCATTGCCCATCACCATGTGACGACCTTCTCTCTCTAAATTCTCTCTGTACTCTGAAAAAAACTCTTTTTTTTTTTGTGTGGGTTTCTTAATGATTTGTTATGACCCTGTTGGATTCAAACCAAACCCACACGAGAGAATGATGAGAAGTAGATCACCGGTTTTGTAATTCTTTCAACGACTCTTTCTCTACATTTCTCCCAAATCTCTGTCTCTTGAGTTTGATTTAGCTAAATCAAGCAATGTCGCTTGACATAAAGAAACCGAACATCACCAAGACGAAGAAGAAGAAGACAGGTTTCGTCGTAAAAATGCAGCTTAATAACAACAGAGGAGGAAATAAAAGAAACATCTTTATCTTCTTCTTCTTCAGAAACTATTACACATGGATCCTCTGGTTTTGCCTCTCTCTGTATTTCTTCACATCTTACTTCTCCGTCGAAGACCAATCCTCACCGTCGTCAATACGTCTCTTGTCTAACCACAAAACGTCGTCGTCTCTCCCATCTCGTGCTCTCATCGAATCTTCCGCCATTAAAACCACCTCCATTGGTAAAAAAGCCTCGATCTTTATCTCTTCTCTGTTTCAAATCTTTCACTTCTCCTCAAAAATTGATTTTTTGGGGTCTCTGATTAAAGGTTTGTTCACCGGAATGAAGATATACGTTTACGATTTACCGGCGAGTTATAACGACGATTGGGTTACAGCATCAGACCGTTGCGCTAGCCACCTCTTCGCGGCGGAGGTAGCTATCCACCGTGCACTTCTCTCCTCCGACGTCCGTACGTTAGACCCAGATGAAGCTGATTACTTCTTCGTCCCTGTCTACGTTTCTTGCAATTTCTCCACATCCAACGGCTTCCCTTCTCTAAGCCACGCTCGCTCTCTCCTTAGCTCCGCCGTCGATTTTCTCTCCGATCATTACCCATTTTGGAACAGGAGTCAAGGCTCTGACCACGTCTTCGTCGCTTCCCATGACTTTGGCGCATGCTTCCACGCAATGGTAAGCTCCAAAGTCCTCATGTTTAAGGGCTTCCATGCCTAAAGTTTGTTTTTTTAATTGATTTTTGATTGGTTTGTGTTCTGTGAAGGAGGATATGGCTATAGAGGAAGGGATTCCAAAATTTATGAAGAGATCAATAATTTTACAAACGTTTGGAGTTAAGTACAAGCATCCATGTCAAGAAGTCGAACATGTTGTGATTCCTCCTTATATTCCACCGGAGAGTGTTCAAAAAGCTATTGAAAAAGCTCCGGTGAACGGACGGCGAGACATTTGGGCGTTTTTCCGGGGAAAAATGGAAGTCAACCCTAAGAATATTAGCGGACGCTTTTACAGCAAGTGCGTTGTGTTAGCCAAAACCTTTCACATTTTTTTCTTGTTGACTTTGACTTTTGTGTTTTTGGATTTCTCGTTTAATTTACTAAAATGCCATTTTCTCCCGGCGTGTAGGGGAGTGAGAACGGCGATTCTAAAGAAATTCGGAGGAAGAAGGCGGTTTTATCTAAACCGGCACCGGTTTGCTGGATACCGATCAGAAATCGTGAGATCAGTGTTTTGTCTCTGTCCTTTAGGGTGGGCACCATGGAGTCCTAGACTAGTTGAATCCGCCGTGTTAGGTTGTGTTCCCGTTGTTATCGCCGATGGGATTCAATTACCGTTCTCGGAGACGGTACAATGGCCGGAAATCTCACTAACGGTGGCGGAGAAAGACGTGAGGAATCTACGAAAGGTTTTGGAACACGTGGCGGCTACTAATTTGTCTGCAATACAAAGAAACTTACATGAACCGGTGTTTAAGCGGGCCCTCTTGTACAATGTGCCGATGAAAGAAGGAGACGCCACGTGGCATATTCTCGAGTCGTTGTGGAGGAAGCTCGATGATCGGTCGTACAGAAGGTCAAGGGTTTTAAGCCAACGAGAAGTCGACATGTAGGATTCTGTGTCTGAATGGATGCTAGGCTGGAATTTTTCGGACTGTTTCGGAATTGGTTAACCGGGAATGTCTCGAGTGGGGTCCACAACGTGAGGGGATTAACTCGGGCACGTGAGATGTTTACTGAGCTGGCAATTATTGAGTGGAATATTAACGTGCCCCAGGGAAGTGAAAGTGTAAAGTATTGCTGACGTGTAATTCTTTTGATGAGTAGGCATATAAATTCTTTTGAATATAGTTGATCGAAATGCAAAGTTATATCAAATGTCAACTTCAGTTTAACATTTAAAAGTAACAACTCTATCAAATTAATTTTCTTATATGAACTTACTAACTACAACTACGCAGCTAAATAATATTTGGTGTCAATTAGCAATATAACAACTAACAAGTTTAGTATAAGAAATTTTGGGTCTAGATTGATTTTTTTTCAAATGACATAAATTATCTAAGTAAGGTGTAATATCCATACAAGTTACTTTAGTATAATGCCGTTTAATATCCGAATTGTAGTTTTATGAAAAAATAAAAGAAATAAACATTTATCTTCATCCCGAGAACAATTTTAAATGAAAAATCCAACATAAAATTTATTTAGTTAGAATACAAATAAATTAATTTACAATCGTTTAGTTCATTCTCGGAATTCTGACATCGGATGTAAATAAAATGACCAAAACTCAACAGTAATATGACCACATCAAAACTCAACACTAGACACTTACGAAACCATCCATGGTCTTGTCTTTGCAAGACCACATTATTTCCATTGTTTTTTTTTTCCTTCTCTAACAACATATAAGCTAGAAACAACATTATTCGTTATTGTGTTCTTTCTCATAACAAGTGTTTTTCATTATATTGTTGTACCAACTTTTATCGAATTAAGTTTCCTATATAAAATTACTTATTAACTACTACCACATAGCTATATAGTATTTGGTGTCAATTAGCAAGAAGTTTGATACATGAATTTTGTGTAAAGACAGAATGACAAAAATTGTTTAACTAAGTTGCAATATCCATATAATTAGCTTTAGTATCATGCAACTTTATTTCACAGTTGTAGTTTTATTCCAAAAATAAAAGAAATAAACCACAATTATTTGGGTTTAAATTAAACTCAAAAGCTCTTGTTTATCTTCACACAACTAATTTTTTTATAAAAGAAATAAATCCAGTATAAATCTACAATTTGTTTAAAAGAATACAAATAGGTAAATTTACAATTTGTTTCTAAATTCTTCTATAAGTTCTGACATTTGATCTAGCTAACTAAAATGATCAAAACTCAACACATTAAAAAAACGCTCTGATCGGATCTAAAAATTTAGTTGACCATCTTTAAATATAATTTATGGATAAAATAAGTAAGAATTAGGAAGATATAATTGGGAAAGTAATGAATAAAGATAAAATAAAAAGGATGGTGTTTGTATAGGGAAAGATGAAAGACAGAGCAATGTGAGCAAGAGACAGCTAGTGTGTCAGAAGAAGATGCATATATCAATAAATGTATTGTCTATTAAATTCTTATTTACACATATTTTTTGAGGCCCACATTACTTTCTTATCTTATGTCTTGTAGACATCACAAAACAATAAACCAATCAATATTATTGTAATACTATAAGTTACACAATTATCTATGTTTTAAACCTTTAATTCCTTCTACTATCGAATACACTTAGGTTGATCTATATTCTTTTAATTACAATTAGCGGAAATACAAAATCATTGCGACAACGAGCACAGTTTGGAATGATTATCATATAACTTGTTAGAGTGAAATTGTACTAGTCCAAAATATCAACTTCATTCTATATTTCATACACAATATGTTATTTTTTTATGAAAAGAAATGAAACGTAACAATCTCGCTTGACTTGACTGTATGAGCATTATTTTCTTAACAAGTTATTTGATACATGTAATGTAACCCCACAGTTAGAGAAAGTAACAAATATGTGTCGTACAGTTGTTTTGTTCTAAAATCGCAACAAAAACAATGACCATTAACATAATTTTGGTTCGAACGAAAGTGACACAGTAGCTCATCTATAATGGGTATGGTCATTGCCTCATTGGTCAAGTATCATCCCTGGCACTAAAGATTGGTTAATTGGGGTCTGCTGGATCCATATTGGACCTATTATCTAATATGAACGAAAATTATATAAAAGGGCCTCCAAAAATTTACTTTACTAAAAGGCCCAATATTATGTTGGCCCGACTTTGACCATACTTCTAGGCTCTTTTTTTTTTGTTTGGACATCATTTCAGTTCGGTCTGACCGTTTACGGGTTTTTTTTTTTTCCAAACCAACAATTCCTTAAGTAAAAAAAAAAACATAAGATAAAGTATCATTCTTATTTTAATAGTTTTGGTCCGCCAGAGGCATAAGCATACAAATATTCTTTTCTCCTAAAGTTTTAAGAACAGAGCAAGGTTAAAAAAAAAAACACAAGTCGCAACAATGGAGAGAGTGATGAACATCATAAAGCCAAAACCTGATCCCAAACAACTGTTGCGTGATTGGCAACGCAAATTACGTCAGGAGTGTCGTAACATCGAACGCCAAATCCGAGGTTCTTCTATTTTACACATCTTCTCTCGCCTTTTTCTTATGGTCAATTTAGGGTTTTCGAAATCTAATTGAATTAGATGCTAGTTTAGATTAATTGGATTGAATCTGGTTGATCGCACCCAAAAATTGCGAGAATTTACTCTGAATCAGATTTGGATCGGATGATTTTGATTGGTGTATGAATTTTTCGATTTGATCATATGGGTTGGGTTTGAATCTATGGAATTTTTAAAGTTTTGATTTTGTTCAGATATACAGAAAGAAGAGAGAAATGTACAGAAAGCTATTAAAGAAGCTGCAAAGAGGAATGATATGGTCTCTGCTAAGGTTAGAACCCAAAAAGTCTCTGTCTTTGTAAGCTGCAAAGAGAAAGTTTTGCTCTCTCTTCTGATTTGAGTCTTTGGTGTTCTTAGGCACTTGCTAAGGAAATTGTGAGTTCGAGAAGAACAGTGAACCGGTTATATGAGAATAAGGCACAGATGAATTCTATATCAATGCATCTTGGAGAGAGTGTTGGTAAATAAATCTTTTGTGTTCATCATTTGTTATTACTATGTTTTGTGATGTGGTGGTTTTCTTGAACTTTGTTCATTGGAAATCTGCAGCGATTGCTCGAACAGTTGGGCATTTGTCGAAGAGTGCAGAGGTTATGAAGCTTGTTAATAATCTCATGAAGGCTCCACAGATGGCTGCAACAATGCAAGAATTTAGCAAAGAGATGACTAAGGTACCTTTAATTGTTTCCTTATCTCATTGTTATTGATACGTGTTCTCTGTTTGATGATTCAGAGTTATGATCACTGCTTAACAGTTAGTATCTTTGTTTATAATCCTGAGTGTATTCTTTGATATGTGCAGGCCGGAGTTATTGAAGAGTTTGTGAATGAGGCCATTGACAATGCTCTAGATTCAGAGGATATGGAAGAAGAGATTGATGAAGAGGTTGATAAAGTATTGACAGCAATTGCTGGAGAAACCGCTGCAGAGCTCCCAGTAGCTGTTAGGAAGGAGAGGATAAAGGTACCTGCACAGAAGGCGAGCACTTCACGTGAGGTAAGATGATTGAACTTGAACATGAAAAATGGTTGAGGCTTATAACTTCTGCAAGATTAGATTCTGAGAGAAAAATTTGGTTTTCTTCTTTTGCAGGAAGAGGCAGTTGCAGAGGGTGTTGATGATGAGGAGGAATTGGAGGAAATTCGAGCTCGGCTCGCTAAAGTTAGATCCTAACTGTTTCTAGTGACTCTTTTAAACGCTATTCTTGATTGATATGATCAACTTTTGATGAGAACACAAGGAGATCGCACTGTATTGTATAATATAAATGAATAACCATGCTTCAAAGTTCAAAATACATGTAAACATTATTGTTAACGAAGTGTTTTTTTCTTCTTTTTATGGTAATTTCTTCCTAACTTTTTCCTTAATCTAGAAAATATGGTTCAGCGATTAAAACCCGGTTTATTGTTTTTTCTCGGTTTATGTTTAGTTTACATTCTTAAACATATTTTGGCAATATTGATAAATGATTAAATATAACTTTAGGCTATATTGATTATATGACTTATCTGTAAATTTATCACTTGGTTAGGGCAAGTCATAATCTGAGTAATTAGATTGGGATAATATATTTGTTTATAGATCATACGTATAAAACGAAAAAAAACCTACAGTATAATGAAACGGACGTGACAAGTTAAATTATAGAATAATTTGGTGACGAATCATTCAATTCACAATATGTGGTTAATAGCGAAGGTGATATGAAAAGGGAGATATATATTTCCACTCGAAAATATACTTCCCAACACCGTACCGAATCAAAATTATAGAAAATTATTTAGGGGACATGACACATGAGGAGAGTATTCACGAGTCGTTAATACGTCGAGTGGCGACGACGAAGAGCTACCGGAGATAGATCCTAGGCAGAAGAATTAATCTTCCACAAACCCTAGGATTGCAATAAATAACACTCCAAAATCTCTAACAAACAAAAAGAAAAGAAAGTCAATAAGGACACTGCTTTAACTTATTTTTCTTGCATTGGAAATCAGTAAGGACATTACACCAAACCTTATTTACTCCTACAACATATACTCGTGGAGTGTTGACCATTACTCCTAAATCATAGACTCGTGGAGTGTTCATCATTCACAGAAAATAATAATATCCGGTTTAATAGTTCGGTTGAGTCGGATAACTTAAGCAATTGTAATATGACCATTTCTAAGATCAAATACAAAAACTTTAACAAACTTTATTCATCTTCTCTCTCGTTCGTAATACAAAGAAGAAAACATGGCGACCAAAACCTTCTCTCTCTCTTTCCTCCTCATAGTTTGCATCTTCTCTCAACTTTCATCTACCTTTGGTGATCCTTCCGTGAAAGATTTGGGCCAACACGCTGGCTACTTCAGCCTTCCGCGTTCAAAATCAGCCAGGTTGTTCCATTTCTTCTTTCAATCACGAAACAATAGTAGTGATCCTGTTGTGATCTGGTTATCCGGCGGACCAGGTTGCAGTAGCAGTAACCAAAGATATATCAGTTACCTTAAGGTTTATTACAATCCCTTCTTTCTTTTCGTTTCCATTGTGGACTCGCGAAGCTAAAGCGGGAATGTAGTGGCCAGCGTAAGACTCACCGGTGATATAGAAGTCATCTTTTGCTAAGTTTGGATGCTCTTTGAAAAAAGCCTACGAATATGAAGGTAGAACTCAACTCAATATAATTAATTCAAAGAAAAATTCTTTTGAAATTTTTGGAAGACCAACAACAAATCAAATAACCTGTAAGAAGTCGTATAGGTCATTGCTGACACTGTCCTCGTCATGCCTGAGATCGGTGCTGTCGTTCGCGTAACTAAACCCCGTTCGGATTGGTTGGTCCACGTAAATTAGATTGGATATCTATTAAACAAAAAAAATAATAGTTAAATTATGGATTAATTTGTTTCTTGAGGAACAAGAAAGGAACCAACCTAGTCCCAAAAAAAAAAACCCAACCTTGTCCCAACCGTAACTGTTCCAAGAAAGTGAAAGATCCTCGGAGATGGTGAACGGACCGTTTTCATAAAATAGCGCGATACTGCTACTGCAACCTGGTCCGCCGGATAACCAGATCACAACAGGATCACTACTATTGTTTCGTGATTGAAAGAAGAAATGGAACAACCTGGCTGATTTTGAACGCGGAAGGCTGAAGTAGCCAGCGTGTTGGCCCAAATCTTTCACCGAAGGATCACCAAAGGTAGATGAGAGTTGAGAGAAGATGCAAACTATGAGGAGGAAAGGGAGAGAGAAGGTTTTGGTCGCCATATTTTCTTCTTTGTATTACGAACGAGAGAGAAGATGAAGAAAGTTTGTTAAAGTTTTTGTATTTGATCTTAGAAATGAAAACAGAGCGTGAACAAGCTCATATATTGCTTAAGTTATCCGACTCAACCGAACTATTAAACCGGATACTATTACTTTCTGTGTACGATAATTGGATAATAATAGAGAGTGATGATGAACACTCCACGAGTCTATGCTTTAGGAGTAAATGATTAACACTCCACGAGTATATGTTGTAGGAGTAAATAAGGTTTGGTGTAATGTCCTTACCGATTTCCAATGCAAGAAAAATAAGCTAAAGCAGTGTCCTTATTGACTTTCTTTTCTTTTTTTGTTGTTAGAGATTTTATAGTGTTATTTATGACAATCTTAATTATTCATATATGTTTATAACTGATTTCTTGATCATAAGTTTTATTTATCGAGATTAAAAAACAATTCTTGGCAATATTTAATTCGATGAGTCTTTTCTGTCATATAGACGTGGACTTGTGTTTAGTATATAGACACAAGGATCTATCTCCCCGTAGGATTCGTGGAAGATTAATTCTTCTGCCTAGGATCTATCTCCCGTAGCTCTTCGTCGTCGCCACTCGACGTATTAACGACTCGTGAATACTCTCCTCATGTGTCATGTCCCCTAAATAATTTTCTATAATTTTGATTAGGTGTTGGAAAGTATATTTTCGAGTGGAAATGTATCTCCCTTTTCAAATCACCTTCGCTATTAATTAACCACATTTTGTGAATTTGCAGACTGTTCTGGGATTTGGTCAATGATTCTAATGCATGTTTAGGATATCTGATTTCAAAATAATGCGATACAATATTAGCTTTCATCTTTTGTTGATTCAAGATATTTAAGATTTAAAAAAAACAAACTGAAAATCCATATTAAAATTTATTTAGTATCCAAAGTAAATTTGAATAAAGATGTAAAATCACCCTAGTTTTTAAAAAATAAAAATAAAAACGAAAATGGAGAAAAGGAAAAACATAGTAGTTTGGTCGGAAAATAATAAGGAGGTTCATTAATATGTAAATCACTTTTCTTTTCTTTTTTGTGAAAAAATGAATGTAGTAAAACTTAAAAAGTGAAAAAACCCCAAATGTTATCAAATGTGACAAATGGGTTTGAATTGTAATCAAATGTTACAAATGGGTTTGAATTGTAAACAAAAGTTATCAAATGTTATAAATTGGGTTTGAATTGTAGTCAAATATCACAAATTTATATAGTTCGAATCTGGAAGTATAACGTTAAACGGAAATAAAAGATTAACTAGTTAATCCAAAACCTTGGAGGGATGAGATCGAAGGTTTTCTTGTTATTGTTCCAACTATAAAATCCATAGTCTTTGGCAACAATGGAACACGAGTCTTTGCAGTGATCTTTGTCTGATGAATCGTACAAAACGAACCACATCCCGTAAGCTGCGGAACTTTTCTTATTGTAAAACGTTCCTACACATAGCGTATGTGATAACTGTCTAGATCCCGCCACTTTTTCATTATCGCCGGCAATGCTTGGGATCTCTATCATAATCTTTTGACCCAAAGGTACGGATTTGGACAGTTCAGGGGTTGGGCGGCACGTGACGAAAACGGGAACATTTGGAAGTGTTTGCATCTCGTTGGATACGATAAGTGTGGCGGCACGTGCAGATCCAGACCTAGCAAAGAGCATTAGGACCATGATCGATACCAATATAAGTGTGTCCATAATTTTGATTCGGTGTTGGATAGTATATCTTTTGAGTGCAAATGTATCTCCCTTGGCTTTTCATATATATATACATGAGCTAGCTTCAGTTTCTCAAATTTGGGCCATAAACAATATCTACGTTATAGGTGATTAATAGCTGAATCTATATGGTTACAAATTAGAGTTAACAATTTCAGCTTGGTACATATTTAATTTATGCTATTTACACTCGTTATGAAACTCAAAAATAGGGTAGTTTTCAAAATCTTCCTTTTTAATTTATGCTATTTACACTCCTTACACTCTCCCATCGTACAAACACCTAGATCTAGCACACACATAGTAACTTCACATCTCCCCTAAAAACCTAAGACTTCATATCAAAAAACAAATAACAAAAATACAAGAAATAACTAAAAATTCAGAAATTCTTAGTTATATATGTCAAAATTAAAGTTTTTAAAAATGAGTTTTTTGGGGACTCAAACCGGAACTAGCTCAGACTCTCAAATCATACACCTTCCTGAACCGATTTAAACCAAATATTTATAAAAACTCGAACGATTCTAAACCGTCACCTAAAATACCAAACGCGGGAAAAAATTCTGAACTGACCCGGAAACCCGAATGACTAGACCTAGTAAGCATCATAGCCGCTAAGAGATTTGTCTGGTGTGGTAAATTCATGCATGCACCTAAATTTTAATTTGGTGAATTGGAATTTTTTTTCACTTGGTTTTTGGTTTCTAGAAGGTGAATTAGATAACCACTAAATCAAAATTTGATAGAAACATTGTATCGACGTTGATTGAATCAATAACATATTTTGAGCAAAAATTTTCATTTCTAATCATCTGGTGTATTCCTAACAAATTATAAAAGCTATAAGTAATGACTGGAAACTAATTTGGCTAAACATTAATCAATTAAAGTTATAAAATATATTTTATTTATAACAAATATATGGATAAGAGTTTAAGTTTTAGGACTTAGGATTTAGCATTTGGAATTGAGACTTTAACTTTTAATTTTTACTCTAAATTTAGTTTTTAGGGTAACTTAGAATAAAATATAAATTTGGGGGTTGAATATACAAGATTTGTTAACTTTTTGGGCTTTTAACTTTTTGGAATATTTTCTTATTTTTGATATATATAAACTTATATACTGAAATCACTTTTGGAAAGATATCTTCCATATATCTCTTCTTAATCCAATTTTTTGCCAAGTCCTTATATATCTCCATTTCCACCCTACACCCAACTCTCGTACAAAGCAGGAAAAACAACAAAAAAAACAAAAACAAAATGGAGGCCAAAACATTTTTTCTCTTCATGCTTTTCATCTTTTCTCAGTCTTGGCTCTCAACTTCTAAAAGGATCCTAAACAATCCCTCTGTTTTCTCATCGTCTTTGAATTTTTCGAGTGGTAATGCAGAGAGACTTATAAAATCATTCAATCTAATGCCTAAGTATGACGTTAATGTCATCCCAAAAGGAAGCCTTGATGCTCCAAGACTCATTGAGAGACAAATTGATTTTCTGGCGACAGCCGGTTCCAAAAACGCTTTCGTTGGTCCTTCTGTTCAAGAGTTTGGCCACTACGCTGGTTATTACAGCCTTCCTCATTCAAAATCAGCCAAGTAAAATTTTAATCTGTTCAAATAATGATTTGCTTTAATGGAGATCAATTTAGTAGTTAGTACTTAGTATAGATAAGTACACGTGTTTTATTTGATATTGCAGGATGTTCTATTTCTTTTTTGAATCACGGAACAAAACAACCGATCCGGTTGTGATCTGGTTAACCGGTGGACCGGGCTGCAGTAGTAGTGTGGCTATGTTTTATGAAAACGGTCCGTTCAAGATCTCAAAGGATTTGTCTCTCTATTGGAACGATTTTGGCTGGGACAAGGTTTGACTAGTTTAGTAGAAATAACATCTTTCTTGTTACTCAAGAAACATATCTATCTACAATAAACATAGCAAAAATGCATTTCTTCTTAACTCTTGTTTTAATAGGTATCCAATATAATCTACGTGGATCAGCCAGTCGGGACTGGTTTCAGTTACACATCTGACGAAAGCGATATCCGGAATGACGAGGATGGTGTCAGTAATGACCTTTATGATTTCTTACAGGTTTGATGGCTGTTGGTCTTCCAAATTTTGTTATCTGTATTGTTCTTTTGAGTTGTAGTGACTTTGGTTCTATCTTTGAATTTTGGTAGGCTTTCTTTAAAGAGCATCCAAAATTCGTAAAGAATGATTTCTTTATTACCGGTGAATCTTACGCTGGTCACTACATTCCGGCTTTGGCTTCACGTGTTCATAGTGGCAACAAAAAGAAAGAAGGGATTCCAATCAACCTTAAGGTAAGTGATCACAATGGTTTTGTTTTTGGGGGGAATAAACCAAATTTTCTTGTTTAATCTCGATTGAAATCAGGGTTTTGCGATTGGTAACGGTTTAACCAACCCGGAGATCCAATATGGTGCGTATGGGGATTATGCACTGCAAATGAAGTTGATTTCAGAGTCTGACCACGAGAGCCTCAAGCAAGATTACGTTGAGTGTCAAAATATAACCAAAAAATGCAGTAATTTCAATAAAAAGCTCTTTCTTCTTTATTTTCGTTAGATACATATTGTTCGAGTTAAAAGATAAGAAACTTATATTTTGTTAATTTCAGGTCTTGGTGGTGGTTTAGTTTGTGATTCTGCTTTTGAAGTTTGCACCAGTATCTTCAACAAGATAGTGGCAAAAAAAAGTGGCCTAAATGTAAGCATAAAAAACCTTAAACTGATTGTGTTTTCTCAATAAAATTTATTTTGTTTACGAGATTTCCTCGATTTGTTTGAAGTATTATGACATTAGGAAGAAATGTGTGGGGAGCTTGTGTTATGACTTTTCGAGGATGGAAATATTCTTGAACAAAGAAAATGTACGGAAAGCCTTAGGAGTTGGAGATATCAAGTTTGTGTCTTGTAGTAGTACAGTTTATGATGCAATGATAGAGGACTGGATGCAGAATCTTGAGGTCAAGATCCCGTCTCTTGTCAATGATGGAATCAATCTTCTAGTTTATGCTGGAGAATATGATCTCATTTGCAATTGGCTTGGTAAGATTTTATTATAATTTCCCGTTGCCATAATTATTTTTTATAAACATTTTTGGAATTTTAAAATAGGTCAAAAGTGTAGTTTCATTTGTGCTATCAGTTTAGCTAGTTTTAGATGAAAATGGTTTTGTCTAGGCTTAGAGTTTTAAAGGGTTTGTCTTATACTCTCGACTATGTTAAGAATATTGAGCGGAATAGTCTTATACTCTCAACTATGTTAATTGATTAATTTTCTTGGTATACAGGAAACTCGAGGTGGGTAGACCAAATGAATTGGTCAGGCCAAAAGGGTTTTGGATCAGCAAAAAACGTATCATTCTTAGTAGATGGTAAAGAAGCCGGTTTACTGAAAAATCACGGTCCTCTCACTTTTCTTAAGGTAAAAAAAAAAAAAAAAAAAAAAAGACGATGAACCACACCTATATATTAGTGTAATTAATATAATTGAAACTGAACTTTTCTTCTTTTAAAGGTTTATAACGCTGGACACATGGTTCCGATGGATCAACCAAAGGCTTCTTTGCAAATGCTTCAGAATTGGATGCAAGGAAAGCTTAGGACTACTCCTGTACTAGGATTTAGTCAATGATTTTAAGATATAGAACAATTGATTTAAAAATAAAATGATATTAGCTTCATCTACAATTATATGTCTTTGTAGTTTTGAAACTATTTTCGATGTTTAAACATTGATTCTTGCCATAACCTTATATTTCCCATCCTTTGAAATTTAATGCCATGAACCTCATAACTCCTCCTCTACCCTTATAAGCCATCTTTACTTTTTAGCTCGCAGACTCAGATTAAACTATCAAAAATAATAACGTCGACCGATTCTTTGAAAACACATTATAAAGTCTAGCCAAAGATAACTCATCTTAAAATTAGCAAATCGCTATCAACATCTTTCATCAAATGAGTCAAAACCTTCAATAGTGTAGATGTGTGTCTAACAGTCTAAGTAAAATGAAAGATAATTTTAAAGTGATGTTAATTCATTTGGAAAATTAGCCAAAGGTAAATTCATTCTATTTTCCAACTGAGCAATTCCTTAACAACTCCTAACCATACCCGGAATTTTTGTTAAGAGAATTTATATAATTTATCTATAGGTGACTAATTTCAGTACCGCTAAATGATTGCTAATTGAAAAGTTAAATCTAATCTAACGAATTTTCTATGACTTCAGTCATTTATTATGTTTGTCGAATCATTTGGCAAAAACAAGTGTACGTTCTTAACACACGTTTGCCAGTTGACTTAGCCATTGGTGATGTTAGACTAGAATAAACAAAACGTATTTACAATTTGTTCAATATTTTGCATATTTGTACTTGTTCCCCATTTATAACGCTCTCATGGTCCTTCCATATATTTTTGGCATTACAAATGAGTCAAAACCTACAATTTTCCAAGTGTACCCACGAAAACTTACAAATACAATTTCTTTCATCAAAACACATAAGAATAGAAAGATAGAGACTCATATTTTTAAATAATTTAGAATATAATAATTCTAAATAATTGTAATGTTCATTTGAGAAATGCATAACAAGGATTCTATATCCTTTGATTTTTCTTGATGTTGTAAAGTTTCAATGTCACTTGCTACTTGCTATGTTGTTATCGCCTCCGCTTTCCTCTGCAACTATCTCTTCTGGTTGGATATTGTTAGATTCTTCATGGATCATTTGGTTTCTTTTACGTAATCTCTTTTTGTTCCTTGCATTATATCTCTTAAATTTCTCTTCTATGGACTCATTTTTGTAGTGCATCGATGATATATGTGCAGCAAACTTTTGTGAAGTGTCAAACACACTGTTACATTTGGGACATGTATATAGACCGTATTTCTCATATGGTAAGCTATGCGTCCGACCATCGTATTCAATATCTTTTCCAGAATCAAAATCACTAAAAGTATTTTCAAATTTTTTGGTTGGTCTACAATGTCTTTTCAGGGGTTGGCGATACGAAACATATTGGTGAGGGTTCTGTTTTGGTGAAAAAGAAAATTTGTCTACATTCCTAGGAAATATGGAAGCTTGATGTGGAAAAATGGTATTGAGGGGTGTAGGATTCAAGATCTGGCATTGGTTTCCAACATTTTTGTCAACAAAATTTGGAGGGTAAAAAGGAGGATTGAAGATGTTGGGTTCTTTGGCACGTTGATATTCATTTTGGGAAGTAATAAGATTATAGGTAGGAACAATAGCAGAATAGCTATTTGTGATAGTTTGAGTAATAGAGATTTGAGAAAGATGAGGGTTATTTGAGTGTTGAGTTATGCAAGGCATCCCAAAAGTGGAAACCATGTTTTTTCTCATATGATAAGCCATATGTGAATTGTTGAAACCAAAAGAAGATGAAGAAACATGTGAATCTTGATAAAAATTAAACACACGAGAGGAAGAAAACAAACCATGATGATTCGTGTGGTCAGAAGTATTGAACATTGAGTGAACCATCTTAGACTCATGATTCCTAAGGTTGGAACTCATTTCGATGGGAGTAAAACCACAAATGTTCACAGTATCGTCAACATAAGAATTTAAGCCATTTGGGATTGAAGTCATTTTGAAAATCAAGAGAGCATATTTTACATTTTCAAGTATGTCGCCTTTTATATTGATATGTACATATTAATAAAACAAACAGATAAATTCATTATAAAAAAGATATTAAACACGAAAGGAGAAAAATCTAGTCCATATTTATTATTTTTGAATTATAATAAATTTTTATGCATGTAATCTTCTAATATTCATTATTACTTTTTAACAAAAATAAAATTCGATGTGTATGCTAATATTTTGATAAAGTAAAAAAGTTCTTTTTATTTAGGCAATGATCTCGAAATCCTCTTCTATATTGCCAATGTTTTGGACCACTAAATACTTGTTGACTCCGTTTTTGTTCATCTGTTTTAAATGTTAGATATAACTTGAGTTTTAAAAAAAAAAATATTTTGTTTTTTAATTAATATTATCAGACTTGAGGTTTTTTTTATAACATTTATTGTGTAAATTTCTAATTATTTGTTTTAAAAATATAACATATTAGATATAATACATAACTATGTCGAGATTTGTTTTCCAATATTCACCATCAACATTATTTTCAATATAATAAGTTTTATATGAAATCCATGGAAAGTTTATATAGGATATTTAGATAAGCTTTTGATTTATTAATAGAAAATTGGATATATATAACTTTCTATGTATCAGATATAATGAGTTCATATAATAAAAAAATTGAAAGGGAAAAGGAAAAATATAAACTAAAATTATCTGACTGGGTTAAAAATAATATTATTTTTTCTTATAGCTCTATTTTTAAACAACAAAATAAGAAAAATACTATACTTGATATAATTTGCTTAGCTAAGAATTCAAAATATAAATTAAACTATCGATTGGGTCAAATTTAGTACCCTTTTCATAAAATCTCTTTTAACATACTATATAGTAAGGATATATACTGCTGGCATAAAATTACTAATGTCTATTTGTAACAGTGGGTATTAGGTAACAACTTTTATAATTAATAGGTTGAAAAATATCTGTTTAATATTAACATATAATATAATTTATAGGTTGAAAAATATCTGTTTAATATAACATATAAAGTATATATATCTATATAATTTGCTTTTAGAAATTGATATATTGAAATGGTTTAACAGCCTGGCAAAAAACTTCAGTAAAATTGTCCACTTTAGTTTGCCAACCGTTGAGGAAAAACAGAGTTATAAACACTTAGTCAAACTAGAAAAAGACTCTTGTCTTTTTGGTATCCATCATCCAATCATAGTTTGACTCAATTAAATCTAAATTATTTGTTTTGTTTCAATAAAATATAAATCAATCTCTTTTCGTCAACACATATATAGTAGCATACTTTTATTTATTTACTGCCTCCTTCACGCATATAAGAAATGAGTTGTTGTTTTCCTAATAATTCTTATTATGGATGCAATTATAATACTGATCAGAAAATATATCATAATTGCCTGTCTAAGAGGTGACGCATGAGAAATATTCAGTGATACTAATAATTTCTGGTGCAAAAATGTTTAAAAGCAATTATGAGTATATATCGTTCTTAATTGCGTCTGGAAACCATGGAACACCAATGAGTCAATACTGTTTTCCCTCTTATACTAATTATTCCATACTATTTTCTACATATGCATTGAACATTACAACTCAAGGGCAGACGTAGGAGAAAGGGATTGATGCAATCGTAAATTGACAAAAGAATTAAAAAGCCAAAGATCACCTGCAGTTCAAATTCTTTATTATTTTCATTAACCACTCAATAAATTACGTGTTTTTAATTAATTTTACCTAGAAAAAAATATTGTTGACATTATTTGCCTCGACAAAGCTTCACCCAAAATCCAGTCCCTAGTACTTCACATGATAACACGATTTACTCGAGTCAAAATCCGACGTATAAGACTACAAATATACACCATTAACCATTTGACTAAAGACACCTTTTCTTATAAAATATAAAATTAAAATAAAGATATTAATATGCATATTTTTAACTACAACATCACATATATATTTAGAATATTGTTTTTGATTATATTTTACATTAAAAGAGTAGAATATTGAGGATACTAATTTGACATTCTTCACGGCATATAACATCTAGAAGTTGTAAGGCACATACATACATAGCTTAATTACAATGTGTATTATTATTTACCATGTTTAATTTCAGATTTGTATTTAAAAATTAATTTTTTTTTTAATAATTACTTATCAACCTAATATCCTATATGTTTGGGCTGTAGTGAATTTGCAGCCCAATTTGGAGATTTTAAACCCTTAATTTATCTTACAAGACTAGACAACATTTCAACAATAACAACTAAGTTACCAGTTTTACAAGAAAAAGAGAGAGGTTATTTCCCTATAATTATGACTAAAAGAATGTAACTACACGTATAAGTTCCTTTTGTAACACATGTAAATGTAATATAGCAAATGTAAGGAGTACACCACGAATCAGGAAACTTTTGTTTGGCCATTTGTACCATATTACTTGCACATTTGTGGAAATGAGTGTGTGACTATATCTGCATGCGTAAATCAAACACATGTACCTTAAATGATGTAAAACAGTAGATCTATCAATTGTACACATATATATGGATACATCGATGGGTCATTAGCTCTGAAGTTGATTAGTCGGGCCAAAAATACACCTGATCATCATGATATTCATATATGTATAGATATATAGAGCACATATCACGAAACTCATATATGTACATATATTTATATGTTTGTGTGAAAAAATAATTCAAAAGATTTATTCATGCATGCAAGTGTCCATCAAAGTAGTACGAATGAATAATTATGAAGGGTTCTTTTGGCACTTTACTAAATGTAATAATGAAAAACAACATTGGTAAGTCAACTCGTGATGATACATTTTTGGTTAATAGAATTTCACAAAAATTGAGTTTTGTTTTTTTGTCACTTTATAATCAGACAGTTCCATATAGTTCACTGGTCCGTCCAATGCAATCTTCTCTTCCAACATGTTTTCTTCCTTTTATCCGTGTAATATCAACACCACTTGGGACTGTTTTTTTTTTCTTTTTCCTTTTTACTTTTGAAATTCATGATGAAAACTAACTAGCAAGTTGATGTGCATATTTATGAAAATACATTTGGACGAATGATCAAATCAAGAAACCTGCTGATAATTTTAGTTAATGACTTTTTTTTTTGTCAACTCATTACAAAGTTCTGGATTTTAAATATTTGCATTTCTCTTGATATTAATGATTCAATTTTGATTGTTTGGAGTTTGGACCATGCGTATGCTGACAACCAAGTTACTCTGGAATTACTCTGGATTTTGGTAGGGATATTCCAGACTAACCCCAAGTTATGAAATAAAAGACATTGAAATCCTCATAAAGAAGGGATAAATAAAGTTTATCTTTTGAACAGTTAATTTGTTTTAACGTAATTTTATCAAACGAAGCGCGAGCTAAAATAAAATGAATAATTGGAAATCTAATTTTTTCAAACACGAACAATAAATATGCATGCATGTCAATCATGTTGACTTCTCCATACCCATAGCTTTAGAGACAAAATGAAATAAATAATTGGTTCTCCAGATAATAATATATAATAATAATTGATAGGGTGTGTCCAAATCCAAGTCTCTTATTAAAAGGGCACATATTCAACTACTCCTCCATAAACACAAAAAGTCCATCCTAAAAAAAGCAAGTAAGAGATAACAATTTCTCTCTTTTTCTTTTCTCTTCTTCAAACTTCAATTCACTAACGAGAGAAATGGGAAGAGCTCCGTGTTGCGACAAGACAAAAGTGAAGCGAGGGCCTTGGTCGCCTGAAGAAGACTCTAAACTTAGAGATTACATTGAAAAGTATGGTAATGGTGGAAATTGGATCTCTTTCCCCCTCAAAGCCGGTAAGTTCATACACATGTTCTTAATCCTAGATAACCTTTTCGAGCTTCTAAGCCCAAATAAGAGCTTATGCCATTCTTTGTTGTGGTTTAAGGTTTGAGGAGATGTGGGAAGAGTTGTAGACTGAGGTGGCTAAACTATTTGAGACCAAACATAAAGCATGGTGACTTCTCTGAGGAAGAAGACAGGATTATTTTTAGTCTCTTCGCTGCCATAGGAAGCAGGTTCTCTAATTAATTCCTTTTGAAATCATCTTTAATCATATAAGATCCTTACAAAAAATGTAGAAATGAAATCATTTTTTCGCCCACTTGCCTGTGAAGGCCCTTTCATAGTTATCTGCTTAGATAGGTTTAAAGAAAATATTAATTCACACTCTCCTTCAATTAATCTTATAATAGTAACAAAATTTCTCCTAAATCTAATTTTGAATTTATGTGTTATTTTGAAGTAATGATCAAAATATTTCCAAACGTGCTTAATTTCTTCATAAATCTAGTCAAAATCACGAGCTACATTGATTCCATGATTTAGTCAAAACTACGAGCAACTTTAATTCATCAAGAGTGCAATACTTTTCTCCAATATTAGCTATTAATATACATCAATTGAAACTTGTAGGTGGTCAATAATAGCAGCTCATCTACCGGGACGAACAGACAACGACATAAAAAACTATTGGAACACAAAGCTAAGGAAGAAACTCTTGTCTTCTTCCTCTGATTCATCATCATCAGCCATGGCTTCTCCTTATCTAAACCCTATTTCTCAGGATGTGAAAAGACCAACCTCACCAACAACAATCCCATCTTCTTCTTACAATCCGTATGCTGAAAACCCTAATCAATACCCAACAAAATCCCTCATCTCCAGCATCAATGGCTTCGAAGCTGGTGACAAACAGATAATTTCCTATATTAACCCTAATTATCCTCAAGATCTCTATCTCTCGGACAGCAACAACAACACCTCGAACGCAAATGGTTTCTTGCTCAACCACAATATGTGTGATCAGTACAACAACCACACCAGTTTTTCTTCAGACGTCAATGGGATAAGATCAGAGATTATGATGAAGCAAGAAGAGATAATGATGATGATAGACCACCACATTGACCAGAGGACAAAAGGGTACAATGGGGAATTCACACAAGGGTATTATAATTACTACAATGGGCATGGGGATTTGAAGCAAATGATTAGTGGAACAGGCACTAATTCTAACATAAACATGGGTGGTTCAGGTTCATCTTCTAGTTCGATAAGCAACCTAGCTGAGAACAAAAGCAGTGGTAGCCTCCTACTAGAATACAAATGCTTGCCCTATTTCTACTCCTAGTTCTTCTAGACTCTCTTGTCTTCTTATATAAATATATCTTGGACTGACTGTTAGTAATATCAAAGATTTGATGGGGTATGGGAGGAGAGAGAATGAGATAGAGAGCGACTATGATCAGTTTTATGGGATTTTGTATTTTTTTTTGTTTATTTATCTCTCTTTATTGGATTTCTAGTTAAGAAGAGACAATGTTAATGGGACTATGGGAGATTTGATTTGATGAAACCCAAAAGGATGTAAGAGTAGATCTTCGTTTTGGTCGAGAAGAGTAGATCATTTCAGCTTTCAGATAGAACTAAGAACAAAGTATGTGATCTATACATACGAACGACTATACACACACACACGCCCACACACATATATAGCATTTTTATTGTTTCTATAATTAGATGAGACTATTACCATTATATGTGTATGCTATATATAGCAAACAAAATCGTATATACACGCACTTTTTTAGTTAAAGATATATACGCACTTGCAAGACATATATATGTTTTATTGTTAACAACACATATGCTAAAGAACTAAACTTCCAAACTGAAATGTCCGATAGATAAATAATTTGTAGCGAATGATCTTACTATTTTATATATAATGTTTTAACATAAAACCTATGAAAGATATATTTTATTTAATCCTAATTATATATTTAGAGTCAATATAGTTAAATTGTTGAAAGTAAACCTGGGCAAAAAAACCGAACCCAATATCCAAACTGATACTCGAACAAAAAAATCGGGTTGGGAAGATCTAGAGTTGAAAATTATTTTACTGAATAGAGTTTTAGTAAACATGTGGGTATCGGGCCAGTCCGTAAATTATCCATTACCCAAACATATAATTTTAATATACAAAATATTAATTATATTTAATCTTACTATAATCTAATATCTAAACTTATAATTATAAATCTAAATCTCTCAATTAATTTTAAACCTAAATACCCAAAGCAACTAAACTATATAAAAATTATTTATCCTATTTGTCAAAATTTTGTAAAAAATATTCAAATATAATTAAATTTATTATAAATTAACAAAATAACTACATTAAAAAATATAGTAAGATATCTAAAACCCGAATCCAAATGAGTTATCTATATTCTCAGCCCTAGTTGAAACTATATTTTAAATAAATCATAGTATAACTAATTAAGAATATTTTAAGGAGATTTGGTACATATGTTTATGTCTA
IP-Pva-1-9888	TGCTGCTGAAGCGAGTGGCTATCGAACATGAGACGCTGACATTTCTCGAGAGCTTCGTCTCTTTCTTTGATGGTTTTGGTTAAGATGTCTTTGAGATGGATCAATTGCTCGTCTCTTTTCCTTATTTCTTCATAAGCAAACATCTTTGTTTGGTCCAGCTCTAGTGTTGTGTACAGTAGAGACTGTCTTATTTCTTCTGTTGTCTGTAAAAAGTCGTAAAAACACTCAGACACATAAATCAAGAAACAGAGGAAACAGAGGAAGCAAACAAAAGAAGAAAGAAACATGGAACCCTTAAATTGAGCAACCTCTTGCTAAGAAATGCAAAATATGAAAAATCTAGATGAATCGTTAACAAGTAGGTGTAGATGCAGGGTATATTAGATAGACCAAGGAGAAGAAAAACAGAAAACCCTCGAGAAATTTCTTGTTTTTGGACAGACATTATGTGCCAGTTTAAGCAAAATAAAAATTGAAAGAAAAGGAAGGCAAAAGCCAAAACCTGCCACTACTCACTCACTAGTGTTTAAAGAAACAAATGAAACTCAAATTAAGAAAGAAAAACAAATTTACCTTTGCGTGAGAGTAGTAAGGCCAACCAAGAAGAGCATTGCTTTGGTTATCCATAAAATTCAACTAAATTGAGGTTAAAAAGGATCTTCTGATTCTCTAAATAACTGTTCGTGTGTGTGTGAGAGAGAGAGAGAAAGAGAATGTGTTTTAACTTGAGGGGTTAGGGAGGGAAGGAGTTATATATTAGTAAAACCTTGTAGTGGACTGCTTAAAGCAGATCAAGCTTTTTCAGGTAGCTCTCTTTCGAGTTTTCAATAATTTAATCGAATAACTAAGAAATTAAAAGAAATATAAAATGATGCTTCATGATTGTATCATATCTTGCAACATTATTTCAACTAACCCCACTTTATAATTTACAACGCGCAAACTATTTAGAATATTATTTAAAGAACAAAATATCTCACAAAACTTCAAAGTAATGTTAACTTACAATGTCAAAATATAAATTTATGAACAGCAGAGCAGACAAATTATGTCCCTAAACGTACTAAAACGTTTCAAAAATATAACTATAGTTCATGTCTTTTTTCAATCATTCTTATACATTCGTTTCAAGTTTAGTTCTTGTACATTAAACGATATTAAAAAAAATTAAGTGGGCGTATCTTTTTAATATATATTGCTATAGTTTTTGCCTTTTTCTTTTTTCTTTTGCCGTAAGTATTTGGTGGAAGAGAAGACCTTGGACCAATATCGTAGTTTACTGACTTTGGTCTCTCACTCACTCACATTATAGTCTCAACTCTTGTAAAAGTCTTTTGTTTTCTTCTTCGGTTTTCTTGGGATGTGCAATTAAGTTTCTTGTCTTTATACAAGAAAAATCGAGTAGCACCGAAAAGAGCGGGAACGAATGCTTCTTCGAACACCATTTTTCTTTTCTTTTTTTTTTTTGTTTAGAAATCAAAGAAGCATAGAGTCAATGCGAAGTGGATTCCACAGTCAGCAAAAGAGGCAAGTAACCAAACTTTTCCCACCAAAATATTGAGAAAAGTTGATATGGAATCCCTTTTTCAATTATTAAATCGATCACTACTCGTGGAATAAAAGAAGAAATGCTCTCACTACTCACATTCTCGTTCACAAATGTTACGTGAAAATTACAAAATAAACAGCTCATTTCTTTTCCGTTTTTAGTGGAAGATAACATCGCTAGATCATAACCGGGAGCAAGAGATATATATTGTCGGTTTTTTCTTATTATATAGTCAGTATAAAATCTACAATCAATAGTTAATTTTTCCTTTTTTTGTCAGCATCGATTATCCATGGGGCAGAATTATATTCAAAGTTATGAATATAATTCTTTTTATGTTAAAATATTCATATTCTTTTGTTTTGCTAATCGATCATTGGATATGATCAAGTATGATATCTAGTGTAATATAGTCTTTTTTGTAACTAGTGTAATAGTATCAACGTCAAAAAACTATATTTTGTATGTAACTGGACGAAAGTAATCAAATAAATATTTAGTTTCCTCAAATATTCGTCTATTATCAATTTGGACTGAGCAAATTAAGTTTTGTACCATGTCTTTACTTTTGGTCTAAAACTTGTAAATAAGGTGGCGAAAGATCAATTTTTATATCTTGGGCAAAAATATATAATCAATTTTTTGAAATACTTTGTTGAAAATGATTATTGACTTTTACTGCAAGTGGAAGTAAAGTGAATCTCCATATTTGGTTTGCTGGGCATCAGCATGTGTTAAGTGATAATCATGATGGTGATATTCCTAATATTAATTAATAATAGGGCCATTAAAAAGAGTGTAAATGATTCTCTCCTTCAACAATATACAGATGAATAGTATATATTATTCCCAAAAAAGAGAGGAAAAAAAGGTATTTCCAATAGTAAAAGTAAGGAGACAAGAGTTATCATTTCATGGTCTCTTTCACCAACATTAATCTAAGAGCATGTCAAGCAAATCTTTGTGTTTCTACTTTTCTTTTTATTGTGTTGAATATTAAGAGCTTCTCTCTTTCGTCTGCTTAGGTTTTCTGTGTGAATAATGGTCACGCACGAAGATAATGTAGCTTTGTTATTCGTAGTACACTTGTACTACTACTCGTGATTTTTATAACCTATACAGTAGTGTATAAATGTACACTATAATATATAAATCACTAGTACGTAAAAATGACCAACTAAATATATATGAGCCAATAATAGTATTTCTAGTCTGTGTTAAATGGGTTTAATTAGCTTAACTAAGTTGCGGAAGAACCAGTTTTTCATATTATTATTTTTTTTAATTATTAAACTGAGGCTGATCTAACCAACAATATTTAATAATATTGTGCATAAAATGTTGTTGTTGCGATATAAGAAATGAGATTGTGGAAAACTGGAAATTATGGAAAATCTATATGCGAATCGCGATAATGCGATAATATCTACTATAATTTTATGTTTTGTATCGTGTTTTCTTTATTTAGATATTATGAAGAATTGCTATAGATAACAAGCTAAGAAAAATGTTTTCTTAGATATGGAATAATCTAATTGTTGATAACTAGTCTTGAGTTAGAAATAAATAGACATTGTTATTGACTTCATAGATCTCTATATCACTTACAATATGATTTTGAATATGATGACCCAGTATCCAATATCTTGTTATGCCTTATTAATATGTTGGCAATATTCGCAACAAAGATAATTCAGGATAAGAGATAATAATACGACGCCACAAACATGGGAGCTATCCATAAATGCATAGGACATGCTTTGCTTTCATTCTTCACTGTCATCATGAATGGAACAAGTTTGTATGCGTAATAATAGTTTTATCCAATTAATTAAGATCCTTAAATTCCATATTAAGGGAAACTATTTTGTCGGCCAATAATTCAATTCCTCATGATATGCCTTTTAAAGAAACATGTTAAGAAACATGCGAAAACGAATTTACCGTTGTGGCAGTTAAAGAAAGATTCAATCTCATTTCTCCATATATGCCTTTTATTCATCGTACACGGCATCATAATTTACACTTAATTAACATTCCAAAAATCGCATGTTTAACATTTAGCATGCAGGACCACAATAGATAATTGTCAAAGTCGGTCTGTCATGCATGTTCTTCATTAAGAATATATAGAATCGATTGAGTCTAAAAATAATTATTTGGACGTTAAAAAGAATCTTTGAATGACAATGAATAATTGACAACACATATCAATATGTCATCTACTAATTTAGGTTTCCGTTTACTTTATATATGAGATTCTTAACAATTTTCAAACATGGCATGTATAATTTACGAATATTGTTTTGTGTGTGTGTGTCATAAAGTCTATGTGTATTGTTTGTGGACTTCGACTTCCGAGTGTTTCTGATACAGAATAACATCCAGTTGTTTTTCCAGTAAGCATGCGAACCATTCGACAAGTTCTTTTTGTTCCTTCTTGCATGTGTTGTGTGTTAGAATTTTGTTGACTAATTAGCCCATCTCACGTTGTCTAACAATTTTAGTCGTCTTGTGTTTGAAAACATGCAAAAAGGAAATTGAAAAACTTAAAATATCTTAAGGTTTCAGTTTTCTCGAATTAGAGTCAGTGGCGGACCCACTAAAAAAGAAGGGGTGTCAGTTGACCCAGGTTAAATCTAGAAATTAGATTTAATGCATTGAAATTCTTAATGAATAAGTAGCAAAGTTGGTAAACCCTTTATTGATGACACCCCTAAACCTGAGATCGATCCTACCATGTTACACTTTTGAGTAATTTTTGTTGTTTTACATATATGTATGACACCCCTAAAAATAAATTCTGGGTTCGCCACTGAGTAGAGTAATTAAATGGTTGAAGATTTTAGTTTGTTTTTTTTTCGTCATGTTGAAAATTTTTTGTTTAAAAAGGGAAAATGACATGAGTTCCATTGAGCAATCATTTATTTGTAACGTAAAATATAACTACTCACAATCCTTTTTTAAGGAAAATAAAAGGTCTCTTGTAAATTAAACTGTTTTGTGACATTTCAACTGAAGGTTTTCTCCTTTCTTTCTTTAGTTAAAGTGTTATGATTTATGACTTTGAAGAGGTGTCTGAAAGGTATTTAAGCCATTTCAGAGATGTCAAAGCCCAATACCCAACCCATGGGCTTCTAAACCGGTAGGACAATCCTGACTAGAATTCAAATTCAAGTGGCTGGAGTTTTAGAAACAACAGAACTCCTTCAGTCCAAATATTTACAATGGGTTGCGAAGTCCTTCAAGGCCCATTTTGGGTCTTAGATGAAATTATTAAATTAAATGTTTGTTGGAGTTGAAATAAGAATCAGATAATTAAGTAATCTTTAGATAGTTTAAAAATATAATATATATATATATATATATGGAGAGTTTTCTTTTTGTGTTTTGTTTTTAAATTGTATTTGTTTTTATGAAGAACCACATTGGACACACTTCAGGTCACAGTTGGACTTGTTGAAACAAGACTTGTAGAGAAAAAAAAGAAACTTAATAAAACTGGTATAAACAAGGTTTTTGTGCAAAAACTCAAAAAGTAACCAATTTTTACAATTTTCCCTTCAATTTTTTAAAAATGCAAAATAATCTTAAAAACTTCAATATAATAGATAATATATCAATTTTCTCTATTGCCAAGATTTTAAAACTTTGATAAATTATATATTAAATTGAAGCCTTCGAGACGAGAAGCTCAACACTACATTTAAAATTTTAAAAATCAAATGTATGTGATGGTGAAAACGTTTACAATATATATATAAAGACTATATATTGCCAATTATTTTAAATTTATAGGATTATTCGGCATTTTTAGGAGATAAAAGGTAAAATTGTAAAAACTAACGATTTTTAAGGATTTCCGCATAAAATAAAACTGGTTTTTTTTGTGTTCTTTTGTTTTTAAAAGGTTTTTCTATTTGTTAATAAAAGGTTTCTCTTGTTTATAAAAAATAATGCATATAGCTTCTTCCTTCTGATTTAAGTCTAAGCGACCCCCTTACCAAACATATTGCTTCGATTGTAATATTTTTACAATAACTATCAAAATATATCTAATCTACGTATGTACATATAGACATTATATAGAGAGAAAAATATTTAATGAGAAGAATAATATATGCCGAATCATGAATGCCTCGTGAATTCATTGAAAATAAGGAGACTGAAAATACTATAGACTATTTATTATATCTATAGTCAAACCAAACAGCATCCGAAGAGATGGTAAACAGTCACAACGTATAATTTTATTAGAATAGAGATGTGGTTTGGGATTAACTGATTGTTATTAGTGTCGTTATTGTGTCACCGTTGATATTAAAATTAGATAAAACGAGTGTATATGTATAATGTATATTTCAAAATGGTTGATTTGTAATTTTCTATACATCAACACAAAAGATCCAAAGTTTGGAGTGTTCAATTGCCCAAAAACAAATCCATCTAGCCTCGTCCAAAACCAGATGGCAGATACAGAACCGGAAAAGAAAAGGTTCCATGGCTACGCTACGCAATGCAAATGATTTGAATCTGATGCTAAGGCTATGTCGCTGTATAAAGATTTCTAGTTTCCTTCTGATTCAAAATCATGACAGTTTCAAAAATAAAATAAAAAATCAAGAATCGTATCATAAGTTGTGAATCAAACGATTGTGCAAATATATAATTAGCTTGAAGTAGTTTTTGCATGTAACTACCAATCGTCAGTGATCGATGCTGCACCATTGTCAAATAAACTATACATTTTTCAATTACCACCAAGTATAAGTTAGGCTGGCGAAGTAACAAAATTGAATCTATTATTAGAATAAAATACTAAATATCATTCCAATTGAAGTAAGAAATATATTACGCCAACCTTATCCAATAATTCCAATTAATATATTTTGAACAAAGTAATGAAAGGAAAAAAAAAACGCATCAACCATAGTTGGCAAAAATAGTCGCTCAACGTTAAAATGGATAAATTTATAGTATACTGTAATTTTCATTCAATTCAATTGTCAATACTATACATGCACGTAAATCCATTTTTGTCTCTATGTATATAAATATACATGTAGCTTTTTATGTTCAGATGGGTAAATGTGTGAATTGGGTTGGTTACAATATTAAATGTTGCATTTACTGTAGTCTATCTAGGTGACTTAAAAATGCGACCAATCAGTAGCTGAATTCTTATTAAACAATAAATACACCCAAATTTTAACAGATGCCGTTACTAATTAACCATTTTGTGATTGGTACAACCACTCTGATATTCTTTATCCATGTTGTTGTGACGGTAGATTTCGTTTCTTAGAACATTCAAAATTTTGTGGGGGATATAGTATGAAATTATGTACGGTGACTTTGAAACCGTGACTGATTAAGTGATTAAGTTTTTTGGAGGATATGAGGCTAAAGATTTGTTTGAAACGTATATAAAACTAAGTTTTGCAAACTTTATTATTAGATTAATAACAAAAACCTAAACAAAAGATATTCGCCTCAAGAGTCAAGAACACTCATTTTCTCTTTAACCTTTCATCTATTATTTGCTCCAAATCACAGCAGAGACCATAACAAAAAGCTGTTGTATTTTAGTATTTATATGCTTCTTTTACAACATACAAAAAAAAACTTTATTTCGTCTTCGTTGTCTTACCAAGTGGGCATTACTTATACCTAAAGATAGAAGATGTCCAGCTTCTATCATCTTAGGCAATGTCCGTGCTCATAACCACTTTTCTAAGTCTTACTTATAACCACTTGTCTACTTGAATTGATTGGTGTGATGATTAATTGGCCATTGATAGAAGTATAATTAGGACAAAGTAAATATGGTTTTAATGATATCTAACCCCTTAAATAATCATATACTCCTTCCCTTTCACTATTTAAATGTTTAATAACGTTGCATGCATATTAATAAGTCAAAATATTATTCTTAAAAACGACAAGATTATGACAATACTAAGGAGATACTACTATACTTGGAGAACAAAACAAATGTATACAAATTGTTAGCCAACCAAAGAATAAGTATACGAAGCTCATGCATGTATGACACAACGACACATTCTGATAACAACCAAACACTTCCGAATTTAACAACTAATGAATAACATTACAAAAACAATGGATTTTAAAGTCTTTTTCGTGTGTGTATGTAAATGTGTTGCACTCTTTCTCCCCACACACAGAGTCACAGACCCAGTGGCCACTGGCCAGTGCCCTTGTAAGCTTTTTAGATACCTTTTGCATTTTTTTCCAAGCCCCACTCTAAATATATTTATAATATATAATATTATAGTGGATTTGTTCGATTACAATTACATGTTATTATTTTCCAAATTTAAATCCGAATTTTAGATACTAGGTTGAAAAAACGGTATTTTAATACTCGTTTGGGATGAAGTACGATGTATTTTTGGCTGCTCATTTTCTAACTGAAATAAAAAGTTATCTTATTTTTATGTAGGGACTATTAACAAAAAGGCTAAAAAGAGTTTAGAAGAAGAAATAGGCTAATCTTTTGATAAGAAAAATATACAGTTTCTGATTCAAGGTTTAGAATTTATATTTGTTGGATTAGCTTTTAGGCTTCTGAGTTTAGTTTTAAGGGTTTGGAATATATATGACTGATAAGCGTATGGTGCAAATTGCATTGTATATCCCATCGAATTATTAATTAACTTAGTTTCATTAATTTGTCAAGTTTCATTTCTTTCATTATGAGAACTTTGTAATCAGAAGTGAGTTATAAAAAGTGTATTTAAAGTCACATCTAACTTGTCATTATTAAACTACAAATGATAAACGTAATCCAAAAAAGCAACAATTAGCTTATCAAGACACATTTACATAAAAAGCACATGCCCCTCACGGGATCAAAACATCCCAACTTACCAAAATCCGCAAAGTAATGATCACGGAGCCAACAAGGGCATTATAGTCATTCCACGTTATCTGCTACGGTTACGAGAAACTTGACCAGCGATGAACCCGAGACCATTGCCGAGCTCTATAAATTCTCTCTCTAAATTCTCTCTGTACTCTGAAAAAAACTCTTTTTTTTTTTGTGTGGGTTTCTTAATGATTTGTTATGACCCTGTTGGATTCAAACCAAACCCACACGAGAGAATGATGAGAAGTAGATCACCGGTTTTGTAATTCTTTCAACGACTCTTTCTCTACATTTCTCCCAAATCTCTGTCTCTTGAGTTTGATTTAGCTAAATCAAGCAATGTCGCTTGACATAAAGAAACCGAACATCACCAAGACGAAGAAGAAGAAGACAGGTTTCGTCGTAAAAATGCAGCTTAATAACAACAGAGGAGGAAATAAAAGAAACATCTTTATCTTCTTCTTCTTCAGAAACTATTACACATGGATCCTCTGGTTTTGCCTCTCTCTGTATTTCTTCACATCTTACTTCTCCGTCGAAGACCAATCCTCACCGTCGTCAATACGTCTCTTGTCTAACCACAAAACGTCGTCGTCTCTCCCATCTCGTGCTCTCATCGAATCTTCCGCCATTAAAACCACCTCCATTGGTAAAAAAGCCTCGATCTTTATCTCTTCTCTGTTTCAAATCTTTCACTTCTCCTCAAAAATTGATTTTTTGGGGTCTCTGATTAAAGGTTTGTTCACCGGAATGAAGATATACGTTTACGATTTACCGGCGAGTTATAACGACGATTGGGTTACAGCATCAGACCGTTGCGCTAGCCACCTCTTCGCGGCGGAGGTAGCTATCCACCGTGCACTTCTCTCCTCCGACGTCCGTACGTTAGACCCAGATGAAGCTGATTACTTCTTCGTCCCTGTCTACGTTTCTTGCAATTTCTCCACATCCAACGGCTTCCCTTCTCTAAGCCACGCTCGCTCTCTCCTTAGCTCCGCCGTCGATTTTCTCTCCGATCATTACCCATTTTGGAACAGGAGTCAAGGCTCTGACCACGTCTTCGTCGCTTCCCATGACTTTGGCGCATGCTTCCACGCAATGGTAAGCTCCAAAGTCCTCATGTTTAAGGGCTTCCATGCCTAAAGTTTGTTTTTTTAATTGATTTTTGATTGGTTTGTGTTCTGTGAAGGAGGATATGGCTATAGAGGAAGGGATTCCAAAATTTATGAAGAGATCAATAATTTTACAAACGTTTGGAGTTAAGTACAAGCATCCATGTCAAGAAGTCGAACATGTTGTGATTCCTCCTTATATTCCACCGGAGAGTGTTCAAAAAGCTATTGAAAAAGCTCCGGTGAACGGACGGCGAGACATTTGGGCGTTTTTCCGGGGAAAAATGGAAGTCAACCCTAAGAATATTAGCGGACGCTTTTACAGCAAGTGCGTTGTGTTAGCCAAAACCTTTCACATTTTTTTCTTGTTGACTTTGACTTTTGTGTTTTTGGATTTCTCGTTTAATTTACTAAAATGCCATTTTCTCCCGGCGTGTAGGGGAGTGAGAACGGCGATTCTAAAGAAATTCGGAGGAAGAAGGCGGTTTTATCTAAACCGGCACCGGTTTGCTGGATACCGATCAGAAATCGTGAGATCAGTGTTTTGTCTCTGTCCTTTAGGGTGGGCACCATGGAGTCCTAGACTAGTTGAATCCGCCGTGTTAGGTTGTGTTCCCGTTGTTATCGCCGATGGGATTCAATTACCGTTCTCGGAGACGGTACAATGGCCGGAAATCTCACTAACGGTGGCGGAGAAAGACGTGAGGAATCTACGAAAGGTTTTGGAACACGTGGCGGCTACTAATTTGTCTGCAATACAAAGAAACTTACATGAACCGGTGTTTAAGCGGGCCCTCTTGTACAATGTGCCGATGAAAGAAGGAGACGCCACGTGGCATATTCTCGAGTCGTTGTGGAGGAAGCTCGATGATCGGTCGTACAGAAGGTCAAGGGTTTTAAGCCAACGAGAAGTCGACATGTAGGATTCTGTGTCTGAATGGATGCTAGGCTGGAATTTTTCGGACTGTTTCGGAATTGGTTAACCGGGAATGTCTCGAGTGGGGTCCACAACGTGAGGGGATTAACTCGGGCACGTGAGATGTTTACTGAGCTGGCAATTATTGAGTGGAATATTAACGTGCCCCAGGGAAGTGAAAGTGTAAAGTATTGCTGACGTGTAATTCTTTTGATGAGTAGGCATATAAATTCTTTTGAATATAGTTGATCGAAATGCAAAGTTATATCAAATGTCAACTTCAGTTTAACATTTAAAAGTAACAACTCTATCAAATTAATTTTCTTATATGAACTTACTAACTACAACTACGCAGCTAAATAATATTTGGTGTCAATTAGCAATATAACAACTAACAAGTTTAGTATAAGAAATTTTGGGTCTAGATTGATTTTTTTTCAAATGACATAAATTATCTAAGTAAGGTGTAATATCCATACAAGTTACTTTAGTATAATGCCGTTTAATATCCGAATTGTAGTTTTATGAAAAAATAAAAGAAATAAACATTTATCTTCATCCAGAGAACAATTTTAAATGAAAAATCCAACATAAAATTTATTTAGTTAGAATACAAATAAATTAATTTACAATCGTTTAGTTCATTCTCGGAATTCTGACATCGGATGTAAGTAAAATGACCAAAACTCAACAGTAATATGACCACATCAAGACCACATCAAAACTCAACACTAGACACTTACGAAACCATCCATGGTCTTGTCTTTGCAAGACCACATTATTTCCATTGGTTTTTTTTTCCTTCTCTAACAACATATAAGCTAGAAACAACATTATTCGTTATTGTGTTCTTTCTCATAACAAGTGTTTTTCATTATATTGTTGTACCAACTTTTATCGAATTAAGTTTCCTATATAAAATTACTTATTAACTACTACCACATAGCTATATAGTATTTGGTGTCAATTAGCAAGAAGTTTGATACATGAATTTTGTGTAAAGACAGAATGACAAACATTGTTTAACTAAGTTGCAATATCCATATAATTAGCTTTAGTATCATGCAACTTTATTTCACAGTTGTAGTTTTATTCCAAAAATAAAAGAAATAAACCACAATTATTTGGGTTTAAATTAAACTCAAAAGCTCTTGTTTATCTTCACACAACTAATTTTTTTATAAAAGAAATAAATCCAGTATAAATCTACAATTTGTTTTAAAGAATACAAATAGGTAAATTTACAATTTGTTTCTAAATTCTTCTATAAGTTCTGACATTTGATCTAGCTAACTAAAATGATCAAAACTCAACACATTAAAAAAACGCTCTGATCGGATCTAAAAATTTAGTTGACCATCTTTAAATATAATTTATGGATAAAATAAGTAAGAATTAGGAAGATATAATTGGGAAAGTAATGAATAAAGATAAAATAAAAAGGATGGTGTTTGTATAGGGAAAGATGAAAGACAGAGCAATGTGAGCAAGAGACAGCTAGTGTGTCAGAAGAAGATGCATATATCAATAAATGTATTGTCTATTAAATTCTTATTTACACATATTTTTTGAGGCCCACATTACTTTCTTATCTTATGTCTTGTAGACATCACAAAACAATAAACCAATCAATATTATTGTAATACTATAAGTTACACAATTATCTATGTTTTAAACCTTTAATTCCTTCCACTATCGAATACACTTAGGTTGATCTATATTCTTTTAATTACAATTAGCGGAAATACAAAATCATTTCGACAACGAGCACAGTTTGGAATGATTATCATATAACTTGTTAGAGTGAAATTGTACTAGTCCAAAATATCAACTTCATTCTATATTTCATACACAATATGTTATTTTTTTATGAAAAGAAATGAAACGTAACAATCTCGCTTGACTTGACTGTATGAGCATTATTTTCTTAACAAGTTATTTGATACATGTAATGTAACCCCACAGTTAGAGAAAGTAACAAATATGTGTCGTACAGTTGTTTTGTTCTAAAATCGCAACAAAAACAATGACCATTAACATAATTTTGGTTCGAACGAAAGTGACACAGTAGCTCATCTATAATGGGTATGGTCATTGCCTCATTGGTCAAGTATCATCCCTGGCACTAAAGATTGGTTAATTGGGGTCTGCTGGATCCATATTGGACCTATTATCTAATATGAACGAAAATTATATAAAAGGGCCTCCAAAAATTTACTTTACTAAAAGGCCCAATATTATGTTGGCCCGACTTTGACCATACTTCTAGGCTCTTTTTTTTTTGTTTGGACATCATTTCAGTTCGGTCTGACCGTTTACGGGTTTTTTTTTTTTCCAAACCAACAATTCCTTAAGTAAAAAAAAAAACATAAGATAAAGTATCATTCTTATTTTAATAGTTTTGGTCCGCCAGAGGCATAAGCATACAAATATTCTTTTCTCCTAAAGTTTTAAGAACAGAGCAAGGTTATAAAAAAAAACACAAGTCGCAACAATGGAGAGAGTGATGAACATCATAAAGCCAAAACCTGATCCCAAACAACTGTTGCGTGATTGGCAACGCAAATTACGTCAGGAGTGTCGTAACATCGAACGCCAAATCCGAGGTTCTTCTATTTTACACATCTTCTCTCGCCTTTTTCTTATGGTCAATTTAGGGTTTTCGAAATCTAATTGAATTAGATGCTAGTTTAGATTAATTGGATTGAATCTGGTTGATCGCACCCAAAAATTGCGAGAATTTACTCTGAATCAGATTTGGATCGGATGATTTTGATTGGTGTATGAATTTTTCGATTTGATCATATGGGTTGGGTTTGAATCTATGGAATTTTTAAAGTTTTGATTTTGTTCAGATATACAGAAAGAAGAGAGAAATGTACAGAAAGCTATTAAAGAAGCTGCAAAGAGGAATGATATGGTCTCTGCTAAGGTTAGAACCCAAAAAGTCTCTGTCTTTGTAAGCTGCAAAGAGAAAGTTTTGCTCTCTCTTCTGATTTGAGTCTTTGGTGTTCTTAGGCACTTGCTAAGGAAATTGTGAGTTCAAGAAGAACAGTGAACCGGTTATATGAGAATAAGGCACAGATGAATTCTATATCAATGCATCTTGGAGAGAGTGTTGGTAAATAAATCTTTTGTGTTCATCATTTGTTATTACTATGTTTTGTGATGTGGTGGTTTTCTTGAACTTTGTTCATTGGAAATCTGCAGCGATTGCTCGAACAGTTGGGCATTTGTCGAAGAGTGCAGAGGTTATGAAGCTTGTTAATAATCTCATGAAGGCTCCACAGATGGCTGCAACAATGCAAGAATTTAGCAAAGAGATGACTAAGGTACCTTTAATTGTTTCCTTATCTCATTGTTATTGATACGTGTTCTCTGTTTGATGATTCAGAGTTATGATCACTGCTTAACAGTTAGTATCTTTGTTTATAATCCTGAGTGTATTCTTTGATATGTGCAGGCCGGAGTTATTGAAGAGTTTGTGAATGAGGCCATTGACAATGCTCTAGATTCAGAGGATATGGAAGAAGAGATTGATGAAGAGGTTGATAAAGTATTGACAGCAATTGCTGGAGAAACCGCTGCAGAGCTCCCAGTAGCTGTTAGGAAGGAGAGGATAAAGGTACCTGCACAGAAGGCGAGCACTTCACGTGAGGTAAGATGATTGAACTTGAACATGACAAATGGTTGAGGCTTATAACTTCTGCAAGATTAGATTCTGAGAGAAAAATTTGGTTTTCTTCTTTTGCAGGAAGAGGCAGTTGCAGAGGGTGTTGATGATGAGGAGGAATTGGAGGAAATTCGAGCTCGGCTCGCTAAAGTTAGATCCTAACTGTTTCTAGTGACTCTTTTAAACGCTATTCTTGATTGATATGATCAACTTTTGATGAGAACACAAGGAGATCGCACTGTATTGTATAATATAAATGAATAACCATGCTTCAAAGTTCAAAATACATGTAAACATTATTGTTAACGAAGTGTTTTTTTCTTCTTTTTATGGTAATTTCTTCCTAACTTTTTCCTTAATCTAGAAAATATGGTTCAGCGATTAAAACCCGGTTTATTGTTTTTTCTCGGTTTATGTTTAGTTTACATTCTTAAACATATTTTGGCAATATTGATAAATGATTAAATATAACTTTAGGCTATATTGATTATATGACTTATCTGTAAATTTATCACTTGGTTAGGGCAAGTCATAATCTGAGTAATTAGATTGGGATAATATATTTGTTTATAGATCATACGTATAAAACGAAAAAAAACCTACAGTATAATGAAACGGACGTGACAAGTTAAATTATAGAATAATTTGGTGACGAATCATTCAATTCACAATATGTGGTTAATAGCGAAGGTGATACGAAAAGGGAGATATATATTTCCACTCGAAAATATACTTCCCAACACCGTACCGAATCAAAATTATAGAAAATTATTTAGGGGACATGACACATGAGGAGAGTATTCACGAGTCGTTAATACGTCGAGTGGCGACGACGAAGAGCTACCGGAGATAGATCCTAGGCAGAAGAATTAATCTTCCACAAACCCTAGGATTGCAATAAATAACACTCCAAAATCTCTAACAAACAAAAAGAAAAGAAAGTCAATAAGGACACTGCTTTAACTTATTTTTCTTGCATTGGAAATCAGTAAGGACATTACACCAAACCTTATTTACTCCTACAACATATACTCGTGGAGTGTTGACCATTACTCCTAAATCATAGACTCGTGGAGTGTTCATCATTCACAGAAAGTAATAATATCCGGTTTAATAGTTCGGTTGAGTCGGATAACTTAAGCAATTGTAATATGAGCTTGTTCACACTCTGTTTTCATTTCTAAGATCAAATACAAAAACTTTAACAAACTTTATTCATCTTCTCTCTCGTTCGTAATACAAAGAAGAAAAACATGGCGACCAAAACCTTCTCTCTCTCTTTCCTCCTCATAGTTTGCATCTTCTCTCAACTTTCATCTACCTTTGGTGATCCTTCCGTGAAAGATTTGGGCCAACACGCTGGCTACTTCAGCCTTCCGCGTTCAAAATCAGCCAGGTTGTTCCATTTCTTCTTTCAATCACGAAACAATAGTAGTGATCCTGTTGTGATCTGGTTATCCGGCGGACCAGGTTGCAGTAGCAGTAACCAAAGATATATCAGTTACCTTAAGGTTTATTACAATCCCTTCTTTCTTTTCGTTTCCATTGTGGACTCGCGAAGCTAAAGCGGGAATGTAGTGGCCAGCGTAAGACTCACCGGTGATATAGAAGTCATCTTTTGCTAAGTTTGGATGCTCTTTGAAAAAAGCCTACGAATATGAAGGTAGAACTCAACTCAATATAATTAATTCAAAGAAAAATTCTTTTGAAATTTTTGGAAGACCAACAACAAATCAAATAACCTGTAAGAAGTCGTATAGGTCATTGCTGACACTGTCCTCGTCATGCCTGAGATCGGTGCTGTCGTTCGCGTAACTAAACCCCGTTCGGATTGGTTGGTCCACGTAAATTAGATTGGATATCTATTAAACAAAAAAAATAATAGTTAAATTATGGATTAATTTGTTTCTTGAGGAACAAGAAAGGAACCAACCTAGTCCCAAAAAAAAAACCCAACCTAGTCCCAAAATTTGTGTCAGCAATGACCTATACGACTTCTTACAGGTTATTTGATTTGTTGTTGGTCTTCCAAAAATTTCAAAAGAATTTTTCTTTGAATTAATTATATTGAGTTGAGTTCTACCTTCATATTCGTAGGCTTTTTTCAAAGAGCATCCAAACTTAGCAAAAGATGACTTCTATATCACCGGTGAGTCTTACGCTGGCCACTACATTCCCGCTTTAGCTTCGCGAGTCCACAATGGAAACGAAAAGAAAGAAGGGATTGTAATAAACCTTAAGGTAACTGATATATCTTTGGTTACTGCTACTGCAACCTGGTCCGCCGGATAACCAGATCACAACAGGATCACTACTATTGTTTCGTGATTGAAAGAAGAAATGGAACAACCTGGCTGATTTTGAACGCGGAAGGCTGAAGTAGCCAGCGTGTTGGCCCAAATCTTTCACCGAAGGATCACCAAAGGTAGATGAGAGTTGAGAGAAGATGCAAACTATGAGGAGGAAAGGGAGAGAGAAGGTTTTGGTCGCCATATTTTCTTCTTTGTATTACGAACGAGAGAGAAGATGAAGAAAGTTTGTTAAAGTTTTTGTATTTGATCTTAGAAATGAAAACAGAGCGTGAACAAGCTCATATATTGCTTAAGTTATCCGACTCAACCGAACTATTAAACCGGATACTATTACTTTCTGTGTACGATAATTGGATAATAATAGAGAGTGATGATGAACACTCCACGAGTCTATGCTTTAGGAGTAAATGATTAACACTCCACGAGTATATGTTGTAGGAGTAAATAAGGTTTGGTGTAATGTCCTTACCGATTTCCAATGCAAGAAAAATAAGCTAAAGCAGTGTCCTTATTGACTTTCTTTTCTTTTTTTGTTGTTAGAGATTTTATAGTGTTATTTATGACAATCTTAATTATTCATATATGTTTATAACTGATTTCTTGATCATAAGTTTTATTTATCGAGATTAAAAAACAATTCTTGGCAATATTTAATTCGATGAGTCTTTTCTGTCATATAGACGTGGACTTGTGTTTAGTATATAGACACAAGGATCTATCTCCCCGTAGGATTCGTGGAAGATTAATTCTTCTGCCTAGGATCTATCTCCCGTAGCTCTTCGTCGTCGCCACTCGACGTATTAACGACTCGTGAATACTCTCCTCATGTGTCATGTCCCCTAAATAATTTTCTATAATTTTGATTAGGTGTTGGAAAGTATATTTTCGAGTGGAAATGTATCTCCCTTTTCAAATCACCTTCGCTATTAATTAACCACATTTTGTGAATTTGCAGACTGTTCTGGGATTTGGTCAATGATTCTAATGCATGTTTAGGATATCTGATTTCAAAATAATGCGATACAATATTAGCTTTCATCTTTTGTTGATTCAAGATATTTAAGATTTTTAAAAAACAAACTGAAAATCCATATTAAAATTTATTTAGTATCCAAAGTAAATTTGAATAAAGATGTAAAATCACCCTAGTTTTTAAAAAATAAAAATAAAAACGAAAATGGAGAAAAGGAAAAACATAGTAGTTTGGTCGGAAAATAATAAGGAGGTTCATTAATATGTAAATCACTTTTCTTTTCTTTTTTTGTGAAAAAATGAATGTAGTAAAACTTAAAAAGTGAAAAAACCCCAAATGTTATCAAATGTGACAAATGGGTTTGAATTGTAATCAAATGTTACAAATGGGTTTGAATTGTAAACAAAAGTTATCAAATGTTATAAATTGGGTTTGAATTGTAGTCAAATATCACAAATTTATATAGTTCGAATCTGGAAGTATAACGTTAAACGGAAATAAAAGATTAACTAGTTAATCCAAAACCTTGGAGGGATGAGATCGAAGGTTTTCTTGTTATTGTTCCAACTATAAAATCCATAGTCTTTGGCAAAAATGGAACACGAGTCTTTGCAGTGATCTTTGTCTGATGAATCGTACAAAACGAACCACATCCCGTAAGCTGCGGAACTTTTCTTATTGTAAAACGTTCCTACACATAGCGTATGTGATAACTGTCTAGATCCCGCCACTTTTTCATTATCGCCGGCAATGCTTGGGATCTCTATCATAATCTTTTGACCCAAAGGTACGGATTTGGACAGTTCAGGGGTTGGGCGGCACGTGACGAAAACGGGAACATTTGGAAGTGTTTGCATCTCGTTGGATACGATAAGTGTGGCGGCACGTGCAGATCCAGACCTAGCAAAGAGCATTAGGACCATGATCGATACCAATATAAGTGTGTCCATAATTTTGATTCGGTGTTGGATGGTATATCTTTTGAGTGCAAATGTATCTCCCTTGGCTTTTCATATATATATACATGAGCTAGCTTCAGTTTCTCAAATTTGGGCCATAAACAATATCTACGTTATAGGTGATTAATAGCTGAATCTATATGGTTACAAATTAGAGTTAACAATTTCAGCTTGGTACATATTTAATTTATGCTATTTACACTCGTTATGAAACTCAAACATAGGGTAGTTTTCAAAATCTTCCTTTTTAATTTATGCTATTTACACTCTTTACACTCTCCCATCGTACAAACACCTAGATCTAGCACACACATAGTAACTTCACATCTCCCCTAAAAACCTAAGACTTCATATCAAAAAACAAATAACAAAAATACAAGAAATAACTAAAAATTCAGAAATTCTTAGTTATATATGTCAAAATTAAAGTTTTTAAAAATGAGTTTTTGGGGACTCAAACCGGAACTAGCTCAGACTCTCAAATCATACACCTTCCTGAACCGATTTAAACCAAATATTTATAAAAACTCGAACGATTCTAAACCGTCACCTAAAATACCAAACGCGGGAAAAAATTCTGAACTGACCCGAAAACCCGAATGACTAGACCTAGTAAGCATCATAGCCGCTAAGAGATTTGTCTGGTGTGGTAAATTCATGCATGCACCTAAATTTTAATTTGGTGAATTGGAATTTTTTTTTCACTTGGTTTTTGGTTTCTAGAAGGTGAATTAGATAACCACTAAATCAAAATTTGATAGAAACATTGTATCGACGTTGATTGAATCAATAACATATTTTGAGCAAAAATTTTCATTTTTAATCATCTGGTGTATTCCTAACAAATTATAAAAGCTATAAGTAATGACTGGAAACTAATTTGGCTAAACATTAATCAATTAAAGTTATAAAATATATTTTATTTATAACAATTATATGGATAAGAGTTTAAGTTTTAGGACTTAGGATTTAGCATTTGGAATTGAGACTTTAACTTTTAATTTTTACTCTAAATTTAGTTTTTAGGGTAACTTAGAATAAAATATAAATTTGGGGGTTGAATATACAAGATTTGTTAACTTTTTGGGTTTTTAACTTTTTGGAATATTTTCTTATTTTTGATATATATAAACTTATATACTGAAATCACTTTTGGAAAGATATCTTCCATATATCTCTTCTTAATCCAATTTTTTGCCAAGTCCTTATATATCTCCATTTCCACCCTACACCCAACTCTCATACAAAGCAGGAAAAACAAAAACAAAATGGAGGCCAAAACATTTTTTCTCTTCATGCTTTTCATCTTTTCTCAGTCTTGGCTCTCAACTTCTAAAAGGATCCTAAACAATCCCTCTGTTTTCTCATCGTCTTTGAATTTTTCGAGTGGTAATGCAGAGAGACTTATAAAATCATTCAATCTAATGCCTAAGTATGACGTTAATGTCATCCCAAAAGGAAGCCTTGATGCTCCAAGACTCATTGAGAGACAAATTGATTTTCTGGCGACAGCCGGTTCCAAAAACGCTTCCGTTGGTCCTTCTGTTCAAGAGTTTGGCCACTACGCTGGTTATTACAGCCTTCCTCATTCAAAATCAGCCAAGTAAAGTTTTAATCTGTTCAAATAATGATTTGCTTTAATGGAGATCAATCTAGTAGTTAGTACTTAGTATAGATAAGAACACGTGTTTTATTTGATAATCTTATTAATTTTGGTTTTTGCAGGATGTTCTATTTCTTTTTTGAATCACGGAACAAAACAACCGATCCGGTTGTGATCTGGTTAACCGGTGGACCGGGCTGCAGTAGTAGTGTGGCTATGTTTTATGAAAACGGTCCGTTCAAGATCTCAAAGGATTTGTCTCTCTATTGGAACGATTTTGGCTGGGACAAGGTTTGACTAGTTTAGTAGAAATAACATCTTTCTTGTTACTCAAGAAACATATCTATCTACAATAAACATAGAAAAAATGCATTTCTTCTTAACTCTTGTTTTAATAGGTATCGAATATAATCTACGTGGATCAGCCAGTCGGGACTGGTTTCAGTTACACATCTGACGAAAGCGATATCCGGAATGACGAGGCTGGTGTCAGTAATGACCTTTATGATTTCTTACAGGTTTGATGGTTGTTGGTCTTCCAAATTTTGTTATCTGTATTGTTCTTTTGAGTTGTAGTGACTTTGGCTCTATCTTTGAATTTTGGTAGGCTTTCTTTAGAGAGCATCCAAAATTCGTAAAGAACGATTTCTTTATTACCGGTGAATCTTACGCTGGTCACTACATTCCGGCTTTGGCTTCACGAGTTCATAGTGGAAACAAAAAGAAAGAAGGGATTCCAATCAACCTTAAGGTAAGTGATCACAATGGTTTTGTTTATGGGGGGACTAAACCAAATTTTCTTGTTTAATCTCGATTGAAATCAGGGTTTTGCGATTGGTAACGGTTTAACCAACCCGGAGATCCAATATGGTGCGTATGGGGATTATGCACTGCAAATGAAGTTGATTTCAGAGTCTGACCACGAGAGCCTCAAGCAAGATTACGTTGAGTGTCAAAATATAACCAAAAAATGCAGTAATTTCAATAAAAAGCTCTTTCTTCTTTATTTTCGTTAGATACATATTGTTCGAGTTAAAAGATAAGAAACTTATATTTTGTTAATATCAGGTCTTGGTGGTGGTTTAGTTTGTGATTCTGCTTTTGAAGTTTGCACCAGTATCTTCAACAAGATAGTGGCAAAAAAAACTGGCCTAAATGTAAGCCTAAAAAACCTGAAACTGATTGTGTTTTCTCAATAAAAATTTTTTTGTTTACGAGACTTCCTCGATTTGTTTGAAGTATTATGACATTAGGAAGAAATGTGTGGGGAGCTTGTGTTATGACTTTTCGAGGATGGAAATATTCTTGAACAAAGAAAATGTACGAAAAGCCTTAGGAGTTGGAGATATCAAGTTTGTGTCTTGTAGTAGTACAGTTTATGATGCAATGCTAGAGGACTGGATGCAGAATCTTGAGGTCAATATCCCGACTCTTGTCAATGATGGAATCAATCTTCTAGTTTATGCTGGAGAATATGATCTCATTTGCAATTGGCTTGGTAAGATTTTATTATAATTTCCCGTTGCCATAATTATTTTTTATAAACATTTTAGGAATTTTAAAATAGGTCAAAAGTGTAGTTTCATTTGTGCTATCAGTTTAGCTAGTTTTAGATGATTTGGGTTATTTCTTGAATCAAATATAATATCTACAGGAGTTTTAATCGTTATTGATTTGTTAGTGAGATGAAAATGGTTTTGTCTAGGCTTAGAGTTTTAAAGGGTTTGTCTTATACTCTCGACTATGTTAAGATTATGGAGCGGAATAGTTTCAAATTTTGGTATTATTCTAAGTTTTGATTAATTTTCTTGGGTATACAGGAAACTCGAGGTGGGTAGACCAAATGAATTGGTCAGGCCAAAAGGGTTTTGGATCAGCAAAAAACGTACCATTCTTAGTAGATGGTAAAGAAGCCGGTTTACTGAAAAATCACGGTCCTCTAACTTTTCTTAAGGTAAAAAAAAAAAAAAAGACGATGAACCATACCTATTTATTAGTGTAATTAATAAAATTGAAACTGAAATTTTCTTCTTTTTAAAGGTTTATAACGCTGGACACATGGTTCCGATGGATCAACCAAAGGCTTCTTTGCAAATGCTTCAGAATTGGATGCAAGGAAAGCTTACAACTCCTCCTGTACTAGGATTTAGTCAATGATTTTAAGATATAGAACATTTGATTTAAAAATAAAATGATATTAGCTTCATCTACAATTATATGTCTTTGTAGTTTTGAAACTATTTTCGATGTTTAAACATTGATTCTTGCCATAACCTTATATTTCTCATCCTTTGAAATTTAATGCCATGAACCTCATAACTCCTCCTCTACCCTTATAAGCCGTCTTTACTTTTTAGGTCGCAGACTCAGATTAAACTATCAAAAATAATAACGTCGACCGATTCTTTGAAAACACATTATAAAGTCTAGCCAAAGATAACTCATCTTAAAATTAGCAAATCGCTATCAACATCTTTCATCAAATGAGTCAAAACCTACAATAGTGTAGATGTGTGTCTAACAGTCTAAGTAAAATGAAAGATAATTTTAAAGTGATGTTAATTCATTTGGAAAATTAGCCAAAGGTAAATTCATTCTATTTTCCAACTGAGCAATTCCTTAACAACTCCTAACCATACCCGAACTTTTTGTTAAGAGAATTTATATAATTTAATGCTCTATAGGTGACTAATTTCAGTGCCGCTAAATGATTGCTAATTGAAAAGTTAAATCTAATCTAACGAATTTGCTATGACTTCAGTCATTTATTATGTTTGTCGAATCATTTGGCAAAAAAAAGTGTACGTTCTTAACACACATTTGCCAGTTAACTTGGCCATTGGTGATGTTAGACTAGAATAAACAAAACATATTTACGATTTGTTCAATTTTTTGCATATTTATACTAATTCCCCATTTATAATGCTGCATGGCCCTTCCATATATTTTTGGCTTTACAAATGACTAGATGAGTCAAAACGTACAATTTTCCAAGTGTACCCACGAAAACTTACAAATATAATTTCTTTCATCAAAACATATAAGGATAAAAAGAAAGATTCACCAAAAAAAAATAAGAATAAAAAGAAAGAGACTCATATTTTTAAATAATTTATAATATAATAATTCTAAATAATTGTAATGTTCATTTGAGAAATGCATGACAAGGATTCTATATCCTTTGATTTTTCTTGATGTTGTAACTTGTAAAGTTTCAATGTCACTTGCTACTTGCTATGTTGTTATTGCCTCCGCTTTCCTCTGCAACTATCTCTTCTGGTTGGATATTGTTAGATTCCTCATGGATCATTTGGTTTCTTTTACGTAATCTCTTTTTGTTCCTTGCATTATATCTCTTAAATTTCTCTTCCATGGACTCATTTTTATAGTGCATCGTTGATATATGTGCAGCAAACTTTTGTGAAGTGTCAAACACACTGTTACATTTGGGACATGTATATGGACCGTATTTCTCATATGGTAAGCTATGCGTCCGACCATCGTATTCAATATCTTTTCCAAAATCAAAATCTCTAAAAATATTTTCAAAATTTTTGGTTGGTCTACAATGTCTTTTCACGGGTTGACGATAGGAAACATATTGGTGAGGGTTCTGTTTTGGTGAAAAAGAAATATTGTCTATATTCCTAGGAAATACGGAAGCTTGATGTGGAAAAATGGTATTGAGGGGTGTAGGATTCAAGATCTCGCATTGGTTTCCAACATTTTTTTCAACAAAATTTGAAGGGTAAAAAGGAGGATTGAAGATGTTGGGTTCTTTGGCACGTTGATATTCATTTTGGGAGGTAATAAGATTATAGGTAGGGACAATAGCAGAATAGCTATTTGTGATAGTTTGAGTAATAGAGATTTGAGAAAGATGAGGGTTATTTGAGTTTTGAGTTATGCAAGGCATCCCAAAAGTGGAAACCATGTTTTTTCTCATATGATAAGCCATATGTGAATTGTTAAAACCAAAAGAAGATGAAGAAACATGTGAATCTTGATAAAAATTAAACACACGAGAGGAAGAAAACAAACCATGATGATTCGTGTGGTCAGAAGTATTGAACATTGAGTGAACCATCTTAGACTCATGATTCCTAAGGTTGGAACTCATTTCGATGGGAGTAAAACCACAAATGTTCACAGTATCGTCAACATAAGAATTTAGGCCATTTGGGATTGAAGTCATTTTGAAAATCAAGAGAGCATATTTTACATTTTCAAGAATGTCGCCTTTTATATTGATATGTACATATTAATAAAACAAACAGATAAATTCATTATAAAAAAGATATTAAACACGAAAGGAGAAAAATCTAGTCCATATTTAATATTTTGAATTATAATAAATTTTTATGCATGTAATCTTCTAATATTCATTATTACTTTTGAACAAAAATAAAATTCTATGTGTATGCTAATATTTTGATAAAGTAAAAAAGTTCTTTTTATTTAGGCAATGATCTCGAAATCCTCTTCTATATATTGCCAATGTTTTTGGACCACTAAATACTTGTTGACTCCGTTTTTGTTCATCTGTTTTAAATGTTAGATATAACTTGAGTTTTTTTTAAAAATAATATATTGCTTTTAAAATTAATATTATCAGACTTGAGGTTTTTTTATAACATTTATTGTGTAGATTTCTAATTATTTGTTTAAAAAATATAACATATTAGATATAATACATAACTATGTCGAGATTTGTTTTCCAATATTCGCCATCAACATTATTTTCAATATAATAAGTTTTATATGAAATCCATGGAAAGTTTATATAGGATATTTAGATAAGCTTTTGATTTATTAATAGAAAATTGGATTTAATAACTTTCTATGTATCAGATATAATGAGTTCATATAATAAAAAAATTGAAAGGGAAAAGGAAAAATATAAAATAAAATTATCTGACTGGGTTAAAAATAATATTATTTTTTCTTATGGCTCTATTTTTAAACAACAAAATAAGAAAAATACTACACTTGATATAATTTGCTTAGCTAAGAATTCAAAATATAAATTAAACTATCGATTGGGTCAAATTTATTACCCTTTTCATAAAATCTCTTTTAACATACTATATAGTAAGGATATATACTGCTGGCATAAAATTACTAATGTCTATTTGTAACAGTGGGTATTAGGTAACAACTTTTATAATTAATAGGTTGAAAAATATCTGTTTAATATTAACATATAATATAATTTATAGGTTGAAAAATATCTGTTTAATATAACATATAAAGTATATATATCTACTAGATTTTAACCCGCGGTATACCGCGGGATGATTTATTTTTTAAAAGTAATATATATTAAAACTTGCAAATTTTATTTTTATAAAATATTTATATTTTTACAGTTTATAATTATTATTAAGTATTTATATATATTAATTGTTATTAAAAATAATAAATTAAAGATTTAACTCGTATTGAAACGGTGGATTAATTATATTTTACTTTTTATTAATGTTGATTCAAAAACCCGTCCCTCCAAATCCGTCTTGCCAAAAAGCCATTTATTTTATTAATATTAATTTTATTTATGATATGACTCTGAATTATAATCTAAACATTTTAGCTAATAACATAGGAGTGCACCATATTTATTTAATAGGGGAATGTACCATATGACCCGAATGCACTTTTACCCAAATCCACCAAAAAAGTCTTGCAAAACTACTTTAGACCCGAATGTACCATATTTTTTTTGTGCTAATTTTTATGTGATTAAGATTTAATTGATTTCGTATATAAAATATTAAATTGTTTTACGAACTTATTTGTTTATAATTTGATAACAGATAGATATTTGAATATTCAGTATATTTTGCTTCAGTTTAGGAAATCTTTGATGACCCGTCTTTAAATCCAATAAGCCCTATAATTAAGAGATGAATATTATCGTTAAATGATTTTGGTAATCTTAATGATGTCATTAAAAGATTTTGTTTTTGATTAAATTTTTCTAATGGCATTATCATGTAATTAATTACAAAAATTAAGGTTACATTTAAAATGTACTTCCCAAATAATATAGTAGGACGATATGCACTTTTATCCAAATCCACCAAAAAGTCTTGCAAATATATTATAGAGATAAGAAACGATAGTTAGTTTTGATAGGTATAAGATTAGCAAATATATTAGTTCGCTTAAATTAGTTAAAGAATACAAATTGAAAAGGTATATTACACTTTATTCGAATATAGTATCAAAACTTATATAGAGATTTGATAATTTTTTAATTGTTAAATACTTTTTTTTTGTGCTAATTTTATGTGATTAAGATTTAGTTGATTTCGTATATAAAATATTAAATTGTTTTACGAACTTATTTGTTTATAATTAGGTAACAGATAGATATTTGAATATTCAGTATATTTTGCTTCAGTTTAGGAAATCTTTGATGACTTGTCTTTAGATCCAATAAGCCCTGTAATCTAGATATTAACCTGCAGTATACCGCAGGTAGGCTTATATTTTAGTTCAACTAAAAACTTTTATTGTAAAGATGATTTAAAAATATATGATATTATTTTATTTGATTTTAAATGTATAGTAAACTGTGAGTTGTATATGTTTTGTTGATATTATCTATATTATTTAGTGTTTAAGATTATACATTTGTAGTTTGATTATTAATTTAAGAGTTTCACCTGTAGTATACCATCTTGTATTAATATCGATCTAAACCCGTCAATTCTAGGATTTTCCAGCTTGTATTAAAAATTAAATCACATCTAATATGTTATTAATTATTGTAGTATATAAGATTATAAATTTTCAATATAATATGTATGAAATTGAATATAAATATTTCAAATTATGACATGTTACTCAGTAGAAAGTTTTCTTGAATCTATTTTTCACCCGTTATAATATTTTTTCATGTATTGAACAGTTTATATTCGTTTTTAAAAATTCAAATTATGGCATATGCGAAAAAACTCTAATTATTTTTCTATAATGATGATATTATTTTTCGGCAAATATAGAATCATATAAAGATAAGAAGTGAACTATAATAATTAATAAAAAATTAATATGATAATTTAGATATCAAATCTAATTTGTTGATTTTAATTGGTTACTTTTTTTGGGAATTAATAATGTATTTCGTTATTCTAATTAAACTAAATTAATTAAAATTTAGATATCAAATCTTATATGTTGATTTTGATTGGTTATTATTTTTGGAAATTAATAATGTATTTCGTTTTTAATTAAATTTAATTAATTAAATTAGTATTTGACTTTTTAATCCTCAAAGAGATAAATTAATTTACTCTTTAAATATTTATTTCTAATGGTATATCTATGTAATTACTTACAAAAATTAAGGTTACATTTAAAAATGTATTTCCCAAATAATATAGTAGAATATAATTTGCTTTTAGAAATTGATATATTAAAATGGTTTAACAGCCTGGCAAAAAACTTCAGTAAAATTGTCCACTTTAGTTTGCCAACCGTTGAGGAAAAACAGAGTTATGATACACTTAGTCAAACTAGAAAAAGACTCTTGTCTTTTTGGTATCCATCATCCAATCATAGTTTGACTCAATTAAATCTAAATTATTTGTTTTGTTTCAAGAAAATATAAATCAATCTCTTTTCGTCAACACATATATAGTAGCATACTTTTATTTATTTACTGCCTCCTTCACGCATATAAGAAATGAGTTGTTGTTTTCCTAATAATTCTTAATATGGATGCAATTATAATACTGATCAGAAAATATATCATAATTGCCTGTCTAAGAGGTGACGCATGAGAAATATTCAGTGATACTAATAATCTCTGGTGCAAAAGCAATTATGAGTATATATCGTTCTTAATTGCGTCTGGAAACCATGGAACACCAATGAGTCAAAAAAAAAAAAAAAAAAAAAAAAAAAAAAAACACCAATGAGTCAATACTGTTTTCCCTCTTATGCTAATTATTCCATACTATTTTCTACATATGCATTGAACATTACAACTCAAGGGCAGACGTAGGGGAAAGGGATTGATGCAATCGTAAATTGACAAAAGAATTAAAAAGCCAAAGATAACCTGCAGTTCAAATACTTTATTATTTTCATTAACCACTCAATAAATTACGAGCTTTAATTAATTTTACCTAGAAAAAAATATTGTTGACATTATTTGCCTCGACAAAGCTTCACCCAAAATCCAGTCCTAGTACTTCACATGATAACACGATTTACTCGAGTCAAAATCCGACGTATAAGACTACAAATATAGACCATCAACCATTTGACTAAAGACACCTTTTCTTATATAGAAAATATAAAATTAAAATAAAGATATTAATATGCATATTTTTAACTACAACATCACATATATATTTAGAATATTGTTTTTATTATATTTTACATTAAAAGAGTAGAATATTGAGGATACTAATTTGACATTCTTCACGGCATATAACATCTAGAAGTTGTAAGGCACATACATACATAGCTTAATTACAATGTGTATTATTATTTACCATGTTTAATTTCAGATTTGTATTTAAATTTTTTTTTTTTTTTAATAATTACTTATCAACCTAATATCCTATATGTTTGGGCTGTAGTGAATTTGCAGCCCAATTTGGAGATTTTAAACCCTTAATTTATCTTACAAGACTAGACAACATTTCAACAATAACAACTAAGTTACCAGTTTTACAAGAAAAAGAGAGAGGTTATTTCCCTATAATTATGACTAAAAGAATGTAACTACACGTATAAGTTCCTTTTGTAACACATGTAAATGTAATATAGCAAATGTAAGGAGTACACCACGAATCAGGAAACTTTTGTTTGGCCATTTGTACCATATTACTTGCACATTTGTGGAAATGAGTGTGTGACTATATCTGCATGCGTAAATCAAACACATGTACCTTAAATGATGTAAAACAGTAGATCTATCAATTGTACACATATATATGGATACATCGATGGGTCATTAGCTCTGAAGTTGATTAGTCGGGCCAAAAATACACCTGATCATCATGATATTCATATATGTATAGATATATAGAGCACATATCACGAAACTCATATATGTACATATATTTATATGTTTGTGTGAAAAAATAATTCAAAAGATTTATTCATGCATGCAAGTGTCCATCAAAGTAGTACGAATGAATAATTATGAAGGGTTCTTTTGGCACTTTACTAAATGTAATAATGAAAAACAACATTGGTAAGTCAACTCGTGATGATACATTTTTGGTTAATAGAATTTCACAAAAATTGAGTTTTGTTTTTTTGTCACTTTATAATCAGACAGTTCCATATAGTTCACTGGTCCGTCCAATGCAATCTTCTCTTCCAACATGTTTTCTTCCTTTTATCCGTGTAATATCAACAACACTTGGGACTGTTTTTTTTTTCTTTTTCCTTTTTACTTTTGAAATTCATGATGAAAACTAACTAGCAAGTTGATGTGCATATTTATGAAAATACATTTGGACGAATGATCAAATCAAGAAACCTGCTGATAATTTTAGTTAATGACTTTTTTTTTTGTCAACTCATTACAAAGTTCTGGATTTTAAATATTTGCATTTCTCTTGATATTAATGATTCAATTTTGATTGTTTGGAGTTTGGACCATGCGTATGCTGACAACCAAGTTACTCTGGATTTTGGTCGGGATATTCCAGACTAACCCCAAGTTATGAAATAAAAGACATTGAAATCCTCATAAAGAAGGGATAAATAAAGTTTATCTTTTGAACAGTTAATTTGTTTTAACGTAATTTTATCAAACGAAGCGCGAGCTAAAATAAAATGAATAATTGGAAATCTAATTTTTTCAAACACGAACAATAAATATGCATGCATGTCAATCATGTTGACTTCTCCATACCCATAGCTTTAGAGACAAAATGAAATAAATAATTGGTTCTCCAGATAATAATATATAATAATAATTGATAGGGTGTGTCCAAATCCAAGTCTCTTATTAAAAGGGCACATATTCAACTACTCCTCCATAAACACAAAAAGTCCATCCTAAAAGAAGCAAGTAAGAGATAACAATTTCTCTCTTTTTCTTTTCTCTTCTTCAAACTTCAATTCACTAACGAGAGAAATGGGAAGAGCTCCGTGTTGCGACAAGACAAAAGTGAAGCGAGGGCCTTGGTCGCCTGAAGAAGACTCTAAACTTAGAGATTACATTGAAAAGTATGGTAATGGTGGAAATTGGATCTCTTTCCCCCTCAAAGCCGGTAAGTTCATACACATGTTCTTAATCCTAGATAACCTTTTCGAGCTTCTAAGCCCAAATAAGAGCTTATGCCATTCTTTGTTGTGGTTTAAGGTTTGAGGAGATGTGGGAAGAGTTGTAGACTGAGGTGGCTAAACTATTTGAGACCAAACATAAAGCATGGTGACTTCTCTGAGGAAGAAGACAGGATCATTTTTAGTCTCTTCGCTGCCATAGGAAGCAGGTTCTCTAATTAATTCCTTTTGAAATCATCTTTAATCATATAAGATCCTTACAAAAAATGTAGAAATGAAATCATTTTTTCGCCCACTTGCCTGTGAAGGCCCTTTCATAGTTATCTGCTTAGATAGGTTTAAAGAAAATATTAATTACACTCTCCTTCAATTAATCTTATAATAGTAACAAAATTTCTCCTAAATCTAATTTTGAATTTATGTGTTATTTTGAAGTAATGATCAAAATATTTCCAAACGTGCTTAATTTCTTCATAAATCTAGTCAAAATCACGAGCTACATTGATTCCATGATTTAGTCAAAACTACGAGCAACTTTAATTCATCAAGAGTGCTATACTTGTAGGTGGTCAATAATAGCAGCTCATCTACCGGGACGAACAGACAACGACATAAAAAACTATTGGAACACAAAGCTAAGGAAGAAACTCTTGTCTTCTTCCTCTGATTCATCATCATCAGCCATGGCTTCTCCTTATCTAAACCCTATTTCTCAGGATGTGAAAAGACCAACCTCACCAACAACAATCCCATCTTCTTCTTACAATCCGTATGCTGAAAACCCTAATCAATACCCAACAAAATCCCTCATCTCCAGCATCAATGGCTTCGAAGCTGGTGACAAACAGATAATTTCCTATATTAACCCTAATTATCCTCAAGATCTCTATCTCTCGGACAGCAACAACAACACCTCGAACGCAAATGGTTTCTTGCTCAACCACAATATGTGTGATCAGTACAACAACCACACCAGTTTTTCTTCAGACGTCAATGGGATAAGATCAGAGATTATGATGAAGCAAGAAGAGATAATGATGATGATGATGATAGACCACCACATTGACCAGAGGACAAAAGGGTACAATGGGGAATTCACACAAGGGTATTATAATTACTACAATGGGCATGGGGATTTGAAGCAAATGATTAGTGGAACAGGCACTAATTCTAACATAAACATGGGTGGTTCAGGTTCATCTTCTAGTTCGATAAGCAACCTAGCTGAGAACAAAAGCAGTGGTAGCCTCCTACTAGAATACAAATGCTTGCCCTATTTCTACTCCTAGTTCTTCTAGACTCTCTTGTCTTCTTATATAAATATATCTTGGACTGACTGTTAGTAATATCAAAGATTTGATGGGGTATGGGAGGAGAGAGAATGAGATAGAGAGCGACTATGATCAGTTTTATGGGATTTTGTATTTTTTTTTGTTTATTTATCTCTCTTTATTGGATTTCTAGTTAAGAAGAGACAATGTTAATGGGACTATGGGAGATTTGATTTGATGAAACCCAAAAGGATGTAAGAGTAGATCTTCGTTTTGGTCGAGAAGAGTAGATCATTTCAGCTTTCAGATAAAACTAAGAACAAAGTATGTGATCTATACATACGAACGACTATACACACACACACGCCCACACACATATATAGCATTTTTATTGTTTCTATAATTAGATGAGACTATTACCATTATATGTGTATGCTATATATAGCAAACAAAATCGTATATACACGCACTTTTTTAGTTAAAGATATATACGCACTTGCAATACATATATATGTTTTATTGTTAACAACACATATGCTAAAGAACTAAACTTCCAAACTGAAATGTCCGATAGATAAATAATTTGTAGCGAATGATCTTACTATTTTATATATAATGTTTTAACATAAAACCTATGAAAGATATATTTTATTTAATCCTAATTGTATATTTAGAGTCAATATAGTTAAATTGTTGAAAGTAAACTTGGGCAAAAAAACCGAACCCAATATCCAAACTGATACTCGAACAAAAAAACCGGGTTGGGAAGATCTAGAGTTGAAAATTATTTTACTGAATAGAGTTTTAGTAAACATGTGGGTATCGGGCCAGTCCGTAAATTATCCATTACCCAAACATATAATTTTAATATACAAAATATTAATTATATTTAATCTTACTATAATCTAATATCTAAACTTATAATTATAAATCTAAATCTCTCAATTAATTTTAAACCTAAATACCCAAAGCAACTAAACTATATAAAAATTATTTATCCTATTTGTCAAAATTTTGTAAAAAATATTCAAATATAATTAAATTTATTATAAATTAACAAAATAACTACATTAAAAAATATAGTAAGATATCTAAAACCCGAATCCAAATGAGTTATCTATATTCTCAGCCCTAGTTGAAACTATATTTTAAATAAATCATAGTATAACTAATTAAGAATATTTTAAGGAGATTTGGTACATATGTTTATGTCTAAATTGTTCCTTTTATAACTACAAATAGATTTTAGT
IP-Ven-0-9905	CATCTGAGAATACTCTTTTCCTGTTGAACTTCCCACATCCATTGTTGACAATTGGGCATTGGACTGTGACCGGAGGGATCTCGAAGCTCTTGAGAGGCGGTGGCGGATGGCGCCATTGAGGTAATGGACCAGCTAAGAGCAGTGTCTGAAGTAAAGGCCCTGCCTTAATAACAGCTTGTAAAAGCTTACCCTTCTCAGGCAGTGGCTTGTCTTGCAACAATGGATCCATGATAATCTCAGTTCCTGAGACTTCTTCAAGCTGACATGGTGGTGGATTCATGATATGATCAGTTGGTGACATAATGCTCTCCTCGCAATCAGAAGATGAGAAGCTCTTGTTGGATCTTAGTTGTTGAGGCTGCACTTGTTCGTCTTCAATGCTTGAAGCTCCAGATAAAGGAGGAGTCATATGCTTTTGCTGCTGAAGCGAGTGGCTATCGAACATGAGACGCTGACATTTCTCGAGAGCTTCGTCTCTTTCTTTGATGGTTTTGGTTAAGATGTCTTTGAGATGGATCAATTGCTCGTCTCTTTTCCTTATTTCTTCATAAGCAAACATCTTTGTTTGGTCCAGCTCTAGTGTTGTGTACAGTAGAGACTGTCTTATTTCTTCTGTTGTCTGTAAAAAGTCGTAAAAACACTCAGACACATAAATCAAGAAACAGAGGAAACAGAGGAAGCAAACAAAAGAAGAAAGAAACATGGAACCCCTAAATTGAGCAACCTCTTGCTAAGAAATGCAAAATATGAAAAATCTAGATGAATCGTTAACAAGTAGGTGTAGATGCAGGGTATATTAGATAGACCAAGGAGAAGAAAAACAGAAAACCCTCGAGAAATTTCTTGTTTTTGGACAGACATTATGTGCCAGTTTAAGCAAAATAAAAATTGAAAGAAAAGGAAGGCAAAAGCCAAAACCTGCCACTACTCACTCACTAGTGTTTAAAGAAACAAATGAAACTCAAATTAAGAAAGAAAAACAAATTTACCTTTGCGTGAGAGTAGTAAGGCCAACCAAGAAGAGCATTGCTTTGGTTATCCATAAAATTCAACTAAATTGAGGTTAAAAAGGATCTTCTGATTCTCTAAATAACTGTTCGTGTGTGTGAGAGAGAGAGAGAGAAAGAGAATGTGTTTTAACTTGAGGGGTTAGGGAGGGAAGGAGTTATATATTAGTAAAACCTTGTAGTGGACTGCTTAAAGCAGATCAAGCTTTTTCAGGTAGCTCTCTTTCGAGTTTTCAATAATTTAATCGAATAACTAAGAAATTAAAAGAAATATAAAATGATGCTTCATGATTGTATCATATCTTGCAACATTATTTCAACTAACCCCACTTTATAATTTACAACGCGCAAACTATTTAGAATATTATTTAAAGAACAAAATATCTCACAAAACTTCAAAGTAATGTTAACTTACAATATCAAAATATAATTTTATGAACAGCAGAGCAGACAAATTATGTCCCTAAACGTACTAAAACGTTTCAAAAATATAACTATAGTTCATGTCTTTTTTCAATCATTCTTATACATTCGTTTCAAGTTTAGTTCTTGTACATTAAACGATATTAAAAAAATTTAAGTGGGCGTATCTTTTTAATATATATTGCTATAGTTTTTGCCTTTTTCTTTTTTCTTTTGCCGTAAGTATTTGGTGGAAGAGAAGACCTTGGACCAATATCGTAGTTTACTGACTTTGGTCTCTCACTCACTCACATTATAGTCTCAACTCTTGTAAAAGTCTTTTGTTTTCTTCTTCGGTTTTCTTGGGATGTGCAATTAAGTTTCTTGTCTTTATACAAGAAAAATCGAGTAGCACCGAAAAGAGCGGGAACGAATGCTTCTTCGAACACCATTTTTCTTTTCTTTTTTTTTTTGTTTAGAAATCAAAGAAGCATAGAGTCAATGCGAAGTGGATTCCACAGTCAGCAAAAGAGGCAAGTAACCAAACTTTTCCCACCAAAATATTGAGAAAAGTTGATATGGAATCCCTTTTTCAATTATTAAATCGATCACTACTCGTGGAATAAAAGAAGAAATGCTCTCACTACTCACATTCTCGTTCACAAATGTTACGTGAAAATTACAAAATAAACAGCTCATTTCTTTTCCGTTTTTAGTGGAAGATAACATCGCTAGATCATAACCGGGAGCAAGAGATATATATTGTCGGTTTTTTCTTATTATATAGTCAGTATAAAATCTACAATCAATAGTTAATTTTTCCTTTTTTTTTGTCAGTATCGATTATCCATGGGGTAGATCTTATATTCAAAGTTACGGATATATTTTTTTTTTGTGTAAAAATATTCATATTCTTTTGTTTTGCTAATCGATCATTGGATATGATCAAGTATGATATCTAGTGTAATATAGTTTTTTTTTTTGTAACTAGTGTAATAGTATCAACGTCAAAAACTATATTTTGTATGTAACTGGAGTAACAACTTAAAATACGAAAGTAATCAAATAAATATTTAGTTTCCTCAAATATTCGTCTAATATCAATTTAAACTGAGCAAAGTTTTGTACCATGTCTTTACTTTTGGTGTAAAACTTGTAAATAAGGTGGCGAAAAATCAATCTTTATTTCTTGGGCAGAAATTTATAATCAATTTTTTGAAATACTTTGTTGAAAATGATTATTGACTTTTACTGCAAGTGGAAGTAAAGTGAATATCCATATTTGGTTTGCTGGGCATCAGCATGTGTTAAGTGATAATCATGATGGTGATATTCCTAATATTAATAATAGGGCCATTAAAAAGAGTGTAAATGATTCTCTCCTTCAACAATAATATACAGATGAATAGTACATATTAAAAAAAAAAAAAAAAGGTATATCCAATAGTAAAAGTAAGGAGACAAGAGTTATCATTTCATGGTCTCTTTCACCAACATTAATCTAAGAGCATGTCAAGCAAATCTTTGTGTTTCTACTTTTCTTTTTATTGTGTTGAATATTAAGAGCTTCTCTCTTTAGTCTGCTTCGGTTTTCTGTGTGAATGGTCACGCACGAAGATAATGTAGCTTTGTGATTCGTTGTACTTACTCGTGCTTTTTATAACATATACAGTAGTGTATTAGTGTATAATGTACACTATAATATATAAATCACTAGTACGTAAAAATGACCAACTAAATATATGTGAGCCAATAGTATTTCTAGTCTGTATTAAATGGGTTTAATTAGAACGACTAAGTTGCGGAATAACCTGTTTTTCATTATTATTTTTTCAATTAATAAACTGAGGCTGATCTAACCAACAATATTTAATAATATTGTGCATTAAATGTTATTTTTGCGATATAAGAAATGAGATTGTGGAAAACTGGAAATTATGGAAAATCTATATGCGAATCGCGATAATGCGATAAAATCTACTATAATTTATGTTATGTATCGTTTTCTTTATATAGATATTATGAAGAATTGCTATTACGTTATAGATAGCAAGCTAAGAAAAAATGTTTTCTTAGATATGGAATAATCTAATTATTGATAACTAGTCTTGAGTTAGAAATAAATAGACATTGTTATTGACTTCATAGATCTCTATATCACTTACAGTATGATTTTGAATATGATGACCCAATATCCAATATCTTGTAATGCCTTATTAATATGTTGGCAATATTCACAACAAAGATAATTCAGGATAAGAGATAATAATACGAAGCCACAAACATGGGAGCTATCCATAAATGCATAGGACATGCTTTGCTTTCATTCTTCACTGTCATCATGAATGGAACAAGTTTGTATGCGTATTAGTTTTCTCCAATTAATTAAGATCCTTAAATTCCATATTAAGGGAAACTATTTCGTCGGCCAATAATTCAATTCCTCATGATATGCCTTTTAAAGAAACATTTTAAGAAACATGCGAAAACGAAATTACCGTTGTGGCAGTTAAAGAAATATTCAATCTCATTTCTCCATATATGCCTTTTATTTTCATCGTACACGGCATCATAATTTACACCTAATTAACATTCCAAAAATCGCATGTTTAACATTTAGCATGCAGGACCACAATAGATAATTTTCAAAGTTGGTCTGTCATGCATGTTCTTCATTAAGAATATATAGAATCGATTTAGTCTAAAAATAGTTATTTGGACGTTCAAAAGAATCTTCTAATGACAATGAATAAATTGACACATATCAATATGTCATCTACTAATTTAGGTTTTTCGTTTACTTTATATATGAGATTCCTAACAATTTTCAAACATGGCATGTACATAATTTACGAATATTGTTTTTGTGTGTGTGTGTGTCATAAAGTCTACGTGTATTGTTTTGATAGTTCTATAATGTGGACTTCGACGTCCGAGTGTTTCTGATACATAATATCATCCAGTTGTTTTCCAGTAAGCACGCGAACCATTAGACAAGTTCTTTTTGTTCCTTCTTGCATGTGTTATGTGTTAGAATTTTGTTGACTAATTAGCCCATCTCACGTTGTCTAACAATCTTAGTCGTCTTGTGTTTGAAAAAATGCAAAAAGGAAATTGAAAAACTTAAAATATCTAAAGGTTTCAGTTTTCTCGAAGTAGAGTAATTAAATGGTTGGTGTTCAAAAAAAGAAAAAGAGTAATTAAATGGTTGAAGATTTTAGTTTTTTTTCGTCATGTTGGATTTTTTTGTTTTAAAAGGGAAAATGACATGAGTTCCATTGAGCAATCATATTTGTAACGTAAAAGATAACTACTCACAATCCTTTTTTAAAGAAAATAAAAGGTCTCTTGTAAATTAAACTGTTTTGTGACATTTCAACTGAAGGTTTTCTCCTTTCTTTCTTTAGTTAAGAGTTATGAGTTATGACTTTGAAGAGGTGTTTGAAAGGTATTTAAGCCATTTCAGATATGTCAAAGCCCAATACCCAACCCATGGGCTTCTAAACCGGTAGGACAATCCTGACTAGAATTCAAATTCAAGTGGCTGAAGTTTTAGAAACAATAAAATGTGCAGAACTCCTTCAGTTCAAATATTTACAATGGGTTGCAAAGTCCTTCAAGGCCCATTTAAATGTTTGTTGGAGTTGAACTAAGAATCAGATAATTAAGTTAGATAGTTTAAAAATATAACTATATATATATATATGGAGAGTTTTCTTTTTGTGCTTTGTTTTTATGAAGAACCACATTGACACACATCATGTCACGTTTGGACTGGTTGAAACAAGACTTGTAGAGAAAAAAAAAAAAAAACTGAATAAAACCGGTATAAACAAGGTTTTTGTTCAAGATTTTAAAATTTTAATAAATTATATACCAAATCAAAACCTTCAAAACAAAGAATTCAAGACTACTTTTAAAATTTTAAAAATCAAATGTATGTGATGGTGAAAATATTTACAATATATGTATAATGACTATATTGCCAATTATTTTGGACTACAAGGTTATTCAACATTTTTATGAGATGATTAGTAAAATTGCAAAGATTAGCAACTTTAGGTACTTTCGCACAAAGCCTTATAAACAAGACTGATATAAAACCGTTTTTTTTTGCTCTCTTGTTTTTAAAAGTTTTTCTATTTGTTAATGAAAGATGTTGGAGTGGCAGAGGTAGAGTATAAAAAATAATGCAGATAGCTTCTTCCTTCTGATTTAAGTCTAAGCGACCCCCTTACCAAACATATTGCTTCGATTGTAATATTTCTACAATAACTATCATAATATATCTAATCTACGTATGTACATATAGACATTATATAGAGAGAAAAATATTTAATGTGAAGAATAATATATATATGCCGAATCATGAATGCCTCGTGAATTCATTGACAATAAGGAGACTCAAAATACTATAGACTATTTATTATATATAGTCAAACCAAACAGCATCCGAAGAGATAGTAAACAGTCACAACGTATAATTTTATTAGAATAGAGATGTGGTTCGTGATTAACTGATTGTTATTAGTGTCGTTATTGTGTCACCGTTGTTATTAAAATTAGATAAAACGAGTGTATATGTATAATGTATATTTCAAAATGTTTGATTTGTAATTTTCTATACATCAACACGAAAGATCCGAAGTTTGGAGTGTTCAATTGCCCAAAAACAAATCCATCTAGCCTTGTCCAAAACCAGATGGCAGATACAGAACCGGAGAAGAAAAGGTTCCATGGCTACGCTACGCAATGCAAATGATTTGAATCTGATGCTAAGGCTATGTCGCTGTATAAAGACTTCTAGTTTCCTTCTGATTCAAAATCATGACAGTTTCAAAAATAAAATAAAAAATCAAGAATCGTATCATAAGTTGTGAATCAAACGATTGTGCAAATATATAATTAGCTTGAAGTAGTTTTTGCATGTAACTACCAATCGTCAGTGATCGATGCTGCACCATTGTCAAATAAACTACACATTTTTCAATTACCACCAAGTATAAGTTAGGCTGGCGAAGTAACAAAATTGAATCTATTATTAGAATAAAATACTAAATATCATTCCAATTGAAGTAACAAATATATCACGCCAACCTTATCCAATAATTCCAATTAATATATTTTGAACAAAGTAATGAAAGGAAAAAAAAAACGCATCAACCATAGTTGGCAAAAATAGTCGCTCAACGTTAAAATGGATAAATTTCTAGTATACTGTAATTTTCATTCAATTCAATTGTCAATACTATACATGCACGTAAATCCATTTTTGTCTCTATGTATATAAATATACATGTAGCTTTTTATGTTCAGATGGGTAAATGTGTGAATTGGGTTGGTTACAATATTAAATGTTGCATTTACTGTAGTCTATCTAGGTGACTTAAAAATGCGACCAATCAGTAGCTGAATTCTTATTAAACAATAAATACACCCAAATTTTAACAGATGCCGTTACTAATTAACCATTTTGTGATTGGTACAACCACTCTGATATTCTTTATCCATGTTGTTGTGACGGTAGATTTCGTTTCTTAGAACATTCAAAATTTTGTGGGGGATATAGTATGAAATTATGTACGGTGACTTTGAAACCGTGACTGATTAAGTGATTAAGTTTTGGAGGATATGAGGCTAAATATTTGTTTGAAACGTATATATAAACTAAGTTTTACAAAGTTTATTATTAGATTAATAACAAAAACGTAAACAAAAGATATTCGCCTCAAGAGTCAAGAACATTCATTTTCTCTTTAACCTTTCATCTATTATTTGCTCCAAATCACAGCAGAGACCATAACAAAAAGCTGTTGTATTTTAGTATTTATATGCTTCTTTTACAACATACAAAAAAAAACTTTATTTCGTCTTCGTTGTCTTACCAAGTGGGCATTACTTATACCTAAAGATAGAAGATGTCCAGCTTCTATCATCTTAGGCAATGTCCGTGCTCATAACCACTTTTCTAAGTCTTACTTATAACCACTTGTCTACTTGAATTGATTGGTGTGATGATTAATTGGCCATTGATAGAAGTATAATTAGGACAAAGTAAATATGGTTTTAATGATATCTAACCCCTTAAATAATCAAATACTCCTTCCCTTTCACTATTTAAATGTTTAATAACGTTGCATGCATATTAATAAGTCAAAATATTATTCTTAAAAACGACAAGATTATGACAATACTAAGGAGATACTACTATACTTGGAGAACAAAATAAATGTATACAAATTGTTAGCCAACCAAAGAATAAGTATACGAAGCTCATGCATGTATGACACAACGACACATTCTGATAACAACCAAACACTTCCGAATTTAACAACTAATGAATAACATTACAAAAACAATGGATTTTAAAGTCTTTTTCGTGTGTGTATGTAAATGTGTTGCACTCTTTCTCCCCACACACAGAGTCACAGACCCAGTGGCCACTGGCCAGTGCCCTTGTAAGCTTTTTAGATACCTTTTGCATTTTTTTCCAAGCCCCACTCTAAATATATTTATAATATATAATATTATAGTGGATTTGTTCGATTACAATTACATCTTATTATTTTCCAAATTTAAATCCGAATTTTAGATACTAGGTTGAAAAAACGGTATTTTAATACTCGTTTGGGATGAAGTACGATGTATTTTTGGCTGCTCATTTTCTAACTGAAATAAAAAGTTATCTTATTTTTATGTAGGGACTATTAAGAAAAAGGCTAAAAAGAGTTTAGAAGAAGAAATAGGCTAATCTTTTGATAAGAAAATATACAGTTTCTGATTCAAGGTTTAGAATTTATATTTGTTGGATTAGCTTTTAGGCTTTTGAGTTTAGTTTTAAGGGTTTGGAATATATATGACTGATAAGCGTATGGTGCAAATTGCATTGTATATCCATCGAATTATTAATGAACTTAGTTTCATTAATTTTTCAAGTTTCATTTCTTTCATTATGAGAACTTTGTAATCAGAAGTGAGTTATAAAAAGTGTATTTAAAGTCACATCTAACTTGTCATTATTAAACTACAAATGATAAACGTAATCCAAAAAGCAACAATTAGCTTATCAAGACACATTTACATAAAAAGCACATGCCCCTCACGGGATCAAAACATCCCAACTTACCAAAATCCGCAAAGTAATGATCACGGAGCCAACAAGGGCATTGTAGTCATTCCACATTATCTGCTACGGTTACGAGAAACATGACCAGCGATGAACCCGAGACCATTGCCGAGCTCTATTCTGCTCCATTGCCCATCACCATGTGACGACCTTCTCTCTCTAAGTTCTCTCTGTACTCTGAAAAAAACTCTTTTTTTTTTGTGTGGGTTTCTTAATGATTTGTTATGACCCTGTTGGATTCAAACCAAACCCACACGAGAGAATGATGAGAAGTAGATCACCGGTTTTGTAATTCTTTCAACGACTCTTTCTCTACATTTCTCCCAAATCTCTGTCTCTTGAGTTTGATTTAGCTAAATCAAGCAATGTCGCTTGACATAAAGAAACCGAACATCACCAAGACGAAGAAGAAGAAGACAGGTTTCGTCGTAAAAATGCAGCTTAATAACAACAGAGGAGGAAATAAAAGAAACATCTTTATCTTCTTCTTCTTCAGAAACTATTACACATGGATCCTCTGGTTTTGCCTCTCTCTGTATTTCTTCACATCTTACTTCTCCGTCGAAGACCAATCCTCACCGTCGTCAATACGTCTCTTGTCTAACCACAAAACGTCGTCGTCTCTCCCATCTCGTGCTCTCATCGAATCTTCCGCCATTAAAACCACCTCCATTGGTAAAAAAGCCTCGATCTTTATCTCTTCTCTGTTTCAAATCTTTCACTTCTCCTCAAAAATTGATTTTTTGGGGTCTCTGATTAAAGGTTTGTTCACCGGAATGAAGATATACGTTTACGATTTACCGGCGAGTTATAACGACGATTGGGTTACAGCATCAGACCGTTGCGCTAGCCACCTCTTCGCGGCGGAGGTAGCCATCCACCGTGCACTTCTCTCCTCTGACGTCCGTACGTTAGACCCAGATGAAGCTGATTACTTCTTCGTCCCTGTCTACGTTTCTTGCAATTTCTCCACATCCAACGGCTTCCCTTCTCTAAGCCACGCTCGCTCTCTCCTTAGCTCCGCCGTCGATTTTCTCTCCGATCATTACCCATTTTGGAACAGGAGTCAAGGCTCTGACCACGTCTTCGTCGCTTCCCATGACTTTGGCGCATGCTTCCACGCAATGGTAAGCTCCAAAGTCCTCATGTTTAAGGGCTTCCATGCCTAAAGTTTGTTTTTTTAATTGATTTTTGATTGGTTTGTGTTCTGTGAAGGAGGATATGGCTATAGAGGAAGGGATTCCAAAATTTATGAAGAGATCAATAATTTTACAAACGTTTGGAGTTAAGTACAAGCATCCATGTCAAGAAGTGGAACATGTTGTGATTCCTCCTTATATTCCACCGGAGAGTGTTCAAAAAGCTATTGAAAAAGCTCCGGTGAACGGACGGCGAGACATTTGGGCGTTTTTCCGGGGAAAAATGGAAGTCAACCCTAAGAATATTAGCGGACGCTTTTACAGCAAGTGCGTTGTGTTAGCCAAAACCTTTCACATTTTTTTCTTGTTGACTTTGACTTTTGTGTTTTTGGATTTCTCGTTTAATTTACTAAAATGCCATTTTCTCCCGGCGTGTAGGGGAGTGAGAACGGCGATTCTAAAGAAATTCGGAGGAAGAAGGCGGTTTTATCTAAACCGGCACCGGTTTGCTGGATACCGATCAGAAATCGTGAGATCAGTGTTTTGTCTCTGTCCTTTAGGGTGGGCACCATGGAGTCCTAGACTAGTGGAATCCGCCGTGTTAGGTTGTGTTCCCGTTGTTATCGCCGATGGGATTCAATTACCGTTCTCGGAGACGGTACAATGGCCGGAAATCTCACTAACGGTGGCGGAGAAAGACGTGAGGAATCTACGAAAGGTTTTGGAACACGTGGCGGCTACTAATTTGTCTGCAATACAAAGAAACTTACATGAACCGGTGTTTAAGCGGGCCCTCTTGTACAATGTGCCGATGAAAGAAGGAGACGCCACGTGGCATATTCTCGAGTCGTTGTGGAGGAAGCTCGATGATCGGTCGTACAGAAGGTCAAGGGTTTTAAGCCAACGAGAAGTCGACATGTAGGATTCTGTGTCTGAATGGATGCTAGGCTGGAATTTTTCGGACTCTTTCGGAATTGGTTAACCGGGAATGTCTCGAGTGGGGTCCACAACGTGAGGGGATTAACTCGGGCACGTGAGATGTTTGCTGAGCTGGCAATTATTGAGTGGAATATTAACGTGCCAAGGGAAGTGAAAGTGTAAAGTATTGCTGACGTGTAATTCTTTTGATGAGTAGGCATATAAATTCTTTTGAATATAGTTGATCAAAATGCAAAGTTATATCAAATGTCAACTTCAGTTTAACATTTAAAAGTAACAACTCTATCAAATTAATTTTCTTATATGAACTTAATAACTACAACTACGCAGCTAAATAATATTTGGTGTCAATTAGCAATATAACAACTAACAAGTTTAGTACAAGAAATTTTGGGTCTAGATTGATGTTTTTAAAATGACATAAATTGTCTAACTAAGGTGTGATATCCATACAAGTTACTTTAGTATAATGCCGTTTAATATCACAATTGTAGTTTTATGAAAAAAATAAAACAAATAAACCAGAATTATTTAGGTTTATATCAAACTAAAAAGCTGTTATTTATCTTCATCTAAAGAACTATTTTTTATGAAAAACCAACATAAAATTTATAATTTATTTAATTATAATACAAATAAATTAATTTACAATCGTTTAGTTTATTCTCTGAATTCTCACATCGTATGTAAGTAAAATGAACAAAACTCAACAGTAATATGACCACATCAAGACCACATCAAAACTCAACACTAGACACCTAAGAAACCATGGTCTTGTCTTTGCAAGACCACATTCCTTCCATAGATTTTTTTTTCTCTAACAACATATAAGCTAGAAACAACATCATTGGTGTTCTTTCTCAAAACAAAAGTGTTTTTCATTATATTGTTGTACCAACTTTTATCGAATTAAGTTTCCTATATAAACTTACTTATTAACTACTACCACATAGCTATCTAGTATTTGGTGTCAATTAGCAAGAAGTTTGATAAATGAAGTTTGTGTAAAGATTAATTTTTAACAGAATAACAAAAATTGTCCAACTAAGTTGCAATATATATATATAATTAGCTTTAGTACCATGCAACTTTATTTCACAGTTGTATTTTTATTCCAAAAATAAAACAAATAAACCACAATTATTTGGGTTTAAATTAAACTCAAAAGCTCTTGTTTATCTTCACATAACTAATTTTTTTTATAAAAGAAATAAATCCAGTATAAATCTACAATTTGTTTAAAAGAATACAAATAGGTAAATTTACAATTTGTTTAAATTCACAATTTGTTTAAATTCTTCTATAAGTTCTGACATTTGATCTAGCTAACTAAAATGATCAAAACTCAACACATTAAAAAAACGCTCTGATCGGATCTAAAAATTTAGTTGACCATCCTTAAATATAATTTGCCGATAAAATAAGTAAGAATTAGGAAGATATAATTAGAAAAGTAATGAATAAAGATAAAATTAAAAGGATGGTGTTTGTATAGGGAAAGATGAAAGACAGAGCAATATGAGCAAGAGACAGCTAGTGTGTCAGAAGACGATGCATATATCAATAAATGTTCATAATATTATTGTCTATTAAATTCTTATTTACACATATGTTTTCAGGCCCACATTACTTTCTTATCTTATGTCTTGTAGACATCACAAAACAGTACTCCAAACAGTTACACAATTATCTATGTTTTTAACCTTTAATTCCTTCTTCTATCGAATACTTAGGTTGATCTATATTCTTTAATTACAATTAGCGGAAATACAAAAGCATTGCGACAACGAGCACAGTTTGGAATGGTGATCATATATAACTTGTTAAATGAAATTGTACTGGTCCGAAAAATCGACTTCATTCTATCTTTCATACACGAGCATTAGTTTCTTAACAATTTATTTAATAGTGATGTCATGTCACCCCACAATTAGAGAAAGTAACAAATATGTGTCGTACAGTTGTTTAGTTCTAAAATCGCAACAAAAACAATGATCATTAACATAATTTTGTATTGAACGAAAGTGACACAGTACCCATCTATAAATGTTATGGTCATCAACATCAAGTATCATCCCTGGCACTAAAGATTGGTTAATTGGGGTCTGCTGGATCCATATTGAACCTATATCTAATATGAACTAAAATTATATAAAAGGGCCTCCAAAAGTTTTGCATTACTAAAGGCCCAATCCTATCTTGTTTTTGTTTATCCTAGGCTCTATACTATCTTGGGCCGACTATGACCATACTCCACACATTTATCTGTTTGGTCTGATTTATTTTTTATATATTTTTTACAGCATTTCGGTTCGGTCTGATTACTAGTTTATGGTTTGGTTTTTTTCCAAACCAACACTTCCTTAGTTCCTTAATTAGTTTAATAGTTTTGGTCCGCCAGAGGCATAAGCAAGCATACAAAATTACAAATTATTCTTTCTCCTAAAGTTTTTAAGAACAGAGCTAAGGTAAACAAAAAAAAAAAAAAACAAGTCTCGCAACAATGGAGAGAGTGATGAACATCATAAAGCCAAAACCTGATCCCAAACAACTGTTGCGTGATTGGCAACGCAAATTACGTCAGGAGTGTCGTAACATCGAACGCCAAATCCGAGGTTCTTCTATTTTACACATCTTCTCTCGCCTTTTTCTTATGGTCAATTTAGGGTTTTCGAAATCTAATTGAATTAGATGCTAGTTTAGATTAATTGGATTGAATCTGGTTGATCGCACCCAAAAATTGCGAGAATTTACTCTGAATCAGATTTGGATCGGATGATTTTGATTGGTGTATGAATTTTTCGATTTGATCATATGGGTTGGGTTTGAATCTATGGAATTTTTAAAGTTTTGATTTTGTTCAGATATACAGAAAGAAGAGAGAAATGTACAGAAAGCTATTAAAGAAGCTGCAAAGAGGAATGATATGGTCTCTGCTAAGGTTAGAACCCAAAAAGTCTCTGTCTTTGTAAGCTGCAAAGAGAAAGTTTTGCTCTCTCTTCTGATTTGAGTCTTTGGTGTTCTTAGGCACTTGCTAAGGAAATTGTGAGTTCGAGAAGAACAGTGAACCGGTTATATGAGAATAAGGCACAGATGAATTCTATATCAATGCATCTTGGAGAGAGTGTTGGTAAATAAATCTTTTGTGTTCATCATTTGTTATTACTATGTTTTGTGATGTGGTGGTTTTCTTGAACTTTGTTCATTGGAAATCTGCAGCGATTGCTCGAACAGTTGGGCATTTGTCGAAGAGTGCAGAGGTTATGAAGCTTGTTAATAATCTCATGAAGGCTCCACAGATGGCTGCAACAATGCAAGAATTTAGCAAAGAGATGACTAAGGTACCTTTAATTGTTTCCTTATCTCATTGTTATTGATACGTGTTCTCTGTTTGATGATTCAGAGTTATGATCACTGCTTAACAGTTAGTATCTTTGTTTATAATCCTGAGTGTATTCTTTGATATGTGCAGGCCGGAGTTATTGAAGAGTTTGTGAATGAGGCCATTGACAATGCTCTAGATTCAGAGGATATGGAAGAAGAGATTGATGAAGAGGTTGATAAAGTATTGACAGCAATTGCTGGAGAAACCGCTGCAGAGCTCCCAGTAGCTGTTAGGAAGGAGAGGATAAAGGTACCTGCACAGAAGGCGAGCACTTCACGTGAGGTAAGATGATTGAACTTGAACATGACAAATGGTTGAGGCTTATAACTTCTGCAAGATTAGATTCTGAGAGAAAAATTTGGTTTTCTTCTTTTGCAGGAAGAGGCAGTTGCAGAGGGTGTTGATGATGAGGAGGAATTGGAGGAAATTCGAGCTCGGCTCGCTAAAGTTAGATCCTAACTGTTTCTAGTGACTCTTTTAAACGCTATTCTTGATTGATATGATCAACTTTTGATGAGAACACAAGGAGATCGCACTGTATTGTATAATATAAATGAATAACCATGCTTCAAAGTTCAAAATACATGTAAACATTATTGTTAACGAAGTGTTTTTTTCTTCTTTTTATGGTAATTTCTTCCTAAACTTTTTCCTTAATCTAGAAAATATGGTTCAGCGATTAAAACCCGGTTTATTGTTTTTTCTCGGTTTATGTTTAGTTTACATTTTTAAACATATTTTGGCAATATTGATAAATGATTAAATATAACTTTAGGCTATATTGATTATATGACTTATCTGTAAATTTATCACTTGGTTAGGGCAAGTCATAATCTGAGTAATTAGATTGGGATAATATATTTGTTTATAGATCATACGTATAAAACGAAAAAAAACCTACAGTATAATGAAACGGACGTGACAAGTTAAATTATAGAATAATTTGGTGACGAATCATTCAATTCACAATATGTGGTTAATAGCGAAGGTGATATGAAAAGGGAGATATATATTTCCACTCGAAAATATACTTCCCAACACCGTACCGAATCAAAATTATAGAAAATTATTTACGGCACATGACACATGAGGAGAGTATTCACGAGTCGTTAATACGTCGAGTGGCGACGACGAAGAGCTACCGGAGATAGATCCTAGGCAGAAGAATTAATCTTCCACAAACCCTAGGATTGCAATAAATAACACTCCAAAATCTCTAACAAACAAAAAGAAAAGAAAGTCAATAAGGACACTGCTTTAACTTATTTTTCTTGCATTGGAAATCAGTAAGGACATTACACCAAACCTTATTTACTCCTACAACATATACTCGTGGAGTGTTGACCATTACTCCTAAATCATAGACTCGTGGAGTGTTCATCATTCACAGAAAGTAATAATATCCGGTTTAATAGTTCGGTTGAGTCGGATAACTTAAGCAATTGTAATATGAGCTTGTTCACACTCTGTTTTCATTTCTAAGATCAAATACAAAAACTTTAACAAACTTTCTTCATCTTCTCTCTCGTTCGTAATACAAAGAAGAAAACATGGCGACCAAAACCTTCTCTCTCTCTTTCCTCCTCATAGTTTGCATCTTCTCTCAACTTTCATCTACCTTTGGTGATCCTTCCGTGAAAGATTTGGGCCAACACGCTGGCTACTTCAGCCTTCCGCGTTCAAAATCAGCCAGGTTGTTCCATTTCTTCTTTCAATCACGAAACAATAGTAGTGATCCTGTTGTGATCTGGTTATCCGGCGGACCAGGTTGCAGTAGCAGTAACCAAAGATATATCAGTTACCTTAAGGTTTATTACAATCCCTTCTTTCTTTTCGTTTCCATTGTGGACTCGCGAAGCTAAAGCGGGAATGTAGTGGCCAGCGTCCACCATCTCCGAGGATCTTTCACTTTCTTGGAACAGTTACGGTTGGGACAAGGTTGGTTTTTTTTTTTTGGGACTAGGTTGGTTCCTTTCTTGTTCCTCAAGAAACAAATTAATCCATAATTTAACTATTATTTTTTTTGTTTAATAGATATCCAATCTAATTTACGTGGACCAACCAATCCGAACGGGGTTTAGTTACGCGAACGACAGCACCGATCTCAGGCATGACGAGGACAGTGTCAGCAATGACCTATACGACTTCTTACAGGTTATTTGATTTGTTGTTGGTCTTCCAAAAATTTCAAAAGAATTTTTCTTTGAATTAATTATATTGAGTTGAGTTCTACCTTCATATTCGTAGGCTTTTTTCAAAGAGCATCCAAACTTAGCAAAAGATGACTTCTATATCACCGGTGAGTCTTACGCTGGCCACTACATTCCCGCTTTAGCTTCGCGAGTCCACAATGGAAACGAAAAGAAAGAAGGGATTGTAATAAACCTTAAGGTAACTGATATATCTTTGGTTACTGCTACTGCAACCTGGTCCGCCGGATAACCAGATCACAACAGGATCACTACTATTGTTTCGTGATTGAAAGAAGAAATGGAACAACCTGGCTGATTTTGAACGCGGAAGGCTGAAGTAGCCAGCGTGTTGGCCCAAATCTTTCACCGAAGGATCACCAAAGGTAGATGAGAGTTGAGAGAAGATGCAAACTATGAGGAGGAAAGGGAGAGAGAAGGTTTTGGTCGCCATATTTTCTTCTTTGTATTACGAACGAGAGAGAAGATGAAGAAAGTTTGTTAAAGTTTTTGTATTGGATCTTAGAAATGAAAACAGAGCGTGAACAAGCTCATATATTGCTTAAGTTATCCGACTCAACCGAACTATTAAACCGGATACTATTACTTTCTGTGTACGATAATTGGATAATAATAGAGAGTGATGATGAACACTCCACGAGTCTATGCTTTAGGAGTAAATGATTAACACTCCACGAGTATATGTTGTAGGAGTAAATAAGGTTTGGTGTAATGTCCTTACCGATTTCCAATGCAAGAAAAATAAGGTAAAGCAGTGTCCTTATTGACTTTCTTTTCTTTTTTTGTTGTTAGAGATTTTATAGTGTTATTTATGACAATCTTAATTATTCATATATGTTTATAACTGATTTCTTGATCATAAGTTTTATTTATCGAGATTAAAAAACAATTCTTGGCAATATTTAATTTGATGAGTCTTTTCTGTCATATAGACGTGGACTTGTGTTTAGTATATAGACACAAGGATCTATCTCCCCGTAGGATTCGTGGAAGATTAATTCTTCTGCCTAGGATCTATCTCCCGTAGCTCTTCGTCGTCGCCACTCGACGTATTAACGACTCGTGAATACTCTCCTCATGTGTCATGTCCCCTAAATAATTTTCTATAATTTTGATTAGGTGTTGGAAAGTATATTTTCGAGTGGAAATGTATCTCCCTTTTCATATCACCTTCGCTATTAATTAACCACATTTTGTGAGTTTGCAGACTGTTCTGGGATTTGGTCAATGATTCTAATGCATGTTTAGAATATCTGATTTCAAAATAATGCGATACAATATTAGCTTTCATCTTTTGTTGATTCAAGATATTTAAGATTTCAAAAAACAACAACTGAAAATCCATATTAAAATTTATTTAGTATCCAAAGTAAATTTGAATAAAGATGTAAAATCACCCTAGTTTTTTAAAAATAAAAATAAAAACGAAAACTGAGAAAAGGAAAAACATAGTAGTTTGGTCGAAAATAATAAGGAGGTTCATTAATATGTAAATCACTTTTCTTTTTCTTTTTTGTGAAAAAATGAATATAGTAAAACTTAAAAAGTGGAAAAAATCCAAATGTTATCAAATGTGACAAATGGGTTTGAATTGTCATCAAATGTTACAAATGGGTTTGAATTGTAAGCCAAAGTTATCAAATGTTACAAATTGAGTTTGAATTGTAGTCAAATATTACAAATTTATATAGATCGAATATGGAAATATAACGTTAAACGGAAATAAAAGATTAACTAGTTAATCCAAAACCTCGGAGGGATGAGATCCCAGGTTTTCTTGTTATTGTTCCAACTATAAAATCCATAGTCTTTGGCAACAATGGAACACGAGTCTTTGCAGTGATTTTTGTCTGATGAATCGTACAAAACGAACCACATCCCGTAAGTTTCGGAATTTTTCTTATTGTAAAACGTTCCTACACATAGCGTATGTGATAACTGTCTAGATCCCGCCACTTTTTCATTATCGCCGGCAATGCTTGGGATCTCTATCATAATCTTTTGACCCAAAGGTACGGATTTGGACAGTTCAGGGGTTGGGCGGCACGTGACGAAAACGGGAACATTTGGAAGTGTTTGCATCTCGTTGGATACGATAAGTGTGGCGGCACGTGCAGATCCAGACCTAGCAAAGAGCATTAGGACCATGATCGATACCAATATAAGTGTGTCCATAATTTTGATTCGGTGTTGGATAGTATATCTTTTGAGTGCAAATGTATCTCCCTTGGCTTTTCATATATATATACATGAGCTAGCTTCAGTTTCTCAAATTTGGGCCATAAACAATATCTACGTTATAGGTGATTAATAGCTGAATCTATATGGTTACAAATTAGAGTTAACAATTTCAGCTTGGTACATATTTAATTTATGCTATTTACACTCGTTATGAAACTCAAAAATAGGGTACTTTTCAAAATCTTCCTTTTTAATTTATGCTATTTACACTCCTTACACTCTCCCATCGTACAAACACCTAGATCTAGCACACACATAGTAACTTCACATCTCCCCTAAAAACCTAAGACTTCATATCAAAAAACAAATAACAAAAATACAAGAAATAACTAAAAATTCAGAAATTCTTAGTTATATATGTCAAAATTAAAGTTTTTTAAAATGAGTTTTTTGGGGACTCAAACCGGAACTAGCTCAGACTCTCAAATCATACACCTTCCTAAACCGATTTAAACCAAATATTTATAAAAACTCGAACGATTCTAAACCGTCACCTAAAATACCAAACGCGGGAAAAAATTCTGAACTGACCCGAAAACCCGAATGATTAGACCTAGTAAGCATCATAGCCGCTAAGAGATTTGTCTGGTGTGGTAAATTCATGCATGCACCTAAATTTTAATTTGGTGAATTGGATTTTTTTTTTCACTTGGTTTTTGGTTTCTAGAAGGTGAATTAGATAACCACTAAATCAAAATTTGATAGAAACATTGTATCGACGTTGATTGAATCAATAACATATTTTGAGCAAAAATTTTCATTTCTAATCATCTGGTGTATTCCTAACAAATTATAAAAGCTATAAGTAATGACTGGAAACTAATTTGGCTAAACATTAATCAATTAAAGTTATAAAATATATTTTATTTATAACAATTATATGGATAAGAGTTTAAGTTTTAGGACTTAGGATTTAGCATTTGGAATTGAGACTTTAACTTTTAATTTTTACTCTAAATTTAGTTTTTAGGGTAACTTAGAATAAAATATAAATTTGGGGGTTGAATATACAAGATTTGTTAACTTTTTGGGCTTTTAACTTTTTGGAATATTTTCTTATTTTTGATATATATAAACTTATATACTGAAATCACTTTTGGAAAGATATCTTCCATATATCTCTTCTTAATCCAATTTTTTGCCAAGTCCTTATATATCTCCATTTCCACCCTACACCCAACTCTCGTACAAAGCAGGAAAAACAAAAACAAAATGGAGGCCAAAACATTTTTTCTCTTCATGCTTTTCATATTTTCTCAGTCTTGGCTCTCAACTTCTAAAAGGATCCTAAACAATCCCTCTGTTTTCTCATCGTCTTTGAATTTTTCGAGTGGTAATGCAGAGAGACTTATAAAATCATTCAATCTAATGCCTAAGTATGACGTTAATGTCATCCCAAAAGGAAGCCTTGATGCTCCAAGACTCATTGAGAGACAAATTGATTTTCTGGCGACAGCCGGTTCCAAAAACGCTTCCGTTGGTCCTTCTGTTCAAGAGTTTGGCCACTACGCTGGTTATTACAGCCTTCCTCATTCAAAATCAGCCAAGTAAAGTTTTAATCTGTTCAAATAATGATTTGCTTTAATGGAGATCAATTTAGTAGTTAGTACTTAGTATAGATAAGAACACGTGTTTTATTTGATAATCTTATTAATTTTGGTTTTTGCAGGATGTTCTATTTCTTTTTTGAATCACGGAACAAAACAACCGATCCGGTTGTGATCTGGTTAACCGGTGGACCGGGCTGCAGTAGCAGTGTGGCTATGTTTTATGAAAACGGTCCGTTCAAGATCTCAAAGGATCTGTCTCTCTCTTGGAACGATTTTGGCTGGGACAAGGTTTGACTAGTTTAGTAGAAATAACATCTTTCTTGTCACTCAAGAAACATATCTATCTACAATAAACATAGAAAAAATGCATTTCTTCTTAACTCTTGTTTTAATAGGTATCCAATATAATCTACGTGGATCAGCCAGTCGGGACTGGTTTCAGTTACACATCTGACGAAAGCGATATCCGGAATGACGAGGATGGTGTCAGTAATGACCTTTATGATTTCTTACAGGTTTGATGGTTGTTGGTCTTCCAAATTTTGTTATCTGTATTGTTCAAAGAATTGTAGTGTGACTTGGGTTCTATCTTTGAATTTTGGTAGGCTTTTTTCAAAGAGCATCCAAAATTCGTAAAGAACGATTTCTTTATTACCGGTGAATCTTACGCTGGTCACTACATTCCGGCTTTGGCTTCACGAGTTCATAGTGGAAACAAAAAGAAAGAAGGGATTCAAATCAACCTTAAGGTAAGTGACAAGACAATGGTTTTGTTTTTCGGGGGAATTAAACCAAATTTTCTTGTTTAATCTCGATTGAAATCAGGGTTTTGCGATTGGTAACGGTTTAACCAACCCGGAGATCCAATATGGTGCGTATGGGGATTATGCACTGCAAATGAAGTTGATTTCAGAGTCTGACCACGAGAGCCTCAAGCAAGATTACGTTGAGTGTCAAAATATAACCAAAAAATGCAGTAAATTCAATAAAAAGCTCTTTCTTCTCTATTTTCTTTAGATACATATTGTTCGAGTTAAAAGATATAAATTTTTAAGAAACTTATATTTTGTTAATATCAGATCTTGGTGGTGGTTTAGTTTGTGATTCTGCTTTTGAAGTTTGCACCAGTATCTTCAACAAGATTGTGGCAAAAAAAACTGGCCTAAATGTAAGCATAAAAAACTTGAAAACTGATTGTGTTTTCTCAATAAAATTTCTTTTGTTTACGAGACTTCCTCGATTTGTTTGAAGTATTATGACATTAGGAAGAAATGTGTGGGGAGCTTGTGTTATGACTTTTCGAGGATGGAAATATTCTTGAACAAAGAAAATGTACGGAAAGCCTTAGGAGTTGGAGATATCAAGTTTGTGTCTTGTAGTAGTACAGTTTATGATGCAATGCTAGAGGACTGGATGCAGAATCTTGAGGTCAAGATCCCGACTCTCGTCAATGATGGAATCAATCTTCTAGTTTATGCTGGAGAATATGATCTCATTTGCAATTGGCTTGGTAAGATTTTATTATAATTTCCCGTTGCCATAATTATTTTTTATAAACATTTTAGGAATTTTAAAATAGGTCAAAAGTGTAGTTTCATTTGTGCTATCAGTTTAGCTAGTTTTAGATGATTTGGGTTATTTCTTGAATCAAATATAATATCTACAGGAGTTTTAATCGTTATTGATTTGTTAGTGAGATGAAAATGGTTTTGTCTAGGCTTAGAGTTTTAAAGGGTTTGTCTTATACTCTCGATTATGTTAAGAATATGGAGCGGAATAGTTTCAAATTTTGGTATTATTCTAAGTTTTGATTAATTTTCTTGGGTATACAGGAAACTCGAGGTGGGTAGACCAAATGAATTGGTCAGGCCAAAAGGGTTTTGGATCAGCAAAAAACGTACCATTCTTAGTAGATGGTAAAGAAGCCGGTTTACTGAAAAATCACGGTCCTCTCACTTTTCTTAAGGTAAAAAAAAAAAAAAAAGACGATGAACCATACCTATTTATTAGTGTAATTAATAAAATTGAAACTGAAATTTTCTTCTTTTTAAAGGTTTATAACGCTGGACACATGGTTCCGATGGATCAACCAAAGGCTTCTTTGCAAATGCTTCAGAATTGGATGCAAGGAAAGCTTACGACTCCTCCTGTACTAGGATTTAGTCAATGATTTTAAGATATAGAACATTTGATTTAAAAATAAAATGATATTAGCTTCATCTACAATTATATGTCTTTGTAGTTTTGAAACTATTTTCGATGTTTAAACATTGATTCTTGCCATAACCTTATATTTCTCATCCTTTGAAATTTAATGCCATGAACCTCATAACTCCTCCTCTACCCTTATAAGCCGTCTTTACTTTTTAGGTCGCAGACTCAGATTAAACTATCAAAAATAATAACGTCGACCGATTCTTTGAAAACACATTATAAAGTCTAGCCAAAGATAACTCATCTTAAAATTAGCAAATCGCTATCAACATCTTTCATCAAATGAGTCAAAACCTACAATAGTGTAGATGTGTGTCTAACAGTCTAAGTAAAATGAAAGATAATTTTAAAGTGATGTTAATTCATTTGGAAAATTAGCCAAAGGTAAATTCATTCTATTTTCCAACTGAGCAATTCATTAACAACTCCTAACCATACCCGAACTTTTTGTTAAGAGAATTTATATAGGTGACTAATTTCAGTGCCGCTAAATGATTGCTAATTGAAAAGTTAAATCTAATCTAACGAATTTGCTATGACTTCAGTCATTTATTATGTTTGTCGAATCATTTGGCAAAAAAAAGTGTACGTTCTTAACACACGTTTGCCAGTTAACTTGGCCATTGGTGATGTTAGACTAGAATAAACAAAACATATTTACAATTTGTTCAATTTTTTGCATATTTATACTAATTCCCCATTTATAATGCTGCATGGCCCTTCCATATATTTTTGGCTTTACAAATGACTAAATGAGTCAAAACGTACAATTTTCCAAGTGTACCCACGAAAACTTACAAATATAATTTCTTTCATCAAAACATATAAGGATAAAAAGAAAGATTCACCAAAAAAAAACAAAGAATAAAAAGAAAGAGACTCATATTTTTAAATAATTTATAATATAATAATTCTAAATAATTGTAATGTTCATTTGAGAAATGCATGACAAGGATTCTATATCCTTTGATTTTTCTTGATGTTGTAACTTGTTAAGTTTCAATGTCACTTGCTACTTGCTATGTTGTTATTGCCTCCGCTTTCCTCTGCAACTATCTCTTCTGGTTGGATATTGTTAGATTCCTCATGGATCATTTGGTTTCTTTTACGTAATCTCTTTTTGTTCCTTGCATTATATCTCTTAAATTTCTCTTCCATGGACTCATTTTTATAGTGCATCGTTGATATATGTGCAGCAAACTTTTGTGAAGTGTCAAACACACTGTTACATTTGGGACATGTATATGGACCGTATTTCTCATATGGTAAGCTATGCGTCCGACCATCGTATTCAATATCTTTTCCAAAATCAAAATCTCTAAAAATATTTTCAAAATTTTTGGTTGGTCTACAATGTCTTTTCACGGGTTGACGATAGGAAACATATTGGTGAGGGTTCTGTTTTGGTGAAAAAGAAATATTGTCTATATTCCTAGGAAATACGGAAGCTTGATGTGGAAAAATGGTATTGAGGGGTGTAGGATTCAAGATCTTGCATTGGTTTCCAACATTTTTTTCAACAAAATTTGAAGGGTAAAAAGGAGGATTGAAGATGTTGGGTTCTTTGGCACGTTGATATTCATTTTGGGAGGTAATAAGATTATAGGTAGGAACAATAGCAGAATAGCTATTTGTGATAGTTTGAGTAATAGAGATTTGAGAAAGATGAGGGTTATTTGAGTTTTGAGTTATGCAAGGCATCCCAAAAGTGGAAACCATGTTTTTTCTCATATGATAAGCCATATGTGAATTGTTAAAACCAAAAGAAGATGAAGAAACATGTGAATCTTGATAAAAATTAAACACACGAGAGGAAGAAAACAAACCATGATGATTCGTGTGGTCAGAAGTATTGAACATTGAGTGAACCATCTTAGACTCATGATTCCTAAGGTTGGAACTCATTTCGATGGGAGTAAAACCACAAATGTTCACAGTATCGTCAACATAAGAATTTAGGCCATTTGGGATTGAAGTCATTTTGAAAATCAAGAGAGCATATTTTACATTTTCAAGAATGTCGCCTTTTATATTGATATGTACATATTAATAAAACAAACAGATAAATTCATTATAAAAAAGATATTAAACACGAAAGGAGAAAAATCTAGTCCATATTTAATATTTTTGAATTATAATAAATTTTTATGCATGTAATCTTCTAATATTCATTATTACTTTTGAACAAAAATAAAATTCTATGTGTATGCTAATATTTTGATAAAGTAAAAAAGTTCTTTTTATTTAGGCAATGATCTCGAAATCCTCTTCTATATATTGCCAATGTTTTTGGACCACTAAATACTTGTTGACTCCGTTTTTGTTCATCTGTTTTAAATGTTAGATATAACTTGAGTTTTAAAAAAAAATAATATATTGTTTTTAAAATTAATATTATCAGACTTGAGGTTTTTTTATAACATTTATTGTGTAGATTTCTAATTATTTGTTTAAAAAATATAACATATTAGATATAATACATAACTATGTCGAGATTTGTTTTCCAATATTCGCCATCAACATTATTTTCAATATAATAAGTTTTATATGAAATCCATGAAAAGTTTATATAGGACATTTACATAAGCTTTTGATTTATTAATAGAAAATTGGATTTAATAACTTTCTATGTATCAGATATAATGAGTTCATATAATAAAAAAATTGAAAGGGAAAAGGAAAAATACAAAATAAAATTATCTGGGTTACAAATAATATTATTTTTTCTTATGGCTCTATTTTTAAACAACAAAATAAGAAAAATACTACACTTGATATAATTTGCTTAGCTAAGAATTCAAAATATAAATTAAACTATCGATTGGGTCAAATTTATTACCCTTTTCATAAAATCTCTTTTAACATACTATATAGTAAGGACATATACTGCTGGCATAAAATTACTAATGTCTATTTGTAACAGTGGGTATTAGGTAACAACTTTTATAATTAATAGGTTGAAAAATATCTGTTTAATATTAACATATAATATAATTTATAGGTTGAAAAATATCTGTTTAATATAACATATAAAGTATATATATCTACTAGATTTTAACCCGCGGTATACCGCGGGATGATTTATTTTTTAAAAGTAATATATATTAAAACTTGCAAATTTTATTTTTATAAAATATTTATATTTTTACAGTTTATAATTATTATTAAGTATTTATATATATTAATTGTTATTAAAAATAATAAATTAAAGATTTAACCCGTATTGAAACGGTGGATTAATTATATTTTACTTTTTATTAATGTTGATTCAAAAACCCGTCCCTCCAAATCCGTCTTGCCAAAAAGCCATTTATTTTATTAATATTAATTTTATTTATGATATGACTCTGAATTATAATCTAAACATTTTAGCTAATAACATAGGAGTGCACCATATTTATTTAATAGGGGAATGTACCATATGACCTGAATGCACTTTTACCCAAATCCACCAAAAAAGTCTTGCAAAACTACTTTAGACCCGAATGTACCATATTTTTTTTGTGCTAATTTTTATGTGATTAAGATTTAATTGATTTCGTATATAAAATATTAAATTGTTTTACGAACTTATTTGTTTATAATTTGGTAACAGATAGATATTTTAATATTCAGTATTTTGCTTCAGTTTAGGAAATCTTTGATGGCCCGTCTTTAAATCCAATAAGCCCTATAATTAAGAGATGAATATTGTCGTTAAATGATTTTGGTAATCTTAATGATGTCATTAAAAGATTTTGTTTTTGATTAAATTTTTCTAATGGCATTATCATGTAATTAATTACAAAAATTAAGGTTACATTTAAAATGTACTTTCCAAATAATATAGTAGGACGATATGCACTTTTATCCAAATCCACCAAAAAAGTCTTGCAAATATATTATAGAGATAAGAAACGATAGTCGGTTTTGATAGGTATAAGATTAGCAAATATATTAGTTCGCTTAAATTAGTTAAAGAATACAAATTGAAAGGTATATTACACTTTATTCGAATATAGTATCAAAACTTATATAGAGATTTGATAATTTTTTAATTGTTGAATACTTTTTTTTTGTACTAATTTTATGTGATTAAGATTTAGTTGATTTCGTATATAAAATATTAAATTGTTTTACGAACTTATTTGTTTATAATTAGGTAACATATAGATATTTGAATATTCAGTATATTTTGCTTCAGTTTAGGAAATCTTTGATGACTTGTCTTTAGATCCAATAAGCCCTGTAATCTAGATATTAACCTGCAGTATACCGCAGGTAGGCTTATATTTTAGTTCAACTAAAAACTTTTATTGTAAAGATGATTTAAAAATATATGATATTATTTTATTTGATTTTAAATGTATAGTAAACTGTGAGTTGTATATGTTTTGTTGATATTATCTATATTATTTAGTGTTTAAGATTATACACTTGTAGTTTGATTATTAATTTAAGAGTTTCACCTGTAGTATACCATCTTGTATTAATATCGATCTAAACCCGTCAATTCTAGGATTTTCCAGCTTGTATTAAAAATTAAATCACATCTAATATGTTATTAATTATTGTAGTATATAAGATTATAAATTTTCAATATAATATGTATGAAATTGAATATAAATATTTCAAATTATGACATGTTACTCAGTAGAAAGTTTTCTTAAATCTATTTTTCACCCGTTATAATATTTTTTCATATATTGAACAGTTTATATTCGTTTTTAAAAATTCAAATTATGGCATATGCGAAAAAACTCGAATTATTTTTCTATAATGATGATATTATTTTTCGGCAAAAATAGAATCATATAAAGATGAGAAGTGAACTATAATAATTAATAAAAAATTAATATGATAATTTAGATATCAAATCTAATTTGTTGATTTTAATTGGTTACTTTTTTGGGAATTAATAATGTATTTCGTTTTTCTAATTAAATTAAATTAATTAAAATTTAGATATCAAATCTTATATGTTGATTTTGATTGGTTATTATTTTTGGAAATTAATAATGTATTTCGTTTTTAATTAAATTTAATTAATTAAATTAGTATTTGACTTTTTAATCCTCAAAGAGATAAATTAATTTACTCTTTAAATATTTATTTCTAATGACATACCTATGTAATTACTTACAAAAATTAAGGTTACATTTAAAATGTACTTTCCAAATAATATAGTAGGATATAATTTGCTTTTAGAAATTGATATATTGAAATGGTTTAACAGCCTGGCAAAAAACTTCAGTAAAATTGTCCACTTTAGTTTGCCAACCGTTGAGGAAAAACAGAGTTATAATACACTTAGTCAAACTAGAAAAAGACTCTTGTCTTTTTGGTATCCATCATCCAATCATAGTTTGACTCAATTAAATCTAAATTATTTGTTTTGTTTCAAGAAAATATAAATCAATCTCTTTTCGTCAACACATATATAGTAGCATACTTTTATTTATTTACTGCCTCCTTCACGCATATAAGAAATGAGTTGTTGTTTTCCTAATAATTCTTAATATGGATGCAATTATAATACTGATCAGAAAATATATCATAATTGCCTGTCTAAGAGGTGACGCATGAGAAATATTCAGTGATACTAATAATCTCTGGTGCAAAAGCAATTATGAGTATATATCGTTCTTAATTGCGTCTGGAAACCATGGAACACCAATGAGTCAAAAAAAAAAAAAAAAAAAAAAACACACCAATGAGTCAATACTGTTTTCCCTCTTATGCTAATTATTCCATACTATTTTCTACATATGCATTGAACATTACAACTCAAGGGCAGACGTAGGGGAAAGGGATTGATGCAATCGTAACTTGACAAAAGAATTAAAAAGCCAAAGATAACCTGCAGTTCAAATACTTTATTATTTTCATTAACCACTCAATAAATTACGAGCTTTAATTAATTTTACCTAGAAAAAAATATTGTTGACATTATTTGCCTCGACAAAGCTTCACCCAAAATCCAGTCCTAGTACTTCACATGATAACACGATTTACTCGAGTCAAAATCCGACGTATAAGACTACAAATATAGACCATCAACCATTTGACTAAAGACACCTTTTCTTATATAGAAAATATAAAATTAAAATAAAGATATTAATATGCATATTTTTAACTACAACATCACATATATATTTAGAATATTGTTTTTGATTATATTTTACATTAAAAGAGTAGAATATTGAGGATACTAATTTGACATTCTTCACGGCATATAACATCTAGAAGTTGTAAGGCACATACATACATAGCTTAATTACAATGTGTATTATTATTTACCATGTTTAATTTCAGATTTGTATTTAAAAATTAATTTTTTTTTTAATAATTACTTATCAACCTAATATCCTATATGTTTGGGCTGTAGTGAATTTGCAGCCCAATTTGGAGATTTTAAACCCTTAATTTATCTTACAAGACTAGACAACATTTCAACAATAACAACTAAGTTACCAGTTTTACAAGAAAAAGAGAGAGGTTATTTCCCTATAATTATGACTAAAAGAATGTAACTACACGTATAAGTTCCTTTTGTAACACATGTAAATGTAATATAGCAAATGTAACCACGAATCAGGAAACTTTTGTTTGGCCATTTGTACCATATTACTTGCACATTTGTGGAAATGAGTGTGTGACTATATCTGCATGCGTAAATCAAACACATGTACCTTAAATGATGTAAAACAGTAGATCTATCAATTGTACACATATATATGGATACATCGATGGGTCATTAGCTCTGAAGTTGATTAGTCGGGCCAAAAATACACCTGATCATCATGATATTTATATATGTATAGATATATAGAGAACATATCACGAAACTCATATATGTACATATATTTATATGTTTGTGTGAAAAAATAATTCAAAAGATTTATTCATGCATGCAAGTGTCCATCAAAGTAGTACGAATGAATAATTATGAAGGGTTCTTTTGGCACTTTACTAAATGTAATAATGAAAAACAACATTGGTAAGTCAACTCGTGATGATACATTTTTGGTTAATAGAATTTCACAAAAATTGAGTTTTGTTTTTTTGTCACTTTATAATCAGACAGTTCCATATAGTTCACTGGTCCGTCCAATGCAATCTTCTCTTCCAACATGTTTTCTTCCTTTTATCCGTGTAATATCAACACCACTTGGGACTGTTTTTTTTTTCTTTTTCCTTTTTACTTTTGAAATTCATGATGAAAACTAACTAGCAAGTTGATGTGCATATTTATGAAAATACATTTGGACGAATGATCAAATCAAGAAACCTGCTGATAATTTTAGTTAATGACTTTTTTTTTTGTCAACTCATTACAAAGTTCTGGATTTTAAATATTTGCATTTCTCTTGATATTAATGATTCAATTTTGATTGTTTGGAGTTTGGACCATGCGTATGCTGACAACCAAGTTACTCTGGAATTACTCTGGATTTTGGTAGGGATATTCCAGACTAACCCCAAGTTATGAAATAAAAGACATTGAAATCCTCATAAAGAAGGGATAAATAAAGTTTATCTTTTGAACAGTTAATTTGTTTTAACGTAATTTTATCAAACGAAGCGCGAGCTAAAATAAAATGAATAATTGGAAATCTAATTTTTTCAAACACGAACAATAAATATGCATGCATGTCAATCATGTTGACTTCTCCATACCCATAGCTTTAGAGACAAAATGAAATAAATAATTGGTTCTCCAGATAATAATATATAATAATAATTGATAGGGTGTGTCCAAATCCAAGTCTCTTATTAAAAGGGCACATATTCAACTACTCCTCCATAAACACAAAAAGTCCATCCTAAAAAAAGCAAGTAAGAGATAACAATTTCTCTCTTTTTCTTTTCTCTTCTTCAAACTTCAATTCACTAACGAGAGAAATGGGAAGAGCTCCGTGTTGCGACAAGACAAAAGTGAAGCGAGGGCCTTGGTCGCCTGAAGAAGACTCTAAACTTAGAGATTACATTGAAAAGTATGGTAATGGTGGAAATTGGATCTCTTTCCCCCTCAAAGCCGGTAAGTTCATACACATGTTCTTAATCCTAGATAACCTTTTCGAGCTTCTAAGCCCAAATAAGAGCTTATGCCATTCTTTGTTGTGGTTTAAGGTTTGAGGAGATGTGGGAAGAGTTGTAGACTGAGGTGGCTAAACTATTTGAGACCAAACATAAAGCATGGTGACTTCTCTGAGGAAGAAGACAGGATCATTTTTAGTCTCTTCGCTGCCATAGGAAGCAGGTTCTCTAATTAATTCCTTTTGAAATCATCTTTAATCATACAAGATCCTTACAAAAAATGTAGAAATGAAATCATTTTTTCGCCCACTTGCCTGTGAAGGCCCTTTCATAGTTATCTGCTTAGATAGGTTTAAAGAAAATATTAATTCACACTCTCCTTCAATTAATCTTATAATAGTAACAAAATTTCTCCTAAATCTAATTTTGAATTTATGTGTTATTTTGAAGTAATGATCAAAATATTTCCAAACGTGCTTAATTTCTTCATAAATCTAGTCAAAATCACGAGCTACATTGATTCCATGATTTAGTCAAAACTACGAGCAACTTTAATTCATCAAGAGTGCTATACTTTTCTCCAATATTAGCTATTAATATACATCAATTGAAACTTGTAGGTGGTCAATAATAGCAGCTCATCTACCGGGACGAACAGACAACGACATAAAAAACTATTGGAACACAAAGCTAAGGAAGAAACTCTTGTCTTCTTCCTCTGATTCATCATCATCAGCCATGGCTTCTCCTTATCTAAACCCTATTTCTCAGGATGTGAAAAGACCAACCTCACCAACAACAATCCCATCTTCTTCTTACAATCCGTATGCTGAAAACCCTAATCAATACCCAACAAAATCCCTCATCTCCAGCATCAATGGCTTCGAAGCTGGTGACAAACAGATAATTTCCTATATTAACCCTAATTATCCTCAAGATCTCTATCTCTCGGACAGCAACAACAACACCTCGAACGCAAATGGTTTCTTGCTCAACCACAATATGTGTGATCAGTACAACAACCACACCAGTTTTTCTTCAGACGTCAATGGGATAAGATCAGAGATTATGATGAAGCAAGAAGAGATAATGATGATGATGATGATAGACCACCACATTGACCAGAGGACAAAAGGGTACAATGGGGAATTCACACAAGGGTATTATAATTACTACAATGGGCATGGGGATTTGAAGCAAATGATTAGTGGAACAGGCACTAATTCTAACATAAACATGGGTGGTTCAGGTTCATCTTCTAGTTCGATAAGCAACCTAGCTGAGAACAAAAGCAGTGGTAGCCTCCTACTAGAATACAAATGCTTGCCCTATTTCTACTCCTAGTTCTTCTAGACTCTCTTGTCTTCTTATATAAATATATCTTGGACTGACTGTTAGTAATATCAAAGATTTGATGGGGTATGGGAGGAGAGAGAATGAGATAGAGAGCGACTATGATCAGTTTTATGGGATTTTGTATTTTTTTTTGTTTATTTATCTCTCTTTATTGGATTTCTAGTTAAGAAGAGACAATGTTAATGGGACTATGGGAGATTTGATTTGATGAAACCCAAAAGGATGTAAGAGTAGATCTTCGTTTTGGTCGAGAAGAGTAGATCATTTCAGCTTTCAGATAAAACTAAGAACAAAGTATGTGATCTATACATACGAACGACTATACACACACACACGCCCACACACATATATAGCATTTTTATTGTTTCTATAATTAGATGAGACTATTACCATTATATGTGTATGCTATATATAGCAAACAAAATCGTATATACACGCACTTTTTTAGTTAAAGATATATACGCACTTGCAATACATATATATGTTTTATTGTTAACAACACATATGCTAAAGAACTAAACTTCCAAACTGAAATGTCCGATAGATAAATAATTTGTAGCGAATGATCTTACTATTTTATATATAATGTTTTAACATAAAACCTATGAAAGATATATTTTATTTAATCCTAATTGTATATTTAGAGTCAATATAGTTAAATTGTTGAAAGTAAACCTGGGCAAAAAAACCGAATCCAATATCCAAACTGATACTCGAACAAAAAAACCGGGTTGAGAAGATCTAGAGTTGAAAATTATTTTACTGAATAGAGTTTTACTAAACATGTGGGTATCGGGCCAGTCCGTAAATTATCCATTACCCAAACATATAATTTTAATATACAAAATATTAATTATATTTAATCTTACTATAATCTAATATATAAACTTATAATTATAAATCTAAATCTCTCAATTAATTTTAAACCTAAATACCCAAAGCAACTAAACTATATAAAAATTATTTATCCTATTTGTCAAAATTTTGTAAAAAATATTCAAATATAATTAAATTTATTATAAATTAACAAAATAACTACATTAAAAAATATAGTAAGATATCTAAAACCCGAATCCAAATGAGTTATCTATATTCTCAGCCCTAGTTGAAACTATATTTTAAATAAATCATAGTATAACTAATTAAGAATATTTTAAGGAGATTTGGTACATATGTTTA
[truncated: 32,782 more chars]
